# Supplementary material for: TOE1 is a β-catenin interacting protein regulating the proliferation of hematopoietic cells through PAK2 modulation
Source: Stem Cell Reports. 2026 Apr 23;21(5):102894. doi: 10.1016/j.stemcr.2026.102894 (PMC13163219; doi:10.1016/j.stemcr.2026.102894)
Supplement: Table S1. Clinical information related to patient samples used in this study [file mmc2.xlsx]

## Sheet: Sheet1
Supplemental Table S1 - Clinical information related to patient samples used in this study.
Patient no.	Age (at diagnosis)	Sex	WBC count (x10^9/L)	Sample type	Secondary disease (Y/N)	Genetic information	Other clinical information
1	76	F	389	LP	N	Normal karyotype, NPM1+, FLT3+	n/a
2	4	M	n/a	BM	n/a	n/a	n/a
3	10	F	n/a	BM	n/a	n/a	Deceased
4	n/a	n/a	>200	PB	Y	n/a	Post-allogeneic transplant. M0/1 (previously diagnosed with M3 10 years previously)
5	n/a	n/a	n/a	n/a	n/a	n/a	n/a
6	17	M	n/a	BM	Y	n/a	Post-BMT for AML following 2 relapses. Deceased.
7	6	M	70.7	n/a	Y	n/a	Secondary to Ewings Sarcoma. Myelomonocytic morphology. Deceased.
8	14	F	7.6	BM	N	MLL rearrangement. Karyotype: 46,XX,ins(10;11)(q11.2;q23.1q23.3).ish ins(10;11)?inv(11)(q23.3)(5’MLL+)(q23.1)(3’MLL+)	BMT for high-risk AML. CD33+, MPO+, CD34-, CD117+, TdT+, CD64+, CD11c+, CD15+, CD11b+, NG2+
9	24	M	256	BM	N	46,XY,inv(16)(p13q22)[16].ishinv(16)(p13)(MYH11+,CBFB+)(q22)(CBFB+,MYH11+)[5]	M4, relapsed, deceased.
10	17	M	294	BM	N	46,XY[20]	Alive, complete remission.
11	64	F	13.3	BM	N	Normal karyotype	AML with underlying MDS like changes
12	13	F	91.9	BM	Y		High Risk. Relapsed AML secondary to Rhabdoid tumour. Mixed cellular infiltrate consisting of predominantly monocyte/macrophages (CD14+, CD11c+, CD64+, CD34-, CD117). Deceased
13	4	F	2.6	BM	N	Normal karyotype, NPM1+ (exon 12), FLT3-	MRD neg. CD13+, CD33+, CD34+, CD117+, MPO+
14	15	F	6.5	BM	N	MLL (KMT2A) rearrangement, t(10;11)(p11-p14,q23), MLL-MLLT10	MRD detected post treatment course 1
15	4	M	3.2	BM	N	t(10;11)(p11.2;q23) KMT2A-MLLT10. Cytogenetically cryptic. KMT2A ex8- MLLT10 ex9 or KMT2A ex9-MLLT10 ex10 fusion detected. NPM1-FLT3-	CD13-, CD33+, CD34-, CD117+/-, CD11c+, CD64+, CD14-, NG2+. High risk cytogenetics. BMT. MRD neg post course 1+2.
16	14	F	14.7	PB	N	t(8;21)(q22;q22) RUNX-RUNX1T1. 46,XX,der(8)?del(8)(q11.2q21.3)?dup(8)(q24.3q21.3)?ins(8;21)(q22;q22.12q22.3),der(21)?ins(8;21)(q22;q22.12q22.3)[10]	CD13+, CD33+, CD34+, CD117+, DR+, MPO+, CD19+. MRD negative post treatment course 1, 2 and EOT
17	5	M	1.6	BM	N	n/a	M5. Deceased.
18	14	F	2.1	BM	N	45,XX,-7,add(11)(p11.2)[9]/46,XX[1]	22% Myeloid blasts (CD117+, CD34+/-, CD33+, CD13+, MPO-). 10% immunophenotypically mature monocytes (CD11c+, CD64+, CD117+) BMT
19	8	F	n/a	BM	N	n/a	M4/5. Deceased.
20	7	F	34.4	BM	Y	MLL rearrangement t(9;11)	M5a morphology. BMT following relapse. Deceased
21	16	F	20.6	BM	N	Normal karyotype 46,XX[20]	CD33+, MPO+, CD34+, CD117+, CD13+, CD14-, CD7+, CD45 weak, CD11c+, TdT-
22	7	M	3.5	BM	N	t(8;21)(q22;q22) RUNX-RUNX1T1 45,X,-Y,t(8;21)(q22;q22)[9]/46,XY[1]	8% myeloid blasts present (CD13+, CD33+, CD34+, CD117+, MPO+)
23	11	M	n/a	BM	N	n/a	BMT for MDS. Deceased.
24	13	F	14.7	BM	N	Karyotype: 46,XX,der(8)?del(8)(q11.2q21.3)?dup(8)(q24.3q21.3)?ins(8;21)(q22;q22.12q22.3), der(21)?ins(8;21)(q22;q22.12q22.3)[10]	Only 2 megakaryocytes seen. Erythropoiesis reduced. Prominent eosinophils and eosinophil precursors - c. 12%. No significant monocytoid population. Densely infiltrated with myeloid blasts. Analysis showed an abnormal female clone with a derivative chromosome 8 from a variant 8;21 rearrangement. This abnormality is consistent with a diagnosis of AML (WHO 2008 subtype: AML with t(8;21)(q22;q22); RU…
25	2	M	2.4	BM	N	t(9;11)(p22;q23), t(11;21)(q23;q8)	n/a
26	4mo	M	5.1	BM	N	t(9;11)	BMT
27	7	F	n/a	BM	N	MPAL, 46XX, del5q, abnormal 21	n/a
28	7mo	F	168.6	BM	N	Karyotype: 47,XX,+21[5]/46,XX[5] nuc ish(CBFA2T3,GLIS2)X3(CBFA2T3 con GLIS2x2)[92/150] + RUNX1.	BMT 24/12/20 due to high-risk genetics. CD33+, CD34+, CD117+, MPO+, DR-, CD13+ Alive, in remission. Received Gemtuzumab Ozogamycin as part of Myechild trial treatment.
29	5	F	29.5	BM	N	Karyotype: 45,X,-X,t(8;21)(q22;q22.1)[8]/46,XX[2]	7% myeloid blasts (CD13+, CD33+, CD34+, CD117+, MPO+)Alive, in remission. Received 2 doses of Gemtuzumab Ozogamycin as part of Myechild trial treatment
30	76	F		BM			D45X Polycythaemia vera. M99503, transformation in to MDS.
BM, bone marrow; PB, peripheral blood; LP, leukapheresis; MRD, minimal residual disease; BMT, bone marrow transplant; AML, acute myeloid leukaemia; MDS, myelodysplastic syndrome; MPAL, mixed phenotype acute leukaemia; MLL, mixed-lineage leukaemia; NPM1, nucleophosmin; FLT3, Fms-like tyrosine kinase 3; RUNX1, Runt-related transcription factor 1, GATA2, GATA binding protein 2; WHO, World Health Org…
