# Supplementary material for: TOE1 is a β-catenin interacting protein regulating the proliferation of hematopoietic cells through PAK2 modulation
Source: Stem Cell Reports. 2026 Apr 23;21(5):102894. doi: 10.1016/j.stemcr.2026.102894 (PMC13163219; doi:10.1016/j.stemcr.2026.102894)
Supplement: Data S1. Mass spectrometry analysis of global proteome abundance upon TOE1 depletion [file mmc3.xlsx]

## Sheet: HEL
Protein FDR Confidence: Combined	Accession	Description	Contaminant	Marked as	Coverage [%]	# Peptides	# PSMs	# Unique Peptides	Score Sequest HT: Sequest HT	Abundance Ratio: (HEL TOE1 shRNA) / (HEL NT-control shRNA)	Abundances (Grouped): HEL cont	Abundances (Grouped): HEL TOE1 shRNA	Abundances (Grouped) CV [%]: HEL cont	Abundances (Grouped) CV [%]: HEL TOE1 shRNA	Abundances (Normalized): F4: 126, Sample, HEL cont 1, HEL cont	Abundances (Normalized): F4: 127, Sample, HEL cont 2, HEL cont	Abundances (Normalized): F4: 128, Sample, HEL cont 3, HEL cont	Abundances (Normalized): F4: 129, Sample, HEL TOE1 shRNA 1, HEL TOE1 shRNA	Abundances (Normalized): F4: 130, Sample, HEL TOE1 shRNA 2, HEL TOE1 shRNA	Abundances (Normalized): F4: 131, Sample, HEL TOE1 shRNA 3, HEL TOE1 shRNA	P value ttest TOE1 shRNA abundance versus NT-control shRNA abundance	Abundance: F4: 126, Sample, HEL cont 1, HEL cont	Abundance: F4: 127, Sample, HEL cont 2, HEL cont	Abundance: F4: 128, Sample, HEL cont 3, HEL cont	Abundance: F4: 129, Sample, HEL TOE1 shRNA 1, HEL TOE1 shRNA	Abundance: F4: 130, Sample, HEL TOE1 shRNA 2, HEL TOE1 shRNA	Abundance: F4: 131, Sample, HEL TOE1 shRNA 3, HEL TOE1 shRNA	Abundances Count: F4: 126, Sample, HEL cont 1, HEL cont	Abundances Count: F4: 127, Sample, HEL cont 2, HEL cont	Abundances Count: F4: 128, Sample, HEL cont 3, HEL cont	Abundances Count: F4: 129, Sample, HEL TOE1 shRNA 1, HEL TOE1 shRNA	Abundances Count: F4: 130, Sample, HEL TOE1 shRNA 2, HEL TOE1 shRNA	Abundances Count: F4: 131, Sample, HEL TOE1 shRNA 3, HEL TOE1 shRNA
High	P29762	Cellular retinoic acid-binding protein 1 OS=Homo sapiens OX=9606 GN=CRABP1 PE=1 SV=2	FALSE	Human	39	6	11	6	31.65	0.535	130.3	69.7	10.8	20.9	1379.1	1285.5	1111.3	796	687.5	519.1	5.38118e-05	878.5	875.3	791.8	464.3	352.3	519.1	5	5	5	5	5	5
High	Q8N0W3	L-fucose kinase OS=Homo sapiens OX=9606 GN=FCSK PE=1 SV=2	FALSE	Human	4	4	4	4	10.9	0.898	105.4	94.6	9.7	10.68	63.4	52.9	55.1	57.6	47.1	49.5	0.000135181	40.4	36	39.3	33.6	24.1	49.5	2	2	2	2	2	2
High	Q13395	Probable methyltransferase TARBP1 OS=Homo sapiens OX=9606 GN=TARBP1 PE=1 SV=1	FALSE	Human	5	8	9	8	27.37	0.572	127.2	72.8	3.21	5.53	510.1	492.1	478.5	288.5	281.7	259.3	0.000245911	325	335.1	340.9	168.3	144.3	259.3	3	3	3	3	3	3
High	O43567	E3 ubiquitin-protein ligase RNF13 OS=Homo sapiens OX=9606 GN=RNF13 PE=1 SV=1	FALSE	Human	9	3	4	3	13.05	0.763	113.4	86.6	12.49	15.7	235.2	218.2	183.2	184.2	166.5	134.2	0.000255845	149.8	148.5	130.5	107.5	85.3	134.2	1	1	1	1	1	1
High	P01730	T-cell surface glycoprotein CD4 OS=Homo sapiens OX=9606 GN=CD4 PE=1 SV=1	FALSE	Human	9	4	5	4	14.95	1.369	84.4	115.6	36.8	27.61	64.3	47.7	29.6	82.2	65.3	46.5	0.000287592	41	32.5	21.1	47.9	33.5	46.5	1	1	1	1	1	1
High	P62306	Small nuclear ribonucleoprotein F OS=Homo sapiens OX=9606 GN=SNRPF PE=1 SV=1	FALSE	Human	16	2	4	2	7.19	0.896	105.5	94.5	5.25	5.42	88.2	97.1	96.3	78.8	87.1	86.3	0.000416233	56.2	66.1	68.6	46	44.6	86.3	1	1	1	1	1	1
High	O43299	AP-5 complex subunit zeta-1 OS=Homo sapiens OX=9606 GN=AP5Z1 PE=1 SV=2	FALSE	Human	12	8	8	8	18.92	0.863	107.4	92.6	3.47	4.52	451.2	473.7	443.1	389.2	412.1	377.1	0.000493679	287.4	322.5	315.7	227	211.2	377.1	5	5	5	5	5	5
High	A8MT69	Centromere protein X OS=Homo sapiens OX=9606 GN=CENPX PE=1 SV=1	FALSE	Human	21	2	2	2	5.53	0.782	112.2	87.8	4.52	5.14	263.4	286.1	266.5	208.4	227.1	207.6	0.000521763	167.8	194.8	189.8	121.6	116.4	207.6	2	2	2	2	2	2
High	Q16658	Fascin OS=Homo sapiens OX=9606 GN=FSCN1 PE=1 SV=3	FALSE	Human	46	22	58	22	181.51	0.516	131.9	68.1	5.96	8.61	5382.3	5220.5	4790.2	2710.1	2692.4	2317.9	0.000541769	3428.8	3554.5	3412.8	1580.7	1379.7	2317.9	21	21	21	21	21	21
High	Q13201	Multimerin-1 OS=Homo sapiens OX=9606 GN=MMRN1 PE=1 SV=3	FALSE	Human	7	7	7	7	25.59	0.864	107.3	92.7	7.45	8.36	431.3	487.7	428.3	372.9	424.8	365.4	0.00059629	274.8	332.1	305.1	217.5	217.7	365.4	4	4	4	4	4	4
High	Q15061	WD repeat-containing protein 43 OS=Homo sapiens OX=9606 GN=WDR43 PE=1 SV=3	FALSE	Human	12	8	9	8	20.28	0.856	107.8	92.2	15.77	19.71	310.9	416.7	412.7	245.8	355.8	353.1	0.000718873	198.1	283.7	294	143.4	182.3	353.1	5	5	5	5	5	5
High	Q14197	Large ribosomal subunit protein mL62 OS=Homo sapiens OX=9606 GN=MRPL58 PE=1 SV=1	FALSE	Human	36	8	12	8	35.38	0.746	114.6	85.4	9.69	11.78	1134.1	950.8	978.1	883.6	720.8	729.2	0.000732263	722.5	647.4	696.8	515.4	369.4	729.2	4	4	4	4	4	4
High	P17812	CTP synthase 1 OS=Homo sapiens OX=9606 GN=CTPS1 PE=1 SV=2	FALSE	Human	60	30	72	27	231.61	0.768	113.1	86.9	7.07	8.91	7211.5	7370.7	8211.9	5347.9	5658.3	6354.6	0.000742668	4594.1	5018.6	5850.6	3119.3	2899.5	6354.6	25	25	25	25	25	25
High	Q01581	Hydroxymethylglutaryl-CoA synthase, cytoplasmic OS=Homo sapiens OX=9606 GN=HMGCS1 PE=1 SV=2	FALSE	Human	41	20	50	20	165.16	0.471	135.9	64.1	13.93	23.1	6078.4	7851.2	6402.2	2688.5	4133.9	3016.9	0.000986054	3872.2	5345.7	4561.2	1568.2	2118.3	3016.9	22	22	22	22	22	22
High	Q5U5X0	Complex III assembly factor LYRM7 OS=Homo sapiens OX=9606 GN=LYRM7 PE=1 SV=1	FALSE	Human	38	5	6	5	17.53	0.643	121.7	78.3	13.25	25.35	496.1	478	384.3	319.6	307.3	193.8	0.00107339	316	325.5	273.8	186.4	157.5	193.8	3	3	3	3	3	3
High	Q9Y5X2	Sorting nexin-8 OS=Homo sapiens OX=9606 GN=SNX8 PE=1 SV=1	FALSE	Human	12	4	5	4	16.62	0.894	105.6	94.4	10.07	11.33	353.9	311.2	380.9	316.2	276.4	347.2	0.00113386	225.4	211.9	271.4	184.4	141.6	347.2	1	1	1	1	1	1
High	Q86YC3	Transforming growth factor beta activator LRRC33 OS=Homo sapiens OX=9606 GN=NRROS PE=1 SV=1	FALSE	Human	8	6	7	6	17.95	0.703	117.4	82.6	5.47	6.86	188.4	210.1	198.4	136	154.5	139.5	0.00113571	120	143.1	141.3	79.3	79.2	139.5	1	1	1	1	1	1
High	O95466	Formin-like protein 1 OS=Homo sapiens OX=9606 GN=FMNL1 PE=1 SV=3	FALSE	Human	36	41	65	16	192.33	0.731	115.5	84.5	11.84	14.03	6458.9	5434.6	5187.2	4846.2	3972.5	3730.4	0.00114273	4114.6	3700.3	3695.6	2826.7	2035.6	3730.4	28	28	28	28	28	28
High	Q96PZ0	Pseudouridylate synthase 7 homolog OS=Homo sapiens OX=9606 GN=PUS7 PE=1 SV=2	FALSE	Human	42	26	40	26	124.71	0.619	123.5	76.5	9.34	11.56	5461.6	5253.9	4554	3544.7	3252.1	2809.7	0.00160676	3479.3	3577.3	3244.5	2067.5	1666.5	2809.7	19	19	19	19	19	19
High	Q96AC1	Fermitin family homolog 2 OS=Homo sapiens OX=9606 GN=FERMT2 PE=1 SV=1	FALSE	Human	19	14	20	13	53.66	1.691	74.3	125.7	2.22	3.24	931.5	893	901.6	1548.5	1524.5	1454.5	0.00161348	593.4	608	642.3	903.2	781.2	1454.5	8	8	8	8	8	8
High	O15481	Melanoma-associated antigen B4 OS=Homo sapiens OX=9606 GN=MAGEB4 PE=1 SV=1	FALSE	Human	6	3	4	3	12.14	0.886	106	94	21.48	25.41	398.9	618.2	549.3	330.8	558.9	486.7	0.00163835	254.1	420.9	391.3	192.9	286.4	486.7	2	2	2	2	2	2
High	Q96SI1	BTB/POZ domain-containing protein KCTD15 OS=Homo sapiens OX=9606 GN=KCTD15 PE=1 SV=1	FALSE	Human	13	5	5	4	11.45	0.683	118.9	81.1	4.53	5.27	297.8	274.4	277	196.7	177.1	189.1	0.00168566	189.7	186.8	197.3	114.7	90.7	189.1	1	1	1	1	1	1
High	P35670	Copper-transporting ATPase 2 OS=Homo sapiens OX=9606 GN=ATP7B PE=1 SV=4	FALSE	Human	9	12	13	11	39.22	1.584	77.4	122.6	5.27	3.97	648.6	716.2	705.7	1106.7	1189.9	1117.8	0.00169934	413.2	487.7	502.8	645.5	609.8	1117.8	8	8	8	8	8	8
High	Q8TDZ2	[F-actin]-monooxygenase MICAL1 OS=Homo sapiens OX=9606 GN=MICAL1 PE=1 SV=2	FALSE	Human	21	18	24	17	68.87	0.764	113.4	86.6	10.48	12.8	849.6	753.9	690.4	643.1	575.6	496.8	0.00178233	541.2	513.3	491.9	375.1	295	496.8	7	7	7	7	7	7
High	P39748	Flap endonuclease 1 OS=Homo sapiens OX=9606 GN=FEN1 PE=1 SV=1	FALSE	Human	52	20	51	19	161.79	0.935	103.4	96.6	4.61	4.85	4416.9	4418.5	4074.2	4128.4	4169.2	3811.5	0.00185332	2813.8	3008.4	2902.6	2408	2136.5	3811.5	18	18	18	18	18	18
High	O00628	Peroxisomal targeting signal 2 receptor OS=Homo sapiens OX=9606 GN=PEX7 PE=1 SV=1	FALSE	Human	8	2	2	2	6.01	0.74	114.9	85.1	11.11	12.39	59	58.9	48.3	43.6	44	35	0.00189365	37.6	40.1	34.4	25.4	22.5	35	1	1	1	1	1	1
High	A0A0U1RR18	Solute carrier family 12 member 7 (Fragment) OS=Homo sapiens OX=9606 GN=SLC12A7 PE=1 SV=1	FALSE	Human	5	6	6	5	12.59	0.602	124.9	75.1	9.73	13.12	173.1	145.5	148.5	108.3	89.4	85.1	0.00192193	110.3	99.1	105.8	63.2	45.8	85.1	1	1	1	1	1	1
High	Q9NYV6	RNA polymerase I-specific transcription initiation factor RRN3 OS=Homo sapiens OX=9606 GN=RRN3 PE=1 SV=1	FALSE	Human	18	12	13	12	31.01	0.847	108.3	91.7	6.37	9.01	444.5	466.8	411	376.5	399.4	333.8	0.00199671	283.2	317.8	292.8	219.6	204.7	333.8	4	4	4	4	4	4
High	P02458	Collagen alpha-1(II) chain OS=Homo sapiens OX=9606 GN=COL2A1 PE=1 SV=3	FALSE	Human	30	34	45	33	157.28	0.365	146.6	53.4	12.01	18.98	3625.8	4614.7	4248.7	1202.9	1770.8	1549.6	0.0021559	2309.8	3142.1	3027	701.6	907.4	1549.6	27	27	27	26	27	27
High	G5E9C2	NFKB inhibitor beta OS=Homo sapiens OX=9606 GN=NFKBIB PE=1 SV=2	FALSE	Human	33	5	8	5	19.29	0.819	109.9	90.1	3.05	4.19	434.6	462	448	363.3	392.1	367.1	0.00217338	276.9	314.6	319.2	211.9	200.9	367.1	4	4	4	4	4	4
High	P50542	Peroxisomal targeting signal 1 receptor OS=Homo sapiens OX=9606 GN=PEX5 PE=1 SV=3	FALSE	Human	16	9	10	9	32.57	0.849	108.2	91.8	13.02	16.37	417.3	406.5	325.9	345.6	345.1	255.9	0.00221013	265.8	276.8	232.2	201.6	176.8	255.9	5	5	5	5	5	5
High	Q9BYC9	Large ribosomal subunit protein bL20m OS=Homo sapiens OX=9606 GN=MRPL20 PE=1 SV=1	FALSE	Human	49	8	10	8	27.78	0.756	113.9	86.1	9.22	13.93	1349	1132.5	1186.5	1103	855.5	896.9	0.0022795	859.4	771.1	845.4	643.4	438.4	896.9	7	7	7	7	7	7
High	P29218	Inositol monophosphatase 1 OS=Homo sapiens OX=9606 GN=IMPA1 PE=1 SV=1	FALSE	Human	55	14	30	14	90.18	0.672	119.6	80.4	19.17	27.93	2540.5	2008.4	1751.2	1769	1350.6	1002.5	0.00228052	1618.4	1367.5	1247.7	1031.8	692.1	1002.5	11	11	11	11	11	11
High	P53602	Diphosphomevalonate decarboxylase OS=Homo sapiens OX=9606 GN=MVD PE=1 SV=1	FALSE	Human	20	8	11	8	34.68	0.84	108.7	91.3	11.41	15.09	353.6	333.5	282.1	294.3	280.2	219.2	0.00228305	225.2	227.1	201	171.7	143.6	219.2	3	3	3	3	3	3
High	Q9BXS9	Solute carrier family 26 member 6 OS=Homo sapiens OX=9606 GN=SLC26A6 PE=1 SV=1	FALSE	Human	3	3	5	3	13.28	0.754	114	86	19.65	23.78	176.5	130	125.3	144.9	98.1	98	0.00240137	112.4	88.5	89.3	84.5	50.3	98	1	1	1	1	1	1
High	Q6P9B9	Integrator complex subunit 5 OS=Homo sapiens OX=9606 GN=INTS5 PE=1 SV=1	FALSE	Human	11	11	13	11	37.57	0.782	112.2	87.8	4.59	7.89	864.7	878.4	805.1	685.6	676.4	592.3	0.00250917	550.9	598.1	573.6	399.9	346.6	592.3	8	8	8	8	8	8
High	P0DPH8	Tubulin alpha-3D chain OS=Homo sapiens OX=9606 GN=TUBA3D PE=1 SV=1	FALSE	Human	58	25	273	2	1058.39	0.257	159.1	40.9	3.39	15.97	168.4	162.3	173.7	49.7	43.3	36	0.00251234	107.3	110.5	123.8	29	22.2	36	1	1	1	1	1	1
High	P50416	Carnitine O-palmitoyltransferase 1, liver isoform OS=Homo sapiens OX=9606 GN=CPT1A PE=1 SV=2	FALSE	Human	39	29	65	29	192.4	1.137	93.6	106.4	5.77	5.55	3386.4	3389.3	3738.3	3855	3785.6	4195.1	0.0025737	2157.3	2307.7	2663.4	2248.5	1939.9	4195.1	24	24	24	24	24	24
High	Q7Z6V5	tRNA-specific adenosine deaminase 2 OS=Homo sapiens OX=9606 GN=ADAT2 PE=1 SV=1	FALSE	Human	27	5	5	5	14.79	0.817	110	90	17.8	24.48	370.8	344.5	260	310.4	281.6	188.6	0.00262102	236.2	234.6	185.2	181.1	144.3	188.6	4	4	4	4	4	4
High	O14975	Long-chain fatty acid transport protein 2 OS=Homo sapiens OX=9606 GN=SLC27A2 PE=1 SV=2	FALSE	Human	28	18	31	18	91.84	0.773	112.8	87.2	10.7	16.42	2834.2	2507.9	2293.5	2294.6	1938	1651.7	0.00268434	1805.5	1707.6	1634	1338.4	993.1	1651.7	16	16	16	16	16	16
High	Q7Z589	BRCA2-interacting transcriptional repressor EMSY OS=Homo sapiens OX=9606 GN=EMSY PE=1 SV=2	FALSE	Human	4	4	5	4	10.73	0.766	113.2	86.8	7.67	12.23	107.4	110.9	95.6	82.3	89.4	69.9	0.00294829	68.4	75.5	68.1	48	45.8	69.9	2	2	2	2	2	2
High	Q5EBM0	UMP-CMP kinase 2, mitochondrial OS=Homo sapiens OX=9606 GN=CMPK2 PE=1 SV=3	FALSE	Human	55	17	33	17	99.06	0.545	129.4	70.6	5.28	17.91	3061.8	3217	2894.3	1669.2	1702.4	1212.7	0.00298543	1950.5	2190.4	2062.1	973.6	872.4	1212.7	14	14	14	14	14	14
High	Q15007	Pre-mRNA-splicing regulator WTAP OS=Homo sapiens OX=9606 GN=WTAP PE=1 SV=2	FALSE	Human	12	4	4	4	11.54	0.844	108.4	91.6	8.55	11.39	148.9	149.2	172.2	125.9	123.2	150.7	0.00315387	94.9	101.6	122.7	73.5	63.1	150.7	1	1	1	1	1	1
High	O60518	Ran-binding protein 6 OS=Homo sapiens OX=9606 GN=RANBP6 PE=1 SV=2	FALSE	Human	27	27	48	23	156.54	0.807	110.7	89.3	6.57	6.31	3037.2	3182.9	2792.6	2449.6	2496.1	2215.1	0.00317608	1934.8	2167.2	1989.6	1428.8	1279.1	2215.1	17	17	17	17	17	17
High	O75794	Translation initiation factor eIF2 assembly protein OS=Homo sapiens OX=9606 GN=CDC123 PE=1 SV=1	FALSE	Human	37	12	16	12	44.62	0.692	118.2	81.8	14.78	23.02	1219.5	1511.8	1639.7	785	1046.2	1258.2	0.00328633	776.9	1029.3	1168.2	457.8	536.1	1258.2	8	8	8	8	8	8
High	P42575	Caspase-2 OS=Homo sapiens OX=9606 GN=CASP2 PE=1 SV=2	FALSE	Human	15	6	7	6	14.07	0.598	125.1	74.9	9.62	17.77	370.6	424.7	354.3	221.8	249.9	174.2	0.00330184	236.1	289.2	252.4	129.4	128	174.2	2	2	2	2	2	2
High	Q68DK2	Zinc finger FYVE domain-containing protein 26 OS=Homo sapiens OX=9606 GN=ZFYVE26 PE=1 SV=4	FALSE	Human	2	4	8	3	19.04	1.159	92.6	107.4	9.33	9.39	37.4	43.3	44.8	43.1	50.2	51.5	0.00331242	23.8	29.5	31.9	25.1	25.7	51.5	1	1	1	1	1	1
High	A0A8Q3SHL5	Asparaginyl-tRNA synthetase 2, mitochondrial OS=Homo sapiens OX=9606 GN=NARS2 PE=1 SV=1	FALSE	Human	34	16	19	7	54.93	0.711	116.9	83.1	6.74	11.3	1378.1	1286.3	1204.3	1073.5	914.3	868.5	0.00331367	877.9	875.8	858	626.1	468.5	868.5	10	10	10	10	10	10
High	Q96S44	EKC/KEOPS complex subunit TP53RK OS=Homo sapiens OX=9606 GN=TP53RK PE=1 SV=2	FALSE	Human	33	9	13	9	35.59	0.803	110.9	89.1	2.51	2.27	725.5	737.5	701.9	596.9	582.7	570.4	0.00357584	462.2	502.2	500	348.1	298.6	570.4	5	5	5	5	5	5
High	O00592	Podocalyxin OS=Homo sapiens OX=9606 GN=PODXL PE=1 SV=2	FALSE	Human	5	3	4	3	7.03	0.564	127.9	72.1	2.67	13.2	353.5	360	341.5	199.4	221.7	169.9	0.00384398	225.2	245.1	243.3	116.3	113.6	169.9	2	2	2	2	2	2
High	P61221	ATP-binding cassette sub-family E member 1 OS=Homo sapiens OX=9606 GN=ABCE1 PE=1 SV=1	FALSE	Human	47	27	69	21	235.25	0.881	106.3	93.7	1.89	3.63	8043.3	8037.5	7780.4	7156.3	7084.9	6686.8	0.00386351	5123.9	5472.6	5543.1	4174.1	3630.6	6686.8	23	23	23	23	23	23
High	Q6DKK2	Tetratricopeptide repeat protein 19, mitochondrial OS=Homo sapiens OX=9606 GN=TTC19 PE=1 SV=4	FALSE	Human	18	7	8	7	27.83	0.722	116.2	83.8	5.22	10.1	513.4	468	471.4	388.6	340.3	319.9	0.0039217	327.1	318.7	335.9	226.7	174.4	319.9	4	4	4	4	4	4
High	Q9H974	Queuine tRNA-ribosyltransferase accessory subunit 2 OS=Homo sapiens OX=9606 GN=QTRT2 PE=1 SV=1	FALSE	Human	34	11	16	11	65.67	0.654	120.9	79.1	1.78	8.34	1208.7	1177.4	1168.5	851.8	769.9	723.1	0.00401669	770	801.7	832.5	496.9	394.5	723.1	9	9	9	9	9	9
High	P05026	Sodium/potassium-transporting ATPase subunit beta-1 OS=Homo sapiens OX=9606 GN=ATP1B1 PE=1 SV=1	FALSE	Human	18	5	6	5	18.33	0.583	126.3	73.7	10.35	24.15	528.7	581.9	472.7	308.3	317.9	198.4	0.00423977	336.8	396.2	336.8	179.8	162.9	198.4	3	3	3	3	3	3
High	Q9P015	Large ribosomal subunit protein uL15m OS=Homo sapiens OX=9606 GN=MRPL15 PE=1 SV=1	FALSE	Human	50	15	22	15	56.39	0.751	114.2	85.8	11.41	16.09	2892.3	2336	2458.1	2395.7	1819.6	1846.5	0.00426907	1842.5	1590.5	1751.3	1397.4	932.4	1846.5	10	10	10	10	10	10
High	Q13308	Inactive tyrosine-protein kinase 7 OS=Homo sapiens OX=9606 GN=PTK7 PE=1 SV=2	FALSE	Human	24	18	24	18	81.4	0.676	119.3	80.7	7.18	17.02	1535.6	1531	1350.2	1035.6	1065.1	769.5	0.00433094	978.2	1042.4	962	604	545.8	769.5	12	12	12	12	12	12
High	Q8N0Z6	Tetratricopeptide repeat protein 5 OS=Homo sapiens OX=9606 GN=TTC5 PE=1 SV=2	FALSE	Human	12	5	5	5	16.04	0.531	130.7	69.3	5.61	2.61	228.6	213.8	239.2	125.9	119.8	121.3	0.00440595	145.6	145.5	170.4	73.5	61.4	121.3	3	3	3	3	3	3
High	H7C3C4	Anion exchange protein (Fragment) OS=Homo sapiens OX=9606 GN=SLC4A7 PE=1 SV=1	FALSE	Human	11	8	9	2	25.18	1.535	78.9	121.1	12.29	11.88	394.8	308.6	349.4	616.8	488.3	536.1	0.00442489	251.5	210.1	248.9	359.8	250.2	536.1	3	3	3	3	3	3
High	P04792	Heat shock protein beta-1 OS=Homo sapiens OX=9606 GN=HSPB1 PE=1 SV=2	FALSE	Human	29	5	7	5	25.34	0.332	150.2	49.8	4.45	30.23	831.6	891	820.9	255.3	432.8	275.7	0.00447474	529.8	606.7	584.9	148.9	221.8	275.7	4	4	4	4	4	4
High	P62993	Growth factor receptor-bound protein 2 OS=Homo sapiens OX=9606 GN=GRB2 PE=1 SV=1	FALSE	Human	59	15	31	8	84.79	0.606	124.5	75.5	4.52	14.26	2772.1	2972.9	2736	1679.5	2058.1	1578.8	0.00468709	1766	2024.2	1949.3	979.6	1054.7	1578.8	14	14	14	14	14	14
High	Q15036	Sorting nexin-17 OS=Homo sapiens OX=9606 GN=SNX17 PE=1 SV=1	FALSE	Human	36	13	19	13	62.96	0.673	119.6	80.4	15.07	19.27	1035.9	1397.2	1305.7	696.4	1030.6	878.3	0.00469787	659.9	951.3	930.2	406.2	528.1	878.3	11	11	11	11	11	11
High	P50749	Ras association domain-containing protein 2 OS=Homo sapiens OX=9606 GN=RASSF2 PE=1 SV=1	FALSE	Human	40	12	15	12	43.11	0.814	110.2	89.8	6.43	11.08	1273.7	1247.8	1127.2	1018.6	1015.9	833.7	0.00473273	811.4	849.6	803	594.1	520.6	833.7	8	8	8	8	8	8
High	Q9C0E8	Endoplasmic reticulum junction formation protein lunapark OS=Homo sapiens OX=9606 GN=LNPK PE=1 SV=2	FALSE	Human	26	9	12	9	37.19	0.706	117.2	82.8	11.14	21.75	1206.7	1130.9	966.6	832.5	798.2	543.9	0.00473672	768.7	770	688.7	485.6	409	543.9	6	6	6	6	6	6
High	Q9NPI6	mRNA-decapping enzyme 1A OS=Homo sapiens OX=9606 GN=DCP1A PE=1 SV=3	FALSE	Human	23	12	17	12	65.55	0.833	109.1	90.9	7.53	7.23	1698.3	1616.7	1462.3	1444.5	1346.5	1249.7	0.0048342	1081.9	1100.8	1041.8	842.5	690	1249.7	8	8	8	8	8	8
High	Q06609	DNA repair protein RAD51 homolog 1 OS=Homo sapiens OX=9606 GN=RAD51 PE=1 SV=1	FALSE	Human	23	6	7	4	19.73	0.865	107.2	92.8	13.83	16.81	336.6	445	397.5	287.2	403.2	344	0.00501172	214.4	303	283.2	167.5	206.6	344	4	4	4	4	4	4
High	Q969R8	KICSTOR complex protein ITFG2 OS=Homo sapiens OX=9606 GN=ITFG2 PE=1 SV=1	FALSE	Human	9	4	4	4	12.88	0.717	116.5	83.5	5.12	10.96	40.9	41.7	45	29.5	29.9	35.7	0.00508288	26	28.4	32	17.2	15.3	35.7	1	1	1	1	1	1
High	Q9H773	dCTP pyrophosphatase 1 OS=Homo sapiens OX=9606 GN=DCTPP1 PE=1 SV=1	FALSE	Human	56	9	27	9	79.67	0.676	119.3	80.7	8.13	15.52	2338.8	2487.7	2113.9	1615.2	1581	1204.8	0.00522671	1490	1693.8	1506.1	942.1	810.1	1204.8	8	8	8	8	8	8
High	Q14691	DNA replication complex GINS protein PSF1 OS=Homo sapiens OX=9606 GN=GINS1 PE=1 SV=1	FALSE	Human	48	9	12	8	39.46	0.785	112	88	6.76	11.82	625.1	680.9	596.6	490.9	545.9	430.4	0.00522865	398.2	463.6	425.1	286.3	279.7	430.4	6	6	6	6	6	6
High	Q9H9A6	Leucine-rich repeat-containing protein 40 OS=Homo sapiens OX=9606 GN=LRRC40 PE=1 SV=1	FALSE	Human	57	31	53	31	165.8	0.853	107.9	92.1	2.91	5.46	4043.6	4005.3	4228.3	3449.5	3325.9	3699.9	0.00525475	2575.9	2727.2	3012.5	2012	1704.3	3699.9	27	27	27	27	27	27
High	Q8N2Z9	Centromere protein S OS=Homo sapiens OX=9606 GN=CENPS PE=1 SV=1	FALSE	Human	34	6	8	6	21.45	0.774	112.7	87.3	5.2	3.2	243.4	253.4	228.4	188.4	195.4	183.3	0.00542489	155.1	172.5	162.7	109.9	100.1	183.3	3	3	3	3	3	3
High	H0YL72	Isocitrate dehydrogenase [NAD] subunit alpha, mitochondrial OS=Homo sapiens OX=9606 GN=IDH3A PE=1 SV=1	FALSE	Human	42	14	39	14	105.88	0.654	121	79	6.54	16.57	3733.1	3604.2	3283.5	2675.8	2355.4	1911.9	0.0055189	2378.2	2454	2339.3	1560.7	1207	1911.9	13	13	13	13	13	13
High	Q9BQ48	Large ribosomal subunit protein bL34m OS=Homo sapiens OX=9606 GN=MRPL34 PE=1 SV=1	FALSE	Human	39	3	6	3	16.7	0.821	109.8	90.2	10.32	9.78	446	376.5	373.2	360.6	309	302.9	0.00553657	284.1	256.3	265.9	210.3	158.3	302.9	2	2	2	2	2	2
High	Q07617	Sperm-associated antigen 1 OS=Homo sapiens OX=9606 GN=SPAG1 PE=1 SV=3	FALSE	Human	8	7	11	6	30.19	0.86	107.5	92.5	8.31	12.2	303.7	299.5	260.3	263.1	257.6	209.1	0.00556253	193.5	203.9	185.5	153.4	132	209.1	3	3	3	3	3	3
High	P51553	Isocitrate dehydrogenase [NAD] subunit gamma, mitochondrial OS=Homo sapiens OX=9606 GN=IDH3G PE=1 SV=1	FALSE	Human	34	13	17	12	51.25	0.665	120.1	79.9	7.06	14.12	1725.3	1518.9	1543.5	1211.5	1025.8	917.9	0.0056706	1099.1	1034.2	1099.7	706.6	525.7	917.9	7	7	7	7	7	7
High	Q96IJ6	Mannose-1-phosphate guanylyltransferase regulatory subunit alpha OS=Homo sapiens OX=9606 GN=GMPPA PE=1 SV=1	FALSE	Human	35	12	17	12	51.97	0.708	117.1	82.9	3.41	7.12	1284.3	1290.1	1212.7	992.1	909.3	862.5	0.00575276	818.2	878.4	864	578.7	466	862.5	8	8	8	8	8	8
High	Q9Y653	Adhesion G-protein coupled receptor G1 OS=Homo sapiens OX=9606 GN=ADGRG1 PE=1 SV=2	FALSE	Human	6	3	4	3	12.65	0.565	127.8	72.2	2.48	12.41	273	286.7	281.9	151	190.4	159.3	0.00576893	173.9	195.2	200.9	88.1	97.5	159.3	2	2	2	2	2	2
High	Q5T653	Large ribosomal subunit protein uL2m OS=Homo sapiens OX=9606 GN=MRPL2 PE=1 SV=2	FALSE	Human	37	11	15	11	44.49	0.844	108.5	91.5	8.19	9.13	1643.5	1435.9	1425.3	1360.8	1212	1139.2	0.00578811	1047	977.7	1015.4	793.7	621.1	1139.2	10	10	10	10	10	10
High	P54687	Branched-chain-amino-acid aminotransferase, cytosolic OS=Homo sapiens OX=9606 GN=BCAT1 PE=1 SV=3	FALSE	Human	30	10	33	10	114.06	0.603	124.8	75.2	9.61	25.83	3832.6	3597.5	3163.6	2540.9	2169.7	1488.4	0.00582042	2441.5	2449.4	2253.9	1482.1	1111.8	1488.4	8	8	8	8	8	8
High	B5MCY4	PRAME nuclear receptor transcriptional regulator OS=Homo sapiens OX=9606 GN=PRAME PE=1 SV=1	FALSE	Human	27	2	3	2	13.45	0.787	111.9	88.1	6.86	7.47	226.5	252.2	222.7	169.4	196	178.2	0.00590018	144.3	171.7	158.7	98.8	100.4	178.2	2	2	2	2	2	2
High	Q99523	Sortilin OS=Homo sapiens OX=9606 GN=SORT1 PE=1 SV=3	FALSE	Human	7	8	11	7	22.81	2.007	66.5	133.5	8.87	3	161.2	188.6	189.1	398.5	378.6	378.5	0.00590551	102.7	128.4	134.7	232.5	194	378.5	3	3	3	3	3	3
High	P52789	Hexokinase-2 OS=Homo sapiens OX=9606 GN=HK2 PE=1 SV=2	FALSE	Human	50	42	75	38	243.47	0.858	107.6	92.4	10.01	13.77	4943.6	5779	6002.6	3876.2	4959.9	4990.5	0.00601301	3149.3	3934.8	4276.5	2260.9	2541.6	4990.5	31	31	31	31	31	31
High	P20701	Integrin alpha-L OS=Homo sapiens OX=9606 GN=ITGAL PE=1 SV=3	FALSE	Human	10	11	13	11	35.78	0.529	130.8	69.2	13.42	19.7	500.6	420.4	386.7	241.1	222.2	162.4	0.00604836	318.9	286.2	275.5	140.6	113.9	162.4	4	4	4	4	4	4
High	P27144	Adenylate kinase 4, mitochondrial OS=Homo sapiens OX=9606 GN=AK4 PE=1 SV=1	FALSE	Human	61	11	34	11	91.57	0.795	111.4	88.6	12.45	19.05	2947.9	2652.2	2293.6	2315.9	2108.2	1577	0.00618074	1878	1805.8	1634.1	1350.8	1080.3	1577	10	10	10	10	10	10
High	Q96BS2	Calcineurin B homologous protein 3 OS=Homo sapiens OX=9606 GN=TESC PE=1 SV=3	FALSE	Human	44	9	17	9	58.43	0.426	140.3	59.7	11.13	23.79	1331.7	1653.3	1436.3	611.8	784.6	487.2	0.00624072	848.3	1125.7	1023.3	356.8	402.1	487.2	8	8	8	8	8	8
High	Q9H9Q4	Non-homologous end-joining factor 1 OS=Homo sapiens OX=9606 GN=NHEJ1 PE=1 SV=1	FALSE	Human	27	5	8	5	36.26	0.592	125.6	74.4	7.18	3.04	748.1	851.3	847.7	480.1	502.1	509	0.00634256	476.5	579.7	603.9	280	257.3	509	3	3	3	3	3	3
High	Q8WUK0	Phosphatidylglycerophosphatase and protein-tyrosine phosphatase 1 OS=Homo sapiens OX=9606 GN=PTPMT1 PE=1 SV=1	FALSE	Human	38	7	8	7	24.82	1.102	95.1	104.9	10.6	8.81	413	352.5	434.1	455.2	407.9	486.6	0.00634696	263.1	240	309.3	265.5	209	486.6	4	4	4	4	4	4
High	Q14651	Plastin-1 OS=Homo sapiens OX=9606 GN=PLS1 PE=1 SV=2	FALSE	Human	42	26	58	20	189.69	0.572	127.3	72.7	7.97	20.76	6747.8	7178.1	6119.2	4159.1	3856.6	2744.7	0.00664552	4298.6	4887.4	4359.6	2425.9	1976.2	2744.7	19	19	19	19	19	19
High	Q9GZL7	Ribosome biogenesis protein WDR12 OS=Homo sapiens OX=9606 GN=WDR12 PE=1 SV=2	FALSE	Human	41	16	25	16	81.03	0.753	114.1	85.9	4.09	6.57	1916.3	1975.3	1821.1	1516.3	1443.5	1329.8	0.00668406	1220.8	1345	1297.4	884.4	739.7	1329.8	12	12	12	12	12	12
High	Q9BYD1	Large ribosomal subunit protein uL13m OS=Homo sapiens OX=9606 GN=MRPL13 PE=1 SV=1	FALSE	Human	56	10	17	10	53.87	0.709	117	83	11.58	18.76	1958.2	1568.9	1677.3	1592.6	1147.4	1189.8	0.00680554	1247.4	1068.2	1195	928.9	588	1189.8	9	9	9	9	9	9
High	F8VWK8	Tetraspanin (Fragment) OS=Homo sapiens OX=9606 GN=CD63 PE=1 SV=1	FALSE	Human	11	3	7	3	11.46	0.562	128.1	71.9	9.12	17.87	332.4	318.1	278	178.7	203.2	141.3	0.00683769	211.8	216.6	198	104.2	104.1	141.3	2	2	2	2	2	2
High	Q5T440	Putative transferase CAF17, mitochondrial OS=Homo sapiens OX=9606 GN=IBA57 PE=1 SV=1	FALSE	Human	39	10	12	10	39.75	0.785	112	88	3.22	6.51	1108.7	1043.9	1056	885.6	829	777.4	0.00694257	706.3	710.8	752.3	516.5	424.8	777.4	7	7	7	7	7	7
High	Q99504	Eyes absent homolog 3 OS=Homo sapiens OX=9606 GN=EYA3 PE=1 SV=3	FALSE	Human	18	8	16	8	58.67	0.845	108.4	91.6	7.64	9.93	968.1	1081.1	936.6	817.6	896.8	734.6	0.00705277	616.7	736.1	667.3	476.9	459.6	734.6	7	7	7	7	7	7
High	P49675	Steroidogenic acute regulatory protein, mitochondrial OS=Homo sapiens OX=9606 GN=STAR PE=1 SV=2	FALSE	Human	19	5	6	5	18.96	1.729	73.3	126.7	6.23	4.56	304.6	272.3	275.8	477	495.3	452.2	0.00718268	194	185.4	196.5	278.2	253.8	452.2	4	4	4	4	4	4
High	P24557	Thromboxane-A synthase OS=Homo sapiens OX=9606 GN=TBXAS1 PE=1 SV=3	FALSE	Human	30	16	17	16	49.31	0.533	130.5	69.5	14.82	31.85	1493.1	1365	1108.3	1020	727	538.5	0.00721114	951.1	929.4	789.6	594.9	372.6	538.5	9	9	9	9	9	9
High	Q8NBI6	Xyloside xylosyltransferase 1 OS=Homo sapiens OX=9606 GN=XXYLT1 PE=1 SV=1	FALSE	Human	28	10	15	10	44.5	0.744	114.7	85.3	2.92	1.89	1309.2	1386.7	1336.7	1018.5	994.1	981.4	0.00731136	834.1	944.2	952.3	594	509.4	981.4	6	6	6	6	6	6
High	Q3KRA9	Alpha-ketoglutarate-dependent dioxygenase alkB homolog 6 OS=Homo sapiens OX=9606 GN=ALKBH6 PE=1 SV=2	FALSE	Human	14	3	3	3	7.79	0.657	120.7	79.3	15.14	24.54	248.6	317.6	245	163.3	212.1	129.9	0.00733628	158.3	216.3	174.6	95.3	108.7	129.9	2	2	2	2	2	2
High	Q9UFN0	Protein NipSnap homolog 3A OS=Homo sapiens OX=9606 GN=NIPSNAP3A PE=1 SV=2	FALSE	Human	45	10	17	10	56.17	1.214	90.3	109.7	21.93	19.62	1523	1142.3	1005	1853.3	1386.6	1301.6	0.00734073	970.2	777.8	716	1081	710.5	1301.6	8	8	8	8	8	8
High	Q99541	Perilipin-2 OS=Homo sapiens OX=9606 GN=PLIN2 PE=1 SV=2	FALSE	Human	32	12	13	12	40.29	0.812	110.4	89.6	10.88	17.99	873.9	841.9	708.2	705.1	683.5	499.1	0.00739707	556.7	573.2	504.5	411.3	350.2	499.1	6	6	6	6	6	6
High	O43175	D-3-phosphoglycerate dehydrogenase OS=Homo sapiens OX=9606 GN=PHGDH PE=1 SV=4	FALSE	Human	52	26	86	22	290.47	0.718	116.4	83.6	29.17	43.05	11288.3	7812.2	6470.5	8543.6	5610.6	3498.9	0.00740843	7191.2	5319.2	4609.9	4983.2	2875	3498.9	24	24	24	24	24	24
High	Q9UQ53	Alpha-1,3-mannosyl-glycoprotein 4-beta-N-acetylglucosaminyltransferase B OS=Homo sapiens OX=9606 GN=MGAT4B PE=1 SV=1	FALSE	Human	8	5	5	5	7.95	1.23	89.7	110.3	7.17	7.49	123.4	108.3	110.3	147.8	127.3	135.7	0.0074289	78.6	73.7	78.6	86.2	65.3	135.7	2	2	2	2	2	2
High	Q7L5N7	Lysophosphatidylcholine acyltransferase 2 OS=Homo sapiens OX=9606 GN=LPCAT2 PE=1 SV=1	FALSE	Human	36	19	25	19	72.59	0.747	114.5	85.5	9.7	18.06	2575.4	2305	2125.4	1962.5	1722.8	1359.4	0.00747716	1640.6	1569.4	1514.3	1144.7	882.8	1359.4	15	15	15	15	15	15
High	Q9Y5T4	DnaJ homolog subfamily C member 15 OS=Homo sapiens OX=9606 GN=DNAJC15 PE=1 SV=2	FALSE	Human	30	4	4	4	12.68	0.923	104	96	25.88	29.23	367.7	599.6	605.8	315.6	559.9	553.4	0.00749274	234.2	408.3	431.6	184.1	286.9	553.4	4	4	4	4	4	4
High	Q14156	Protein EFR3 homolog A OS=Homo sapiens OX=9606 GN=EFR3A PE=1 SV=2	FALSE	Human	6	4	4	4	10.66	0.865	107.2	92.8	8.27	10.1	217.1	189.4	221.3	187.9	163.4	199.8	0.00754436	138.3	129	157.6	109.6	83.7	199.8	3	3	3	3	3	3
High	Q92485	Acid sphingomyelinase-like phosphodiesterase 3b OS=Homo sapiens OX=9606 GN=SMPDL3B PE=1 SV=2	FALSE	Human	19	7	10	7	37.56	0.657	120.7	79.3	13.76	27.71	1324.7	1087.2	1026.3	981.2	714.6	568.8	0.00755536	843.9	740.3	731.2	572.3	366.2	568.8	5	5	5	5	5	5
High	Q9NZE8	Large ribosomal subunit protein bL35m OS=Homo sapiens OX=9606 GN=MRPL35 PE=1 SV=3	FALSE	Human	23	6	6	6	17.11	0.825	109.6	90.4	5.54	10.14	93	88.7	83.2	76.3	73.2	62.6	0.00756438	59.2	60.4	59.3	44.5	37.5	62.6	1	1	1	1	1	1
High	P86790	Vacuolar fusion protein CCZ1 homolog B OS=Homo sapiens OX=9606 GN=CCZ1B PE=1 SV=1	FALSE	Human	8	4	4	4	8.85	1.273	88	112	25.21	21.45	26.5	34.7	44.2	37.6	44.2	57.1	0.00764587	16.9	23.6	31.5	21.9	22.6	57.1	1	1	1	1	1	1
High	P46736	Lys-63-specific deubiquitinase BRCC36 OS=Homo sapiens OX=9606 GN=BRCC3 PE=1 SV=2	FALSE	Human	25	7	10	7	39.83	0.871	106.9	93.1	3.32	2.47	1518.5	1470.9	1421	1280.6	1290.4	1231.9	0.00770049	967.4	1001.5	1012.4	747	661.3	1231.9	6	6	6	6	6	6
High	Q8N5S9	Calcium/calmodulin-dependent protein kinase kinase 1 OS=Homo sapiens OX=9606 GN=CAMKK1 PE=1 SV=2	FALSE	Human	4	2	2	2	3.7	0.726	115.9	84.1	12.29	13.49	112.7	135.7	108.6	81.8	93.5	71.3	0.00781109	71.8	92.4	77.4	47.7	47.9	71.3	1	1	1	1	1	1
High	Q9NXN4	Ganglioside-induced differentiation-associated protein 2 OS=Homo sapiens OX=9606 GN=GDAP2 PE=1 SV=1	FALSE	Human	23	9	11	9	34.07	0.935	103.3	96.7	0.81	1.83	589	584.8	579.6	547	549.2	531	0.00786531	375.2	398.2	412.9	319.1	281.4	531	7	7	7	7	7	7
High	P49406	Large ribosomal subunit protein bL19m OS=Homo sapiens OX=9606 GN=MRPL19 PE=1 SV=2	FALSE	Human	32	10	18	10	53.97	0.713	116.7	83.3	7.93	15.45	1585.1	1363.8	1417.9	1285.2	977.6	1011.5	0.00794661	1009.8	928.6	1010.2	749.6	501	1011.5	8	8	8	8	8	8
High	P30038	Delta-1-pyrroline-5-carboxylate dehydrogenase, mitochondrial OS=Homo sapiens OX=9606 GN=ALDH4A1 PE=1 SV=3	FALSE	Human	33	18	24	18	78.78	0.726	115.9	84.1	4.87	11.69	2180.1	2006.5	2005.3	1643.5	1455.7	1301	0.00798497	1388.8	1366.2	1428.7	958.6	746	1301	14	14	14	14	14	14
High	Q9BQC3	2-(3-amino-3-carboxypropyl)histidine synthase subunit 2 OS=Homo sapiens OX=9606 GN=DPH2 PE=1 SV=1	FALSE	Human	24	8	11	8	39.21	0.588	125.9	74.1	4.18	6.69	1061.7	1103.5	1154	649.1	723.5	642.7	0.00814687	676.4	751.3	822.2	378.6	370.8	642.7	6	6	6	6	6	6
High	Q9HD33	Large ribosomal subunit protein uL29m OS=Homo sapiens OX=9606 GN=MRPL47 PE=1 SV=2	FALSE	Human	35	9	17	9	44.36	0.747	114.5	85.5	7.02	13.16	1560.4	1370.1	1404.7	1299.9	1037	1048.9	0.00814696	994.1	932.9	1000.8	758.2	531.4	1048.9	4	4	4	4	4	4
High	Q9Y2Q3	Glutathione S-transferase kappa 1 OS=Homo sapiens OX=9606 GN=GSTK1 PE=1 SV=3	FALSE	Human	42	8	21	8	63.85	0.851	108.1	91.9	9.45	12.5	1606.8	1343.8	1407.1	1454	1163.3	1197.3	0.00816249	1023.6	915	1002.5	848.1	596.1	1197.3	6	6	6	6	6	6
High	H0Y938	Coatomer subunit beta' OS=Homo sapiens OX=9606 GN=COPB2 PE=1 SV=2	FALSE	Human	51	45	108	45	319.79	0.908	104.8	95.2	8.62	8.8	8680.7	10271.6	9217.5	7636.9	9110.5	8373.1	0.00817016	5530	6993.7	6567	4454.4	4668.5	8373.1	36	36	36	36	36	36
High	O43837	Isocitrate dehydrogenase [NAD] subunit beta, mitochondrial OS=Homo sapiens OX=9606 GN=IDH3B PE=1 SV=2	FALSE	Human	51	18	39	17	115.83	0.655	120.9	79.1	7.23	3.27	4669.2	4145.5	4746	3057.4	2939.5	3137.2	0.00823932	2974.5	2822.6	3381.3	1783.3	1506.3	3137.2	16	16	16	16	16	16
High	Q6P3X3	Tetratricopeptide repeat protein 27 OS=Homo sapiens OX=9606 GN=TTC27 PE=1 SV=1	FALSE	Human	19	15	19	15	59.54	0.784	112.1	87.9	8.56	6.51	1541.2	1666.2	1827.7	1226.2	1306.8	1396.7	0.00830594	981.8	1134.5	1302.1	715.2	669.7	1396.7	13	13	13	13	13	13
High	A0A9L9PXC2	procollagen-lysine 5-dioxygenase OS=Homo sapiens OX=9606 GN=PLOD2 PE=1 SV=1	FALSE	Human	27	18	21	18	55.02	0.8	111.1	88.9	4.23	8.92	1831.8	1925.7	1771	1465.4	1496.8	1265.1	0.00854066	1166.9	1311.1	1261.8	854.7	767	1265.1	12	12	12	12	12	12
High	A0A0U1RQY7	Casein kinase I isoform gamma-1 OS=Homo sapiens OX=9606 GN=CSNK1G1 PE=1 SV=1	FALSE	Human	15	7	7	3	20.05	0.672	119.6	80.4	9.86	12.12	604.3	564.4	683.9	385.1	406.1	482.9	0.00864663	385	384.3	487.3	224.6	208.1	482.9	5	5	5	5	5	5
High	P09001	Large ribosomal subunit protein uL3m OS=Homo sapiens OX=9606 GN=MRPL3 PE=1 SV=1	FALSE	Human	30	12	19	12	55.27	0.801	111	89	8.8	13.77	1887.3	1583.9	1714.8	1638.1	1255.2	1374.4	0.00864678	1202.3	1078.5	1221.7	955.5	643.2	1374.4	8	8	8	8	8	8
High	O43776	Asparagine--tRNA ligase, cytoplasmic OS=Homo sapiens OX=9606 GN=NARS1 PE=1 SV=1	FALSE	Human	48	31	111	30	339.22	0.674	119.4	80.6	8.6	18.95	9737	9244.6	8209.4	7452.2	6234.6	5081	0.00870522	6202.9	6294.5	5848.8	4346.6	3194.8	5081	28	28	28	28	28	28
High	B5MCF8	Protein Mpv17 OS=Homo sapiens OX=9606 GN=MPV17 PE=1 SV=1	FALSE	Human	9	2	3	2	2.32	0.703	117.4	82.6	10.35	18.91	327.1	306.2	266.1	260.9	215.2	178.5	0.008928	208.4	208.5	189.6	152.1	110.3	178.5	1	1	1	1	1	1
High	P04233	HLA class II histocompatibility antigen gamma chain OS=Homo sapiens OX=9606 GN=CD74 PE=1 SV=3	FALSE	Human	19	5	9	5	20.93	0.629	122.8	77.2	14.92	23.31	375	462.6	350.1	235.7	270.2	167.4	0.00894344	238.9	315	249.4	137.5	138.5	167.4	2	2	2	2	2	2
High	Q16342	Programmed cell death protein 2 OS=Homo sapiens OX=9606 GN=PDCD2 PE=1 SV=2	FALSE	Human	16	5	7	5	18.94	0.856	107.7	92.3	9.94	8.89	161.2	173.4	195.8	136.7	148.5	163.3	0.00896614	102.7	118	139.5	79.8	76.1	163.3	3	3	3	3	3	3
High	Q7Z3V4	Ubiquitin-protein ligase E3B OS=Homo sapiens OX=9606 GN=UBE3B PE=1 SV=3	FALSE	Human	2	3	4	3	7.14	0.91	104.7	95.3	7.62	9.98	226.8	194.7	212.4	205.7	168.6	193.4	0.00898426	144.5	132.6	151.3	120	86.4	193.4	1	1	1	1	1	1
High	P63151	Serine/threonine-protein phosphatase 2A 55 kDa regulatory subunit B alpha isoform OS=Homo sapiens OX=9606 GN=PPP2R2A PE=1 SV=1	FALSE	Human	58	28	47	18	139.73	0.773	112.8	87.2	5.77	4.41	3096.1	2789.4	3079.4	2499	2289.1	2379.6	0.0091182	1972.3	1899.3	2193.9	1457.6	1173	2379.6	18	18	18	18	18	18
High	Q8NB16	Mixed lineage kinase domain-like protein OS=Homo sapiens OX=9606 GN=MLKL PE=1 SV=1	FALSE	Human	30	17	20	16	51.86	0.749	114.3	85.7	14.71	18.08	1267.7	1431.7	1694.7	826.5	1072.9	1191.6	0.00913207	807.6	974.8	1207.4	482.1	549.8	1191.6	8	8	8	8	8	8
High	H7BXZ5	non-specific serine/threonine protein kinase (Fragment) OS=Homo sapiens OX=9606 GN=KALRN PE=1 SV=1	FALSE	Human	4	10	13	2	41.74	1.485	80.5	119.5	10.17	1.35	559.4	456.2	506.3	761.3	741.1	751.8	0.00950567	356.4	310.6	360.7	444	379.7	751.8	4	4	4	4	4	4
High	P34896	Serine hydroxymethyltransferase, cytosolic OS=Homo sapiens OX=9606 GN=SHMT1 PE=1 SV=1	FALSE	Human	36	14	29	9	102.69	0.821	109.8	90.2	6.23	8.21	1070.5	980.3	950.7	831.6	804.8	709.4	0.00957701	681.9	667.4	677.3	485.1	412.4	709.4	11	11	11	11	11	11
High	Q9NXK8	F-box/LRR-repeat protein 12 OS=Homo sapiens OX=9606 GN=FBXL12 PE=1 SV=1	FALSE	Human	45	10	14	10	59.58	0.767	113.2	86.8	9.26	8.77	947.7	857	1032.1	727.2	699.7	824.9	0.0095923	603.7	583.5	735.3	424.2	358.5	824.9	5	5	5	5	5	5
High	Q5VV42	Threonylcarbamoyladenosine tRNA methylthiotransferase OS=Homo sapiens OX=9606 GN=CDKAL1 PE=1 SV=1	FALSE	Human	37	23	32	23	83.2	0.87	107	93	5.03	4.22	1613.2	1634.5	1768.3	1347.5	1421.5	1465.3	0.00989017	1027.7	1112.9	1259.8	786	728.4	1465.3	16	16	16	16	16	16
High	B7ZKQ9	Scavenger receptor class B member 1 OS=Homo sapiens OX=9606 GN=SCARB1 PE=1 SV=1	FALSE	Human	21	10	13	10	34.38	0.613	124	76	11.65	17.9	1346.8	1604.4	1297.2	826	868.4	611.7	0.00992151	858	1092.4	924.2	481.8	445	611.7	6	6	6	6	6	6
High	A1PI58	Transmembrane protein 164 OS=Homo sapiens OX=9606 GN=TMEM164 PE=1 SV=1	FALSE	Human	12	3	5	3	19.71	0.818	110	90	16.22	20.74	454.7	445.6	334.8	397.6	364.4	261.8	0.00993839	289.7	303.4	238.5	231.9	186.7	261.8	2	2	2	2	2	2
High	G3V3X1	non-specific serine/threonine protein kinase OS=Homo sapiens OX=9606 GN=AKT1 PE=1 SV=3	FALSE	Human	39	17	25	10	74.55	0.85	108.1	91.9	3.16	5.82	1901	1814.2	1791	1564.2	1541.6	1402.7	0.00997544	1211	1235.3	1276	912.4	790	1402.7	12	12	12	12	12	12
High	Q86XP1	Diacylglycerol kinase eta OS=Homo sapiens OX=9606 GN=DGKH PE=1 SV=1	FALSE	Human	6	5	5	4	16.24	0.89	105.8	94.2	6.95	7.48	516.3	451	471.8	473.6	414.5	420.1	0.0100729	328.9	307.1	336.1	276.2	212.4	420.1	4	4	4	4	4	4
High	Q9UBG0	C-type mannose receptor 2 OS=Homo sapiens OX=9606 GN=MRC2 PE=1 SV=2	FALSE	Human	10	14	16	14	44.38	0.61	124.3	75.7	13.98	12.53	761.9	650.4	577.8	428.4	396.4	333.3	0.0101938	485.4	442.8	411.6	249.9	203.1	333.3	6	6	6	6	6	6
High	Q9Y3E0	Vesicle transport protein GOT1B OS=Homo sapiens OX=9606 GN=GOLT1B PE=1 SV=1	FALSE	Human	30	4	10	4	26.83	0.853	107.9	92.1	14.2	19.42	235.9	197.5	179.1	205.7	168.4	139.4	0.0102385	150.3	134.4	127.6	120	86.3	139.4	2	2	2	2	2	2
High	Q9NWX6	Probable tRNA(His) guanylyltransferase OS=Homo sapiens OX=9606 GN=THG1L PE=1 SV=2	FALSE	Human	27	7	9	7	28.82	0.81	110.5	89.5	1.68	5.89	628.1	648.9	634.3	498.1	557.5	513.5	0.010254	400.1	441.8	451.9	290.5	285.7	513.5	6	6	6	6	6	6
High	O43617	Trafficking protein particle complex subunit 3 OS=Homo sapiens OX=9606 GN=TRAPPC3 PE=1 SV=1	FALSE	Human	24	5	11	5	34.47	0.875	106.7	93.3	7.11	7.71	1300.2	1498.9	1394.5	1078	1248.2	1219.6	0.0103174	828.3	1020.6	993.5	628.8	639.6	1219.6	5	5	5	5	5	5
High	A0A3B3ITW3	ATP binding cassette subfamily D member 3 OS=Homo sapiens OX=9606 GN=ABCD3 PE=1 SV=2	FALSE	Human	25	19	30	18	74.08	0.836	108.9	91.1	5.67	4.82	1379.7	1359.8	1507.8	1153.6	1076.8	1182.9	0.0104406	878.9	925.9	1074.3	672.8	551.8	1182.9	10	10	10	10	10	10
High	A0A8I5KWQ7	FERM domain-containing protein OS=Homo sapiens OX=9606 PE=3 SV=1	FALSE	Human	10	12	20	12	62.58	0.806	110.7	89.3	11.47	10.53	1761.8	1574.4	1399.6	1352.6	1269.5	1096.7	0.0105539	1122.3	1071.9	997.1	788.9	650.5	1096.7	7	7	7	7	7	7
High	Q92667	A-kinase anchor protein 1, mitochondrial OS=Homo sapiens OX=9606 GN=AKAP1 PE=1 SV=1	FALSE	Human	29	24	33	24	100	1.172	92.1	107.9	3.13	4.94	2487.2	2553	2647	2806.3	2992.4	3095.5	0.0105721	1584.5	1738.3	1885.9	1636.9	1533.4	3095.5	15	15	15	15	15	15
High	P07948	Tyrosine-protein kinase Lyn OS=Homo sapiens OX=9606 GN=LYN PE=1 SV=3	FALSE	Human	46	22	42	20	136.16	0.696	117.9	82.1	3.06	5.47	4360.6	4167.7	4420.3	3220.5	3035.6	2887.4	0.0107035	2777.9	2837.7	3149.2	1878.4	1555.5	2887.4	15	15	15	15	15	15
High	Q96A35	Large ribosomal subunit protein uL24m OS=Homo sapiens OX=9606 GN=MRPL24 PE=1 SV=1	FALSE	Human	48	10	17	10	42.35	0.734	115.4	84.6	9.87	14.35	1189.9	979.9	1057.5	982.4	770	775.9	0.010711	758	667.2	753.4	573	394.6	775.9	5	5	5	5	5	5
High	B4DY26	TGF-beta receptor type-1 OS=Homo sapiens OX=9606 GN=TGFBR1 PE=1 SV=1	FALSE	Human	26	10	12	9	37.57	1.521	79.3	120.7	3.06	6.07	385.2	362.5	376.6	593.2	572.8	526.3	0.01079	245.4	246.8	268.3	346	293.5	526.3	6	6	6	6	6	6
High	O75506	Heat shock factor-binding protein 1 OS=Homo sapiens OX=9606 GN=HSBP1 PE=1 SV=1	FALSE	Human	58	4	8	4	25.2	0.518	131.7	68.3	19.02	19.78	349.9	515.5	449.2	182.9	273.7	232.8	0.0109224	222.9	351	320	106.7	140.3	232.8	2	2	2	2	2	2
High	Q86W50	RNA N(6)-adenosine-methyltransferase METTL16 OS=Homo sapiens OX=9606 GN=METTL16 PE=1 SV=2	FALSE	Human	26	14	19	14	57.52	0.804	110.9	89.1	4.01	9.33	1715.2	1685.8	1587.9	1449.1	1355	1202.2	0.0109537	1092.7	1147.9	1131.3	845.2	694.4	1202.2	8	8	8	8	8	8
High	Q9UJX3	Anaphase-promoting complex subunit 7 OS=Homo sapiens OX=9606 GN=ANAPC7 PE=1 SV=5	FALSE	Human	40	21	31	21	101.69	0.804	110.9	89.1	8.03	12.81	1354.2	1590.2	1465	1086.7	1390.9	1177.9	0.0110262	862.7	1082.7	1043.7	633.8	712.7	1177.9	10	10	10	10	10	10
High	O75190	DnaJ homolog subfamily B member 6 OS=Homo sapiens OX=9606 GN=DNAJB6 PE=1 SV=2	FALSE	Human	27	9	19	8	51.8	0.839	108.7	91.3	6.53	7.24	1371	1491.6	1561.4	1113.8	1277.3	1251.7	0.0110372	873.4	1015.6	1112.4	649.7	654.5	1251.7	7	7	7	7	7	7
High	O43572	A-kinase anchor protein 10, mitochondrial OS=Homo sapiens OX=9606 GN=AKAP10 PE=1 SV=2	FALSE	Human	8	5	6	5	18.61	1.136	93.6	106.4	8.2	5.09	227.7	209.8	247.2	258.7	245.3	271.6	0.0111284	145.1	142.9	176.1	150.9	125.7	271.6	2	2	2	2	2	2
High	A0A994J3T1	Rhox homeobox family member 1 pseudogene 3 OS=Homo sapiens OX=9606 GN=RHOXF1P3 PE=1 SV=1	FALSE	Human	39	2	3	2	10.98	0.598	125.1	74.9	21.98	33.23	148.3	127.2	94.5	76.6	76.1	39.5	0.0111733	94.5	86.6	67.3	44.7	39	39.5	1	1	1	1	1	1
High	O14734	Acyl-coenzyme A thioesterase 8 OS=Homo sapiens OX=9606 GN=ACOT8 PE=1 SV=1	FALSE	Human	25	6	9	6	28.23	1.455	81.5	118.5	14.6	15.52	481.7	393.7	528.2	701	592.1	809.6	0.0112472	306.9	268.1	376.3	408.9	303.4	809.6	5	5	5	5	5	5
High	P30837	Aldehyde dehydrogenase X, mitochondrial OS=Homo sapiens OX=9606 GN=ALDH1B1 PE=1 SV=4	FALSE	Human	33	16	24	14	81.97	0.686	118.6	81.4	8.81	17.42	2516	2146.4	2192.6	1814.4	1504.2	1282.5	0.0114888	1602.8	1461.4	1562.1	1058.3	770.8	1282.5	13	13	13	13	13	13
High	Q13325	Interferon-induced protein with tetratricopeptide repeats 5 OS=Homo sapiens OX=9606 GN=IFIT5 PE=1 SV=1	FALSE	Human	18	7	8	7	28.78	0.795	111.4	88.6	8.25	12.52	278.1	289.7	325.2	230.2	229.6	283.6	0.0116514	177.2	197.2	231.7	134.3	117.6	283.6	4	4	4	4	4	4
High	P11309	Serine/threonine-protein kinase pim-1 OS=Homo sapiens OX=9606 GN=PIM1 PE=1 SV=4	FALSE	Human	14	4	5	4	15.7	1.227	89.8	110.2	8.55	6.4	230.3	234.5	199.8	300.4	282.5	264.3	0.0116695	146.7	159.7	142.3	175.2	144.8	264.3	3	3	3	3	3	3
High	Q96JY6	PDZ and LIM domain protein 2 OS=Homo sapiens OX=9606 GN=PDLIM2 PE=1 SV=1	FALSE	Human	16	5	5	5	11.69	0.822	109.8	90.2	2.34	1.03	217.1	207.5	214.6	175.4	179	176.4	0.0117294	138.3	141.3	152.9	102.3	91.7	176.4	2	2	2	2	2	2
High	P07942	Laminin subunit beta-1 OS=Homo sapiens OX=9606 GN=LAMB1 PE=1 SV=2	FALSE	Human	8	12	13	12	46.18	0.797	111.3	88.7	4.64	11.27	537.5	562	512.2	428.4	443.2	356.9	0.0119084	342.4	382.7	364.9	249.9	227.1	356.9	7	7	7	7	7	7
High	Q92917	G-patch domain and KOW motifs-containing protein OS=Homo sapiens OX=9606 GN=GPKOW PE=1 SV=2	FALSE	Human	37	13	20	13	59.57	1.247	89	111	1.98	2.93	1390.7	1337.5	1355.8	1666.7	1691.1	1762.9	0.0119127	885.9	910.7	966	972.1	866.6	1762.9	10	10	10	10	10	10
High	Q96GM8	Target of EGR1 protein 1 OS=Homo sapiens OX=9606 GN=TOE1 PE=1 SV=1	FALSE	Human	20	9	10	9	28.42	0.317	151.9	48.1	24.62	47.51	645.8	564.6	896.3	149.9	204.7	370.5	0.0120665	411.4	384.4	638.6	87.4	104.9	370.5	5	5	5	5	5	5
High	Q9BYD6	Large ribosomal subunit protein uL1m OS=Homo sapiens OX=9606 GN=MRPL1 PE=1 SV=2	FALSE	Human	27	11	20	11	50.61	0.794	111.5	88.5	5.32	3.56	1709.3	1537.6	1646	1307.6	1253	1345.3	0.0121806	1088.9	1046.9	1172.7	762.7	642.1	1345.3	8	8	8	8	8	8
High	Q9BS16	Centromere protein K OS=Homo sapiens OX=9606 GN=CENPK PE=1 SV=1	FALSE	Human	16	4	4	4	10.16	0.853	107.9	92.1	9.98	14.29	301.9	261.9	250.2	259.6	223.5	195.1	0.0121894	192.3	178.4	178.3	151.4	114.6	195.1	3	3	3	3	3	3
High	Q13137	Calcium-binding and coiled-coil domain-containing protein 2 OS=Homo sapiens OX=9606 GN=CALCOCO2 PE=1 SV=1	FALSE	Human	15	7	7	6	20.81	0.816	110.2	89.8	11.81	18.23	243.4	291.4	235.3	198.5	252.2	178.2	0.0123502	155.1	198.4	167.7	115.8	129.2	178.2	3	3	3	3	3	3
High	P11049	Leukocyte antigen CD37 OS=Homo sapiens OX=9606 GN=CD37 PE=1 SV=2	FALSE	Human	15	4	5	4	15.79	0.767	113.2	86.8	13.07	14.95	280.5	340.3	267.8	215	243.2	179.8	0.0124055	178.7	231.7	190.8	125.4	124.6	179.8	3	3	3	3	3	3
High	Q7Z3D6	D-glutamate cyclase, mitochondrial OS=Homo sapiens OX=9606 GN=DGLUCY PE=1 SV=2	FALSE	Human	40	21	28	2	87.83	0.649	121.3	78.7	14.24	31.37	3325.1	2729.8	2544.1	2513.1	1770.5	1349.6	0.0124579	2118.3	1858.7	1812.5	1465.8	907.3	1349.6	16	16	16	16	16	16
High	Q9UI08	Ena/VASP-like protein OS=Homo sapiens OX=9606 GN=EVL PE=1 SV=2	FALSE	Human	43	17	28	17	90.11	0.685	118.7	81.3	5.09	18.63	2232.4	2129.9	2016.2	1482.4	1458	1042.3	0.0126008	1422.1	1450.2	1436.5	864.6	747.1	1042.3	12	12	12	12	12	12
High	Q9H8M7	Ubiquitin carboxyl-terminal hydrolase MINDY-3 OS=Homo sapiens OX=9606 GN=MINDY3 PE=1 SV=1	FALSE	Human	9	5	7	5	13.51	0.578	126.7	73.3	7.83	2.95	659.7	666.2	577.1	396.5	374.3	381.4	0.0127332	420.3	453.6	411.2	231.3	191.8	381.4	4	4	4	4	4	4
High	O95671	Probable bifunctional dTTP/UTP pyrophosphatase/methyltransferase protein OS=Homo sapiens OX=9606 GN=ASMTL PE=1 SV=3	FALSE	Human	30	19	26	19	75.17	0.584	126.3	73.7	11.82	10.73	2452.5	1947.5	2118.6	1400.7	1237.5	1133	0.01281	1562.3	1326	1509.4	817	634.1	1133	13	13	13	13	13	13
High	Q16822	Phosphoenolpyruvate carboxykinase [GTP], mitochondrial OS=Homo sapiens OX=9606 GN=PCK2 PE=1 SV=4	FALSE	Human	52	28	60	26	188.41	0.837	108.9	91.1	48.55	54.18	8653.9	4628.2	3487.9	7571.1	3872.4	2679.1	0.0129294	5512.9	3151.2	2484.9	4416	1984.3	2679.1	26	26	26	26	26	26
High	Q9UDY8	Mucosa-associated lymphoid tissue lymphoma translocation protein 1 OS=Homo sapiens OX=9606 GN=MALT1 PE=1 SV=1	FALSE	Human	25	18	28	18	97.02	0.62	123.4	76.6	7.4	7.73	2062.5	2137.6	2373	1226.3	1431.6	1325.6	0.0130211	1313.9	1455.4	1690.7	715.3	733.6	1325.6	13	13	13	13	13	13
High	P12004	Proliferating cell nuclear antigen OS=Homo sapiens OX=9606 GN=PCNA PE=1 SV=1	FALSE	Human	61	15	75	15	224.76	0.75	114.3	85.7	10.5	8.55	8010	9616.7	8108.7	6078.9	6717.5	5673.7	0.0130636	5102.7	6547.8	5777.1	3545.7	3442.3	5673.7	16	16	16	16	16	16
High	Q96EB6	NAD-dependent protein deacetylase sirtuin-1 OS=Homo sapiens OX=9606 GN=SIRT1 PE=1 SV=2	FALSE	Human	21	14	18	14	56.01	0.672	119.6	80.4	10.38	14.18	572	701	617.6	415	500.2	381.4	0.0131205	364.4	477.3	440	242.1	256.3	381.4	6	6	6	6	6	6
High	P60842	Eukaryotic initiation factor 4A-I OS=Homo sapiens OX=9606 GN=EIF4A1 PE=1 SV=1	FALSE	Human	65	30	173	14	527.63	0.808	110.6	89.4	9.91	11.93	10134.8	12146.7	12047.3	8331.5	10588.1	9740.1	0.013329	6456.4	8270.4	8583.1	4859.5	5425.7	9740.1	31	31	31	31	31	31
High	O95786	Antiviral innate immune response receptor RIG-I OS=Homo sapiens OX=9606 GN=RIGI PE=1 SV=2	FALSE	Human	18	15	19	15	57.99	0.855	107.8	92.2	5.35	2.61	762.6	775.2	841.5	649	662.5	683.4	0.0134036	485.8	527.8	599.5	378.5	339.5	683.4	8	8	8	8	8	8
High	Q13177	Serine/threonine-protein kinase PAK 2 OS=Homo sapiens OX=9606 GN=PAK2 PE=1 SV=3	FALSE	Human	61	26	106	19	339.96	0.629	122.8	77.2	4.12	20.62	11405.4	12054.6	11129.2	7203.5	7172.2	4893.7	0.0134223	7265.8	8207.7	7929	4201.6	3675.3	4893.7	21	21	21	21	21	21
High	O15530	3-phosphoinositide-dependent protein kinase 1 OS=Homo sapiens OX=9606 GN=PDPK1 PE=1 SV=1	FALSE	Human	21	10	13	10	33.16	0.753	114.1	85.9	8.19	15.62	1245.2	1319.5	1120.5	976.7	937.1	721.7	0.0134374	793.3	898.4	798.3	569.7	480.2	721.7	6	6	6	6	6	6
High	Q9BXR0	Queuine tRNA-ribosyltransferase catalytic subunit 1 OS=Homo sapiens OX=9606 GN=QTRT1 PE=1 SV=3	FALSE	Human	31	11	15	11	45.19	0.661	120.4	79.6	2.5	14.87	1365.2	1337.1	1298.7	983.6	884.2	728.3	0.0135354	869.7	910.4	925.3	573.7	453.1	728.3	7	7	7	7	7	7
High	G8JLB3	Pseudouridine synthase 1 (Fragment) OS=Homo sapiens OX=9606 GN=PUS1 PE=1 SV=1	FALSE	Human	43	15	27	15	90.2	0.707	117.2	82.8	7.33	13.28	3366.8	3199.2	2909.1	2743.9	2261	2147.5	0.0136043	2144.8	2178.3	2072.6	1600.4	1158.6	2147.5	12	12	12	12	12	12
High	Q7Z2W9	Large ribosomal subunit protein bL21m OS=Homo sapiens OX=9606 GN=MRPL21 PE=1 SV=2	FALSE	Human	34	5	10	5	35.3	0.786	112	88	5.52	6.8	756.1	676.9	718.1	624.2	564.2	550	0.0136542	481.7	460.9	511.6	364.1	289.1	550	5	5	5	5	5	5
High	Q4G0N4	NAD kinase 2, mitochondrial OS=Homo sapiens OX=9606 GN=NADK2 PE=1 SV=2	FALSE	Human	36	15	19	15	53.08	0.719	116.4	83.6	10.14	20.83	1515.6	1341.6	1241.9	1242.9	964.4	829.4	0.0137582	965.5	913.4	884.8	724.9	494.2	829.4	7	7	7	7	7	7
High	Q96EL3	Large ribosomal subunit protein mL53 OS=Homo sapiens OX=9606 GN=MRPL53 PE=1 SV=1	FALSE	Human	56	5	7	5	22.59	0.774	112.7	87.3	3.21	6.65	627.3	588.7	613.5	523	475.1	461.4	0.0137841	399.6	400.8	437.1	305	243.4	461.4	4	4	4	4	4	4
High	Q9Y3C4	EKC/KEOPS complex subunit TPRKB OS=Homo sapiens OX=9606 GN=TPRKB PE=1 SV=1	FALSE	Human	40	5	8	5	25.85	0.774	112.7	87.3	4.72	4.71	631.1	669	609.6	451.9	492.7	488.6	0.013916	402	455.5	434.3	263.6	252.5	488.6	4	4	4	4	4	4
High	A6NIH7	Protein unc-119 homolog B OS=Homo sapiens OX=9606 GN=UNC119B PE=1 SV=1	FALSE	Human	22	4	6	3	20.24	0.867	107.1	92.9	10.61	13.09	616.5	558.3	498.2	505	483.9	391.7	0.0139252	392.7	380.1	354.9	294.5	248	391.7	3	3	3	3	3	3
High	O43683	Mitotic checkpoint serine/threonine-protein kinase BUB1 OS=Homo sapiens OX=9606 GN=BUB1 PE=1 SV=1	FALSE	Human	17	17	25	17	73.58	0.829	109.3	90.7	16.83	23.39	892.3	1229	983.2	715	1111.1	815.2	0.0139749	568.4	836.8	700.5	417	569.4	815.2	7	7	7	7	7	7
High	O43808	Peroxisomal membrane protein PMP34 OS=Homo sapiens OX=9606 GN=SLC25A17 PE=1 SV=1	FALSE	Human	26	9	11	9	28.51	0.701	117.6	82.4	5.58	8.49	1141.5	1021.8	1099.3	858.6	771	727.7	0.0140303	727.2	695.7	783.2	500.8	395.1	727.7	7	7	7	7	7	7
High	Q9Y376	Calcium-binding protein 39 OS=Homo sapiens OX=9606 GN=CAB39 PE=1 SV=1	FALSE	Human	50	20	44	17	124.85	0.708	117.1	82.9	6.28	16.32	3809	4018.3	3543.6	2839.8	2698.1	2063.2	0.0141267	2426.5	2736	2524.6	1656.4	1382.6	2063.2	17	17	17	17	17	17
High	O95905	Protein ecdysoneless homolog OS=Homo sapiens OX=9606 GN=ECD PE=1 SV=1	FALSE	Human	13	10	10	10	28.3	0.727	115.8	84.2	21.91	22.8	430.2	656.9	501.1	326.7	498.5	364.1	0.014131	274	447.3	357	190.5	255.5	364.1	5	5	5	5	5	5
High	A0A087X2D5	Large ribosomal subunit protein mL45 OS=Homo sapiens OX=9606 GN=MRPL45 PE=1 SV=1	FALSE	Human	45	13	23	13	62.42	0.785	112.1	87.9	4.87	9.22	1816.1	1648.1	1722.3	1573.1	1341	1351.2	0.0141947	1156.9	1122.1	1227.1	917.5	687.2	1351.2	9	9	9	9	9	9
High	Q9BYD3	Large ribosomal subunit protein uL4m OS=Homo sapiens OX=9606 GN=MRPL4 PE=1 SV=1	FALSE	Human	30	9	19	9	58.88	0.851	108.1	91.9	4.17	7	2082.9	1924.5	1960.8	1836.4	1667.9	1606	0.0142769	1326.9	1310.3	1397	1071.1	854.7	1606	5	5	5	5	5	5
High	Q969X0	RILP-like protein 2 OS=Homo sapiens OX=9606 GN=RILPL2 PE=1 SV=1	FALSE	Human	34	8	12	8	39.81	0.752	114.2	85.8	9.86	22.46	1097.2	1157.1	952.2	824.7	873	559.2	0.0143851	699	787.9	678.4	481	447.4	559.2	4	4	4	4	4	4
High	P08247	Synaptophysin OS=Homo sapiens OX=9606 GN=SYP PE=1 SV=3	FALSE	Human	9	3	3	3	9.08	1.193	91.2	108.8	17.55	16.83	314.5	299.1	223.1	397.2	356.7	282.5	0.0144276	200.4	203.6	158.9	231.7	182.8	282.5	3	3	3	3	3	3
High	P30613	Pyruvate kinase PKLR OS=Homo sapiens OX=9606 GN=PKLR PE=1 SV=2	FALSE	Human	43	20	37	17	128.35	1.551	78.4	121.6	17.23	8.15	1071.7	1506.1	1416.8	2197.2	2491.8	2148.8	0.014448	682.7	1025.5	1009.4	1281.6	1276.9	2148.8	15	15	15	15	15	15
High	Q9BT67	NEDD4 family-interacting protein 1 OS=Homo sapiens OX=9606 GN=NDFIP1 PE=1 SV=1	FALSE	Human	16	2	2	2	8.36	0.613	124	76	19.12	33.12	29.2	40.9	30.5	18.7	27.4	14.3	0.0147591	18.6	27.9	21.7	10.9	14	14.3	1	1	1	1	1	1
High	Q9Y3C5	RING finger protein 11 OS=Homo sapiens OX=9606 GN=RNF11 PE=1 SV=1	FALSE	Human	14	2	2	2	6.09	0.573	127.1	72.9	7.3	20.87	649.1	747	676.8	388.1	414.9	273.9	0.0148842	413.5	508.6	482.2	226.3	212.6	273.9	1	1	1	1	1	1
High	A0AAQ5BHP6	Hexosyltransferase OS=Homo sapiens OX=9606 GN=B3GNT7 PE=1 SV=1	FALSE	Human	4	2	2	2	5.25	1.564	78	122	2.18	8.19	56.1	56.6	58.4	77.4	88.5	90.2	0.0150591	35.7	38.5	41.6	45.1	45.4	90.2	1	1	1	1	1	1
High	P60903	Protein S100-A10 OS=Homo sapiens OX=9606 GN=S100A10 PE=1 SV=2	FALSE	Human	18	3	6	3	17.63	1.407	83.1	116.9	4.14	8.84	343.1	362.8	334.9	482.7	522.3	437.4	0.0152128	218.5	247	238.6	281.5	267.7	437.4	3	3	3	3	3	3
High	Q9NXH9	tRNA (guanine(26)-N(2))-dimethyltransferase OS=Homo sapiens OX=9606 GN=TRMT1 PE=1 SV=1	FALSE	Human	37	20	34	20	118.34	0.829	109.3	90.7	4.7	7.76	2107.9	2228.5	2030.8	1784.4	1748.1	1541	0.0152851	1342.9	1517.4	1446.8	1040.8	895.8	1541	15	15	15	15	15	15
High	P68431	Histone H3.1 OS=Homo sapiens OX=9606 GN=H3C1 PE=1 SV=2	FALSE	Human	41	10	31	2	50.08	0.864	107.3	92.7	5.13	4.68	1597.1	1721.6	1764.5	1443.9	1486.9	1581.5	0.0152944	1017.5	1172.2	1257.1	842.2	761.9	1581.5	4	4	4	4	4	4
High	P63218	Guanine nucleotide-binding protein G(I)/G(S)/G(O) subunit gamma-5 OS=Homo sapiens OX=9606 GN=GNG5 PE=1 SV=3	FALSE	Human	90	5	11	5	29.23	0.694	118.1	81.9	2.44	10.59	1108.9	1160	1116.7	819	775.2	664.4	0.01536	706.4	789.8	795.6	477.7	397.2	664.4	4	4	4	4	4	4
High	Q9BQE5	Apolipoprotein L2 OS=Homo sapiens OX=9606 GN=APOL2 PE=1 SV=2	FALSE	Human	12	4	5	4	13.52	1.044	97.9	102.1	16.7	15.47	92.1	123.9	95.9	95.9	126.6	100.1	0.015444	58.7	84.4	68.3	55.9	64.9	100.1	2	2	2	2	2	2
High	Q8NFH4	Nucleoporin Nup37 OS=Homo sapiens OX=9606 GN=NUP37 PE=1 SV=1	FALSE	Human	34	10	13	10	44.43	0.664	120.2	79.8	12.8	12.73	485.7	628.6	563.4	364.1	456.4	374.1	0.01556	309.4	428	401.4	212.3	233.9	374.1	4	4	4	4	4	4
High	Q99767	Amyloid-beta A4 precursor protein-binding family A member 2 OS=Homo sapiens OX=9606 GN=APBA2 PE=1 SV=3	FALSE	Human	6	4	6	4	11.99	0.812	110.4	89.6	6.05	6.1	397.3	446.5	411.7	334.4	355.2	314.4	0.0156399	253.1	304	293.3	195	182	314.4	3	3	3	3	3	3
High	Q9C0D3	Protein zyg-11 homolog B OS=Homo sapiens OX=9606 GN=ZYG11B PE=1 SV=2	FALSE	Human	22	14	14	14	41.76	0.895	105.5	94.5	7.78	6.11	577.5	620	674.2	526.4	554.9	594.4	0.0157063	367.9	422.2	480.4	307	284.4	594.4	8	8	8	8	8	8
High	Q8IZ73	Pseudouridylate synthase RPUSD2 OS=Homo sapiens OX=9606 GN=RPUSD2 PE=1 SV=2	FALSE	Human	40	17	27	17	87.8	0.714	116.7	83.3	6.98	13.8	2405.6	2487.5	2170.8	1907.4	1716.6	1443.5	0.0157711	1532.5	1693.7	1546.6	1112.5	879.6	1443.5	12	12	12	12	12	12
High	Q6UWD8	Transmembrane protein C16orf54 OS=Homo sapiens OX=9606 GN=C16orf54 PE=1 SV=1	FALSE	Human	40	5	7	5	24.09	0.656	120.8	79.2	10.96	23.99	640.8	681.4	548.1	420.3	537	331.5	0.0159061	408.2	463.9	390.5	245.2	275.2	331.5	5	5	5	5	5	5
High	B7Z5R6	NBR1 autophagy cargo receptor OS=Homo sapiens OX=9606 GN=NBR1 PE=1 SV=1	FALSE	Human	4	2	2	2	9.6	1.122	94.3	105.7	8.14	5.62	234.5	211.4	248.8	263.1	256.5	285.3	0.0164109	149.4	143.9	177.2	153.4	131.5	285.3	2	2	2	2	2	2
High	O43805	Microtubule nucleation factor SSNA1 OS=Homo sapiens OX=9606 GN=SSNA1 PE=1 SV=2	FALSE	Human	24	3	5	3	15.45	0.612	124	76	18.15	30.13	476.1	668.5	520.6	318.8	481.3	276.5	0.0164227	303.3	455.2	370.9	185.9	246.6	276.5	2	2	2	2	2	2
High	O60566	Mitotic checkpoint serine/threonine-protein kinase BUB1 beta OS=Homo sapiens OX=9606 GN=BUB1B PE=1 SV=3	FALSE	Human	31	30	39	30	129.03	0.704	117.4	82.6	18.12	20.01	2999.2	4287.9	3485.7	2342.6	3332.5	2454.1	0.0164491	1910.6	2919.6	2483.4	1366.4	1707.7	2454.1	24	24	24	24	24	24
High	Q9H4A4	Aminopeptidase B OS=Homo sapiens OX=9606 GN=RNPEP PE=1 SV=2	FALSE	Human	43	26	72	26	248.69	0.593	125.5	74.5	8.52	26.6	11494.2	10953.8	9713.3	8448.5	6496.8	4931	0.0165219	7322.4	7458.2	6920.2	4927.8	3329.2	4931	26	26	26	26	26	26
High	O00499	Myc box-dependent-interacting protein 1 OS=Homo sapiens OX=9606 GN=BIN1 PE=1 SV=1	FALSE	Human	32	18	37	15	111.86	0.63	122.7	77.3	0.83	18.01	2871.8	2891.7	2844.1	1809.3	1832.9	1306.8	0.0165539	1829.5	1968.9	2026.3	1055.3	939.2	1306.8	13	13	13	13	13	13
High	Q8NDZ4	Divergent protein kinase domain 2A OS=Homo sapiens OX=9606 GN=DIPK2A PE=1 SV=1	FALSE	Human	17	6	6	6	20.91	1.088	95.8	104.2	4.18	5.77	249.8	255.8	270.8	274.6	278.3	304.9	0.0166543	159.1	174.2	192.9	160.2	142.6	304.9	4	4	4	4	4	4
High	Q9ULP9	TBC1 domain family member 24 OS=Homo sapiens OX=9606 GN=TBC1D24 PE=1 SV=2	FALSE	Human	22	11	15	11	40.45	0.732	115.5	84.5	6.5	14.42	621.1	612.9	550.4	513.1	448.6	383.7	0.0167477	395.7	417.3	392.1	299.3	229.9	383.7	5	5	5	5	5	5
High	Q9Y3D8	Adenylate kinase isoenzyme 6 OS=Homo sapiens OX=9606 GN=AK6 PE=1 SV=1	FALSE	Human	24	4	4	4	11.71	0.7	117.7	82.3	10.41	21	239.4	278.3	229.2	167.5	173.8	115.5	0.0167664	152.5	189.5	163.3	97.7	89	115.5	2	2	2	2	2	2
High	Q92896	Golgi apparatus protein 1 OS=Homo sapiens OX=9606 GN=GLG1 PE=1 SV=2	FALSE	Human	20	22	29	22	77.92	0.74	115	85	12.18	24.54	1789.2	1975.2	1545.4	1341.3	1323.6	836.7	0.0168117	1139.8	1344.9	1101.1	782.3	678.3	836.7	12	12	12	12	12	12
High	Q6YHU6	tRNA (32-2'-O)-methyltransferase regulator THADA OS=Homo sapiens OX=9606 GN=THADA PE=1 SV=1	FALSE	Human	16	29	34	29	98.57	0.754	114	86	6.47	12.49	2475.4	2703	2386.5	1916.7	1867.1	1512.4	0.016835	1576.9	1840.4	1700.3	1118	956.8	1512.4	16	16	16	16	16	16
High	O00182	Galectin-9 OS=Homo sapiens OX=9606 GN=LGALS9 PE=1 SV=2	FALSE	Human	19	7	12	7	45.44	0.572	127.2	72.8	14.25	13.17	539.3	540.8	685.3	248.1	309.3	319.2	0.0168386	343.6	368.3	488.3	144.7	158.5	319.2	4	4	4	4	4	4
High	Q96ME1	F-box/LRR-repeat protein 18 OS=Homo sapiens OX=9606 GN=FBXL18 PE=1 SV=3	FALSE	Human	11	7	8	7	20.14	1.392	83.6	116.4	22.32	22.19	18.6	22.4	28.9	27.1	31.1	41.4	0.0168419	11.9	15.2	20.6	15.8	15.9	41.4	1	1	1	1	1	1
High	Q9Y689	ADP-ribosylation factor-like protein 5A OS=Homo sapiens OX=9606 GN=ARL5A PE=1 SV=1	FALSE	Human	12	2	3	2	10.36	0.729	115.7	84.3	11.35	22.33	208.2	172	172.1	164.4	125.5	106.6	0.0168502	132.7	117.1	122.6	95.9	64.3	106.6	1	1	1	1	1	1
High	O95297	Myelin protein zero-like protein 1 OS=Homo sapiens OX=9606 GN=MPZL1 PE=1 SV=1	FALSE	Human	16	4	6	4	17.78	0.741	114.9	85.1	14.57	16.31	569.8	520.1	425	466.7	385.3	338.7	0.0168759	363	354.1	302.8	272.2	197.4	338.7	3	3	3	3	3	3
High	Q53H54	tRNA wybutosine-synthesizing protein 2 homolog OS=Homo sapiens OX=9606 GN=TRMT12 PE=1 SV=1	FALSE	Human	11	4	4	4	17	0.75	114.3	85.7	4.51	10.57	231.2	252.8	245.6	175.8	214.2	184.1	0.0170055	147.3	172.1	174.9	102.5	109.8	184.1	3	3	3	3	3	3
High	Q9NRG9	Aladin OS=Homo sapiens OX=9606 GN=AAAS PE=1 SV=1	FALSE	Human	41	17	23	17	72.8	0.717	116.5	83.5	3.4	7.41	2233.7	2391	2314.1	1716.2	1659.8	1485.7	0.0171386	1423	1628	1648.7	1001	850.5	1485.7	14	14	14	14	14	14
High	Q8WUM9	Sodium-dependent phosphate transporter 1 OS=Homo sapiens OX=9606 GN=SLC20A1 PE=1 SV=1	FALSE	Human	7	4	5	3	15.95	0.59	125.8	74.2	12.15	22.89	518.2	540.7	427.1	305.9	406.5	261.5	0.0172126	330.1	368.1	304.3	178.4	208.3	261.5	3	3	3	3	3	3
High	Q96BX8	MOB kinase activator 3A OS=Homo sapiens OX=9606 GN=MOB3A PE=1 SV=1	FALSE	Human	26	6	6	4	19.5	0.87	107	93	4.9	9.72	424.8	418.7	387.3	374.5	364.2	311.1	0.0172377	270.6	285.1	276	218.4	186.6	311.1	2	2	2	2	2	2
High	Q6ZXV5	Protein O-mannosyl-transferase TMTC3 OS=Homo sapiens OX=9606 GN=TMTC3 PE=1 SV=2	FALSE	Human	5	4	4	4	7.75	0.64	122	78	6.3	13.36	99.3	111.9	102.1	68	65.3	52.5	0.0173167	63.3	76.2	72.8	39.7	33.5	52.5	2	2	2	2	2	2
High	Q9BRX5	DNA replication complex GINS protein PSF3 OS=Homo sapiens OX=9606 GN=GINS3 PE=1 SV=1	FALSE	Human	51	9	12	9	48.11	0.781	112.3	87.7	7.84	11.49	1361.5	1488.4	1274	1094.9	1063	879.3	0.0175508	867.4	1013.4	907.7	638.6	544.7	879.3	6	6	6	6	6	6
High	Q9Y3Z3	Deoxynucleoside triphosphate triphosphohydrolase SAMHD1 OS=Homo sapiens OX=9606 GN=SAMHD1 PE=1 SV=2	FALSE	Human	12	7	8	7	24.86	0.874	106.7	93.3	10.42	10.39	380	391.3	459.1	341.9	331.5	400.5	0.0177383	242.1	266.4	327.1	199.4	169.9	400.5	4	4	4	4	4	4
High	Q9BY32	Inosine triphosphate pyrophosphatase OS=Homo sapiens OX=9606 GN=ITPA PE=1 SV=2	FALSE	Human	56	9	37	9	142.36	0.591	125.7	74.3	5.93	22.34	7495.2	7710.2	6870.2	5296.1	4428.5	3352.4	0.0178304	4774.8	5249.7	4894.7	3089.1	2269.3	3352.4	9	9	9	9	9	9
High	B4DUA7	Mediator of RNA polymerase II transcription subunit 29 OS=Homo sapiens OX=9606 GN=MED29 PE=1 SV=1	FALSE	Human	23	3	3	3	4.72	1.339	85.5	114.5	6.53	5.42	67.5	76.7	70.7	88.7	94.6	98.9	0.0178343	43	52.2	50.3	51.7	48.5	98.9	2	2	2	2	2	2
High	P35219	Carbonic anhydrase-related protein OS=Homo sapiens OX=9606 GN=CA8 PE=1 SV=3	FALSE	Human	47	10	17	10	66.4	0.583	126.4	73.6	9.88	19.55	1783.1	1993.6	1639	1195.5	1039.3	802.5	0.0180853	1135.9	1357.4	1167.7	697.3	532.6	802.5	6	6	6	6	6	6
High	P41440	Reduced folate transporter OS=Homo sapiens OX=9606 GN=SLC19A1 PE=1 SV=3	FALSE	Human	18	9	20	9	55.78	0.669	119.8	80.2	10.72	21.35	2269.5	2775.9	2384.5	1595.9	2074.8	1372.5	0.0180988	1445.8	1890.1	1698.8	930.8	1063.2	1372.5	7	7	7	7	7	7
High	P17655	Calpain-2 catalytic subunit OS=Homo sapiens OX=9606 GN=CAPN2 PE=1 SV=6	FALSE	Human	31	19	34	18	107.7	0.825	109.6	90.4	14.59	17.53	2835.3	2317.2	2154.8	2190	1911.3	1533.8	0.0181221	1806.2	1577.8	1535.2	1277.4	979.4	1533.8	15	15	15	15	15	15
High	D6RAJ6	F-box protein 4 OS=Homo sapiens OX=9606 GN=FBXO4 PE=1 SV=1	FALSE	Human	28	7	9	7	29.67	0.776	112.6	87.4	7.04	16.49	1004.1	932	872.5	827.5	723.5	592.4	0.0185197	639.6	634.6	621.6	482.7	370.7	592.4	6	6	6	6	6	6
High	P13224	Platelet glycoprotein Ib beta chain OS=Homo sapiens OX=9606 GN=GP1BB PE=1 SV=1	FALSE	Human	10	2	2	2	6.2	1.614	76.5	123.5	12.74	16.36	105.2	135.6	117.8	190.1	248.6	188.6	0.0186432	67	92.3	83.9	110.9	127.4	188.6	2	2	2	2	2	2
High	Q9UHX3	Adhesion G protein-coupled receptor E2 OS=Homo sapiens OX=9606 GN=ADGRE2 PE=1 SV=2	FALSE	Human	6	4	5	3	14.84	0.765	113.3	86.7	14.42	21.72	553.9	474.6	415.6	373.8	363.1	245.6	0.0187709	352.8	323.2	296.1	218	186.1	245.6	3	3	3	3	3	3
High	Q8WXB1	Protein N-lysine methyltransferase METTL21A OS=Homo sapiens OX=9606 GN=METTL21A PE=1 SV=2	FALSE	Human	8	3	3	3	4.65	0.794	111.5	88.5	13.35	11.86	53.8	61.7	47.2	42.7	44.8	35.5	0.0188195	34.3	42	33.6	24.9	23	35.5	1	1	1	1	1	1
High	Q15738	Sterol-4-alpha-carboxylate 3-dehydrogenase, decarboxylating OS=Homo sapiens OX=9606 GN=NSDHL PE=1 SV=2	FALSE	Human	49	17	32	17	90.11	0.78	112.4	87.6	7.15	14.8	2525.6	2608	2269.7	2093.4	1969.6	1563	0.018849	1608.9	1775.7	1617.1	1221	1009.3	1563	13	13	13	13	13	13
High	O43639	Cytoplasmic protein NCK2 OS=Homo sapiens OX=9606 GN=NCK2 PE=1 SV=2	FALSE	Human	9	4	5	3	15.44	0.888	106	94	2.29	3.12	141	146.4	147.1	128	135.8	130	0.0190094	89.8	99.7	104.8	74.6	69.6	130	2	2	2	2	2	2
High	Q6P9B6	MTOR-associated protein MEAK7 OS=Homo sapiens OX=9606 GN=MEAK7 PE=1 SV=2	FALSE	Human	14	6	7	6	20.46	0.619	123.6	76.4	10.31	13.15	676.1	786.4	649.5	452.2	418.2	347.5	0.0190228	430.7	535.4	462.7	263.8	214.3	347.5	4	4	4	4	4	4
High	Q9BZE1	Large ribosomal subunit protein mL37 OS=Homo sapiens OX=9606 GN=MRPL37 PE=1 SV=2	FALSE	Human	44	16	33	16	105.53	0.752	114.1	85.9	8.26	16.34	2966.8	2546.9	2621.2	2567.8	1942	1971.8	0.0190292	1890	1734.1	1867.5	1497.7	995.2	1971.8	13	13	13	13	13	13
High	Q86VP1	Tax1-binding protein 1 OS=Homo sapiens OX=9606 GN=TAX1BP1 PE=1 SV=2	FALSE	Human	4	4	5	4	11.41	1.364	84.6	115.4	19.59	17.6	448.4	408.1	587.9	577.8	611.5	794.1	0.0190317	285.6	277.9	418.8	337	313.4	794.1	2	2	2	2	2	2
High	P16383	Intron Large complex component GCFC2 OS=Homo sapiens OX=9606 GN=GCFC2 PE=1 SV=2	FALSE	Human	17	13	17	13	61.36	0.783	112.2	87.8	5.07	13.6	1648.3	1768.8	1605	1290.2	1435.2	1090.7	0.0192487	1050	1204.3	1143.5	752.6	735.4	1090.7	10	10	10	10	10	10
High	Q96GI7	Protein FAM89A OS=Homo sapiens OX=9606 GN=FAM89A PE=1 SV=1	FALSE	Human	14	2	2	2	5.84	1.527	79.1	120.9	19.59	4.9	41.4	28.3	39.9	60.9	60.5	66	0.0194151	26.4	19.3	28.4	35.5	31	66	1	1	1	1	1	1
High	Q9BQ52	Zinc phosphodiesterase ELAC protein 2 OS=Homo sapiens OX=9606 GN=ELAC2 PE=1 SV=2	FALSE	Human	43	27	61	27	220.5	0.822	109.8	90.2	3.83	2.16	6793.5	6971.9	7322	5701.6	5930.6	5730.3	0.0194297	4327.8	4747	5216.6	3325.6	3039	5730.3	28	28	28	28	28	28
High	Q9NR77	Peroxisomal membrane protein 2 OS=Homo sapiens OX=9606 GN=PXMP2 PE=1 SV=3	FALSE	Human	18	4	4	4	10.71	0.794	111.5	88.5	10.89	17.03	173	159.3	139	153.1	126.5	109.3	0.0194519	110.2	108.5	99	89.3	64.8	109.3	3	3	3	3	3	3
High	Q8WVX9	Fatty acyl-CoA reductase 1 OS=Homo sapiens OX=9606 GN=FAR1 PE=1 SV=1	FALSE	Human	25	12	20	11	62.7	0.781	112.3	87.7	0.52	5.97	951.7	944	942.6	716.2	802.2	736.9	0.0196348	606.3	642.7	671.6	417.7	411.1	736.9	7	7	7	7	7	7
High	Q9H981	Actin-related protein 8 OS=Homo sapiens OX=9606 GN=ACTR8 PE=1 SV=2	FALSE	Human	19	12	15	12	42.29	0.761	113.5	86.5	16.74	30.55	955.4	1206.4	1340.3	588.2	918.6	1117.1	0.0196418	608.6	821.4	954.9	343.1	470.7	1117.1	7	7	7	7	7	7
High	O75394	Large ribosomal subunit protein bL33m OS=Homo sapiens OX=9606 GN=MRPL33 PE=1 SV=1	FALSE	Human	48	3	4	3	13.64	0.774	112.8	87.2	15.93	14.35	563.6	408.2	493.2	402	303.5	381.6	0.0196598	359	278	351.3	234.5	155.5	381.6	2	2	2	2	2	2
High	Q8IWB9	Testis-expressed protein 2 OS=Homo sapiens OX=9606 GN=TEX2 PE=1 SV=2	FALSE	Human	21	25	33	25	79.72	1.388	83.7	116.3	10.77	4.32	2056.4	1915.7	2360.5	2716.1	2854.6	2960.9	0.0196754	1310	1304.4	1681.8	1584.2	1462.8	2960.9	14	14	14	14	14	14
High	A0A8Q3WLF5	FA complementation group L OS=Homo sapiens OX=9606 GN=FANCL PE=1 SV=1	FALSE	Human	14	4	4	4	6.99	0.692	118.2	81.8	11.46	23.81	320.5	297.6	254.8	263.2	205.9	163.2	0.0197801	204.2	202.6	181.5	153.5	105.5	163.2	2	2	2	2	2	2
High	P23743	Diacylglycerol kinase alpha OS=Homo sapiens OX=9606 GN=DGKA PE=1 SV=3	FALSE	Human	29	17	24	16	68.21	0.819	110	90	12.37	9.58	1926.3	1517.2	1641.5	1484.9	1226.2	1344	0.0198377	1227.1	1033	1169.5	866.1	628.3	1344	12	12	12	12	12	12
High	O15440	ATP-binding cassette sub-family C member 5 OS=Homo sapiens OX=9606 GN=ABCC5 PE=1 SV=2	FALSE	Human	2	2	2	2	6.36	0.929	103.7	96.3	2.66	3.74	80.3	76.7	76.8	73	71.3	67.8	0.0200438	51.2	52.2	54.7	42.6	36.6	67.8	1	1	1	1	1	1
High	B1AMR4	Rho guanine nucleotide exchange factor 9 OS=Homo sapiens OX=9606 GN=ARHGEF9 PE=1 SV=2	FALSE	Human	9	4	5	4	8.47	0.697	117.9	82.1	14.54	24.11	118.8	118.4	91.1	97.3	82.5	59.2	0.0201598	75.7	80.6	64.9	56.8	42.3	59.2	1	1	1	1	1	1
High	Q9NYK5	Large ribosomal subunit protein mL39 OS=Homo sapiens OX=9606 GN=MRPL39 PE=1 SV=3	FALSE	Human	36	13	21	13	68.2	0.775	112.7	87.3	3.81	10.85	1797.8	1683.7	1684.8	1556.9	1288.6	1305.9	0.0202801	1145.3	1146.4	1200.4	908.1	660.3	1305.9	9	9	9	9	9	9
High	Q6P4A7	Sideroflexin-4 OS=Homo sapiens OX=9606 GN=SFXN4 PE=1 SV=1	FALSE	Human	21	6	6	6	21.31	0.714	116.7	83.3	5.58	8.36	271.1	247.8	275.2	220.2	189.1	193.5	0.0203796	172.7	168.7	196.1	128.4	96.9	193.5	3	3	3	3	3	3
High	Q92503	SEC14-like protein 1 OS=Homo sapiens OX=9606 GN=SEC14L1 PE=1 SV=2	FALSE	Human	7	4	5	4	16.9	0.852	108	92	10.02	16	190.3	218.7	180.9	162	191.9	139.4	0.0203938	121.2	148.9	128.9	94.5	98.3	139.4	3	3	3	3	3	3
High	P00374	Dihydrofolate reductase OS=Homo sapiens OX=9606 GN=DHFR PE=1 SV=2	FALSE	Human	65	12	23	12	71.95	0.761	113.6	86.4	13.98	16.49	2297.7	2768.2	2120.2	1749.3	1845.3	1335.4	0.0204926	1463.7	1884.8	1510.5	1020.3	945.6	1335.4	8	8	8	8	8	8
High	Q14146	Unhealthy ribosome biogenesis protein 2 homolog OS=Homo sapiens OX=9606 GN=URB2 PE=1 SV=2	FALSE	Human	2	3	3	3	9.89	0.711	116.9	83.1	6.27	18.78	74.5	83.8	82.6	44.4	58.7	64.8	0.0208687	47.5	57.1	58.8	25.9	30.1	64.8	1	1	1	1	1	1
High	Q9BTM9	Ubiquitin-related modifier 1 OS=Homo sapiens OX=9606 GN=URM1 PE=1 SV=1	FALSE	Human	20	2	3	2	10.39	0.73	115.6	84.4	12.76	25.99	341.3	415.5	330.6	249.1	313.1	183.9	0.020943	217.4	282.9	235.5	145.3	160.5	183.9	2	2	2	2	2	2
High	Q9Y232	Chromodomain Y-like protein OS=Homo sapiens OX=9606 GN=CDYL PE=1 SV=2	FALSE	Human	6	3	3	3	9.16	1.358	84.8	115.2	20.14	16.78	87.4	75.7	111.8	113.3	118.6	153	0.0210508	55.6	51.5	79.7	66.1	60.8	153	1	1	1	1	1	1
High	Q9H4B7	Tubulin beta-1 chain OS=Homo sapiens OX=9606 GN=TUBB1 PE=1 SV=1	FALSE	Human	13	7	59	2	132.28	1.638	75.8	124.2	11.24	2.64	54.9	57.9	67.8	94.8	97.1	92.1	0.0210993	35	39.4	48.3	55.3	49.8	92.1	1	1	1	1	1	1
High	Q9NPH3	Interleukin-1 receptor accessory protein OS=Homo sapiens OX=9606 GN=IL1RAP PE=1 SV=2	FALSE	Human	3	2	2	2	5.97	0.687	118.5	81.5	8.94	23.28	162.4	139.6	139.7	109.4	96	67.9	0.0211221	103.5	95	99.6	63.8	49.2	67.9	2	2	2	2	2	2
Medium	O14521	Succinate dehydrogenase [ubiquinone] cytochrome b small subunit, mitochondrial OS=Homo sapiens OX=9606 GN=SDHD PE=1 SV=1	FALSE	Human	8	2	2	2	5.1	0.758	113.8	86.2	4.86	15.33	264.9	252.2	240.4	214	191.2	156.9	0.0211897	168.8	171.7	171.3	124.8	98	156.9	2	2	2	2	2	2
High	P62341	Thioredoxin reductase-like selenoprotein T OS=Homo sapiens OX=9606 GN=SELENOT PE=1 SV=2	FALSE	Human	12	2	4	2	12.78	0.929	103.7	96.3	4.87	4.62	227.9	209.4	210	204.8	195.2	186.7	0.0213604	145.2	142.6	149.6	119.4	100	186.7	2	2	2	2	2	2
High	Q9P2D3	HEAT repeat-containing protein 5B OS=Homo sapiens OX=9606 GN=HEATR5B PE=1 SV=2	FALSE	Human	14	25	30	25	87.57	0.807	110.7	89.3	6.84	11.4	2266.1	2552.4	2278.5	1837.9	1935.1	1546.7	0.0216044	1443.6	1737.9	1623.3	1072	991.6	1546.7	18	18	18	18	18	18
High	P02100	Hemoglobin subunit epsilon OS=Homo sapiens OX=9606 GN=HBE1 PE=1 SV=2	FALSE	Human	84	12	88	10	266.52	12.433	14.9	185.1	6.94	23.23	829.2	814.4	923.9	12469	10309.4	7747.1	0.0216267	528.2	554.5	658.2	7272.8	5282.9	7747.1	10	10	10	10	10	10
High	P19474	E3 ubiquitin-protein ligase TRIM21 OS=Homo sapiens OX=9606 GN=TRIM21 PE=1 SV=1	FALSE	Human	19	9	11	9	35.05	0.775	112.7	87.3	6.38	10.54	1237.8	1394.2	1374.7	987.5	1213.3	1065.2	0.0219133	788.5	949.3	979.4	576	621.7	1065.2	9	9	9	9	9	9
High	O75390	Citrate synthase, mitochondrial OS=Homo sapiens OX=9606 GN=CS PE=1 SV=2	FALSE	Human	29	14	61	7	164.87	0.691	118.3	81.7	5.14	17.86	5145.3	5474.9	4946.6	3826	3554	2679.5	0.0220031	3277.8	3727.7	3524.2	2231.6	1821.2	2679.5	15	15	15	15	15	15
High	P31146	Coronin-1A OS=Homo sapiens OX=9606 GN=CORO1A PE=1 SV=4	FALSE	Human	42	23	60	21	144.31	0.495	133.8	66.2	19.41	12.78	7636.4	6121.6	5207.4	3236.6	3027.9	2510.4	0.0221721	4864.8	4168	3710	1887.8	1551.6	2510.4	18	18	18	18	18	18
High	H0Y6Y8	Large ribosomal subunit protein mL43 (Fragment) OS=Homo sapiens OX=9606 GN=MRPL43 PE=1 SV=1	FALSE	Human	21	4	8	4	23.34	0.84	108.7	91.3	8.61	12.79	1094.4	938.4	954.5	937.5	801.5	730.3	0.0225973	697.2	639	680	546.8	410.7	730.3	4	4	4	4	4	4
High	Q9NWU5	Large ribosomal subunit protein uL22m OS=Homo sapiens OX=9606 GN=MRPL22 PE=1 SV=1	FALSE	Human	53	11	19	11	60.5	0.755	114	86	7.63	17.7	1068.2	929	950.2	904.6	645.6	717.1	0.0226757	680.5	632.5	677	527.7	330.8	717.1	7	7	7	7	7	7
High	Q75QN2	Integrator complex subunit 8 OS=Homo sapiens OX=9606 GN=INTS8 PE=1 SV=1	FALSE	Human	8	7	8	7	22.89	0.801	111.1	88.9	3.86	7.78	578.8	621.4	585.4	479.4	468.6	413.6	0.0227154	368.7	423.1	417.1	279.6	240.1	413.6	3	3	3	3	3	3
High	A0A8Q3WK80	Methionine adenosyltransferase 2 subunit beta OS=Homo sapiens OX=9606 GN=MAT2B PE=1 SV=1	FALSE	Human	60	22	49	22	150.4	0.688	118.5	81.5	7.4	24.91	4887	4906.8	4295.1	3653	3360.5	2205.3	0.0229109	3113.3	3340.9	3060.1	2130.7	1722	2205.3	17	17	17	17	17	17
High	O43736	Integral membrane protein 2A OS=Homo sapiens OX=9606 GN=ITM2A PE=1 SV=2	FALSE	Human	12	3	3	3	7.85	0.777	112.5	87.5	3.13	7.47	226.5	239.3	227.1	188.1	176.5	161.9	0.0230057	144.3	163	161.8	109.7	90.4	161.9	3	3	3	3	3	3
High	Q96E29	Transcription termination factor 3, mitochondrial OS=Homo sapiens OX=9606 GN=MTERF3 PE=1 SV=2	FALSE	Human	23	9	9	9	19.42	0.765	113.3	86.7	5.81	13.75	486.9	493.6	540.9	377.4	368.7	469.3	0.0232684	310.1	336.1	385.4	220.1	188.9	469.3	3	3	3	3	3	3
High	P49006	MARCKS-related protein OS=Homo sapiens OX=9606 GN=MARCKSL1 PE=1 SV=2	FALSE	Human	21	4	7	4	18.9	0.69	118.3	81.7	12.78	29.57	826.8	759.9	639.7	524.5	569.6	310.4	0.0232858	526.7	517.4	455.8	305.9	291.9	310.4	3	3	3	3	3	3
High	K7EK60	Formin like 1 OS=Homo sapiens OX=9606 GN=FMNL1 PE=1 SV=1	FALSE	Human	37	27	48	2	139.19	0.749	114.3	85.7	17.4	16.51	112.9	113.7	82.3	90.7	84.6	65.4	0.0232974	71.9	77.4	58.6	52.9	43.4	65.4	1	1	1	1	1	1
High	Q9Y312	Protein AAR2 homolog OS=Homo sapiens OX=9606 GN=AAR2 PE=1 SV=2	FALSE	Human	31	10	17	10	58.52	0.858	107.6	92.4	13.64	13.11	992.9	1297.9	1229.5	892.4	1162.2	1055.3	0.0233585	632.6	883.7	876	520.5	595.6	1055.3	7	7	7	7	7	7
High	Q7Z4G1	COMM domain-containing protein 6 OS=Homo sapiens OX=9606 GN=COMMD6 PE=1 SV=1	FALSE	Human	49	4	7	4	17.12	0.904	105.1	94.9	7	5.88	529.8	603.2	543	455.2	511.7	490.7	0.0234622	337.5	410.7	386.8	265.5	262.2	490.7	2	2	2	2	2	2
High	Q9BW04	Specifically androgen-regulated gene protein OS=Homo sapiens OX=9606 GN=SARG PE=1 SV=2	FALSE	Human	5	3	3	3	9.47	1.917	68.6	131.4	6.62	13.9	70.2	66	61.4	126.5	157.7	123.7	0.0234922	44.7	44.9	43.8	73.8	80.8	123.7	2	2	2	2	2	2
High	Q9H9H4	Vacuolar protein sorting-associated protein 37B OS=Homo sapiens OX=9606 GN=VPS37B PE=1 SV=1	FALSE	Human	38	8	19	8	60.79	0.708	117.1	82.9	6.88	18.71	938.4	931.5	828	762.9	659.4	521.3	0.0235226	597.8	634.2	589.9	445	337.9	521.3	5	5	5	5	5	5
High	B4DEE8	Methylated-DNA--protein-cysteine methyltransferase OS=Homo sapiens OX=9606 GN=MGMT PE=1 SV=1	FALSE	Human	17	3	3	3	9.69	0.818	110	90	3.94	12.05	214.2	221.1	204.4	178	175.2	142.2	0.0239806	136.5	150.6	145.6	103.8	89.8	142.2	2	2	2	2	2	2
High	Q5T7V8	RAB6-interacting golgin OS=Homo sapiens OX=9606 GN=GORAB PE=1 SV=2	FALSE	Human	9	3	3	2	9.04	1.671	74.9	125.1	33.47	26.78	123.8	140.2	225.5	177	234.2	304.5	0.0240723	78.8	95.4	160.6	103.2	120	304.5	2	2	2	2	2	2
High	Q9Y3R5	Protein DOP1B OS=Homo sapiens OX=9606 GN=DOP1B PE=1 SV=5	FALSE	Human	10	22	26	22	70.71	0.752	114.2	85.8	0.94	10.17	1553	1582	1562.8	1229.9	1174.9	1007.7	0.0241517	989.4	1077.1	1113.4	717.3	602.1	1007.7	12	12	12	12	12	12
High	Q9BXW9	Fanconi anemia group D2 protein OS=Homo sapiens OX=9606 GN=FANCD2 PE=1 SV=2	FALSE	Human	21	31	51	31	155.35	0.823	109.7	90.3	6.07	14.52	4029.5	3943.5	3588.3	3417.5	3246.5	2572.2	0.0242754	2567	2685.1	2556.5	1993.4	1663.6	2572.2	20	20	20	20	20	20
High	F6T1Q0	Phosphodiesterase 12 OS=Homo sapiens OX=9606 GN=PDE12 PE=1 SV=1	FALSE	Human	50	16	23	16	84.82	0.771	112.9	87.1	1.92	8.97	2026.8	2105.7	2073.2	1616.8	1598.8	1370.8	0.0244544	1291.2	1433.7	1477	943	819.3	1370.8	9	9	9	9	9	9
High	Q14764	Major vault protein OS=Homo sapiens OX=9606 GN=MVP PE=1 SV=4	FALSE	Human	5	3	3	3	9.5	0.55	129	71	9.8	15.49	70.1	81.8	84.7	43.8	57.4	45	0.0245916	44.6	55.7	60.3	25.6	29.4	45	1	1	1	1	1	1
High	A0A3B3IUD2	Protein misato homolog 1 OS=Homo sapiens OX=9606 GN=MSTO1 PE=1 SV=1	FALSE	Human	24	13	17	13	52.08	0.714	116.7	83.3	10.29	9.89	1528.7	1879.5	1704.1	1217.2	1391.5	1151.7	0.0245956	973.9	1279.7	1214.1	709.9	713	1151.7	8	8	8	8	8	8
High	Q969V3	BOS complex subunit NCLN OS=Homo sapiens OX=9606 GN=NCLN PE=1 SV=2	FALSE	Human	30	15	24	2	88.44	1.161	92.5	107.5	4.81	8.19	1422.4	1373.9	1510.1	1652	1566.9	1837	0.024636	906.2	935.4	1075.8	963.6	802.9	1837	15	15	15	15	15	15
High	P48200	Iron-responsive element-binding protein 2 OS=Homo sapiens OX=9606 GN=IREB2 PE=1 SV=4	FALSE	Human	23	23	29	23	83.03	0.908	104.8	95.2	9.42	13.67	2918.5	2669.7	2416	2639.5	2422.9	2005.9	0.0246806	1859.2	1817.8	1721.3	1539.5	1241.6	2005.9	18	18	18	18	18	18
High	Q13568	Interferon regulatory factor 5 OS=Homo sapiens OX=9606 GN=IRF5 PE=1 SV=2	FALSE	Human	22	10	16	10	46.42	0.698	117.8	82.2	5.82	2.95	1326.1	1186.3	1298.2	905.9	944.4	892.3	0.0248569	844.8	807.7	924.9	528.4	483.9	892.3	7	7	7	7	7	7
High	O95544	NAD kinase OS=Homo sapiens OX=9606 GN=NADK PE=1 SV=1	FALSE	Human	8	2	2	2	7.68	1.526	79.2	120.8	15.12	9.05	66.7	66.3	85.6	89.8	101.7	107.5	0.0249451	42.5	45.1	61	52.4	52.1	107.5	2	2	2	2	2	2
High	A0A8I5KXK1	ubiquitinyl hydrolase 1 OS=Homo sapiens OX=9606 GN=USP19 PE=1 SV=1	FALSE	Human	25	28	35	28	114.13	0.749	114.4	85.6	6	7.28	2274.1	2540.9	2512	1880.4	2124	1873.8	0.0250596	1448.7	1730.1	1789.7	1096.8	1088.4	1873.8	19	19	19	19	19	19
High	J3KS52	CD300 molecule like family member f OS=Homo sapiens OX=9606 GN=CD300LF PE=1 SV=1	FALSE	Human	14	3	3	3	9.63	0.645	121.6	78.4	2.88	19.21	100.3	95	96.1	73.1	62	49.5	0.0251026	63.9	64.7	68.5	42.7	31.8	49.5	1	1	1	1	1	1
High	Q13618	Cullin-3 OS=Homo sapiens OX=9606 GN=CUL3 PE=1 SV=2	FALSE	Human	49	37	60	37	197.98	0.878	106.5	93.5	0.78	3.65	4631.8	4615.2	4684.7	4100.1	4064.9	3831.5	0.0251167	2950.7	3142.4	3337.6	2391.5	2083	3831.5	27	27	27	27	27	27
High	Q9UHN6	Cell surface hyaluronidase CEMIP2 OS=Homo sapiens OX=9606 GN=CEMIP2 PE=1 SV=1	FALSE	Human	24	31	43	31	135.43	0.849	108.1	91.9	4.54	11.14	2155.3	2182.7	2004.4	1876	1830.5	1519.3	0.0252127	1373	1486.2	1428.1	1094.2	938	1519.3	21	21	21	21	21	21
High	H0YF29	Chromosome 8 open reading frame 82 (Fragment) OS=Homo sapiens OX=9606 GN=C8orf82 PE=1 SV=1	FALSE	Human	22	5	8	5	26.84	1.228	89.8	110.2	10.36	4.68	365	303.3	310.3	408.4	381.1	374	0.0252514	232.5	206.5	221.1	238.2	195.3	374	3	3	3	3	3	3
High	P48735	Isocitrate dehydrogenase [NADP], mitochondrial OS=Homo sapiens OX=9606 GN=IDH2 PE=1 SV=2	FALSE	Human	54	27	110	26	313.06	0.813	110.3	89.7	7.73	4.16	9492.8	8178.5	9214.8	7811	7187.1	7490.3	0.0252734	6047.3	5568.6	6565.1	4555.9	3682.9	7490.3	27	27	27	27	27	27
High	P06400	Retinoblastoma-associated protein OS=Homo sapiens OX=9606 GN=RB1 PE=1 SV=2	FALSE	Human	34	34	60	34	171.84	0.699	117.7	82.3	5.57	3.5	5380.4	4839.1	5279	3688	3861.9	3607.4	0.0253756	3427.5	3294.8	3761	2151.1	1979	3607.4	24	24	24	24	24	24
High	P31751	RAC-beta serine/threonine-protein kinase OS=Homo sapiens OX=9606 GN=AKT2 PE=1 SV=2	FALSE	Human	31	14	18	8	57.62	0.813	110.3	89.7	5.71	8.04	272.7	293.2	305.4	217.8	255.9	238.4	0.0253997	173.7	199.7	217.6	127	131.1	238.4	4	4	4	4	4	4
High	P41252	Isoleucine--tRNA ligase, cytoplasmic OS=Homo sapiens OX=9606 GN=IARS1 PE=1 SV=2	FALSE	Human	43	52	140	52	427.12	0.793	111.5	88.5	11.88	19.9	14233.3	11593.2	11727.9	11712.2	9301.5	7920.5	0.0259032	9067.3	7893.6	8355.6	6831.4	4766.4	7920.5	44	44	44	44	44	44
High	Q8TEQ6	Gem-associated protein 5 OS=Homo sapiens OX=9606 GN=GEMIN5 PE=1 SV=3	FALSE	Human	35	49	82	49	259.89	0.793	111.5	88.5	2.75	5.39	6469.5	6123.8	6323.5	4943.9	5015.8	5456	0.026082	4121.4	4169.6	4505.2	2883.7	2570.3	5456	36	36	36	36	36	36
High	Q8TEA1	tRNA (cytosine(72)-C(5))-methyltransferase NSUN6 OS=Homo sapiens OX=9606 GN=NSUN6 PE=1 SV=1	FALSE	Human	30	13	14	13	42.17	0.776	112.6	87.4	2.61	6.22	1222.6	1163.7	1176.2	913.3	987.7	874.5	0.0260887	778.8	792.4	838	532.7	506.1	874.5	7	7	7	7	7	7
High	Q9NP31	SH2 domain-containing protein 2A OS=Homo sapiens OX=9606 GN=SH2D2A PE=1 SV=3	FALSE	Human	15	5	5	5	15.96	0.733	115.4	84.6	3.62	9.6	227.7	218.3	212	160	180.6	149.8	0.026178	145.1	148.6	151	93.3	92.6	149.8	2	2	2	2	2	2
High	P05108	Cholesterol side-chain cleavage enzyme, mitochondrial OS=Homo sapiens OX=9606 GN=CYP11A1 PE=1 SV=2	FALSE	Human	27	12	20	12	63.5	2.335	60	140	11.16	21.7	718.2	580.3	617.6	2052.2	1429.1	1441.9	0.026337	457.5	395.1	440	1197	732.3	1441.9	10	10	10	10	10	10
High	A0A8Q3WM84	Adenosine deaminase OS=Homo sapiens OX=9606 GN=ADA PE=1 SV=1	FALSE	Human	29	12	17	12	48.53	0.586	126.1	73.9	4.2	30.47	2000.7	1942.8	1840.8	1360.3	1138.8	717.3	0.0263841	1274.6	1322.8	1311.5	793.4	583.6	717.3	7	7	7	7	7	7
High	Q9H9J2	Large ribosomal subunit protein mL44 OS=Homo sapiens OX=9606 GN=MRPL44 PE=1 SV=1	FALSE	Human	47	16	24	16	90.07	0.76	113.6	86.4	6.31	14.52	2608.4	2304.3	2413.1	2286.3	1760.6	1834.6	0.0267089	1661.6	1568.9	1719.2	1333.6	902.2	1834.6	14	14	14	14	14	14
High	Q96CV9	Optineurin OS=Homo sapiens OX=9606 GN=OPTN PE=1 SV=3	FALSE	Human	22	12	14	12	37.6	1.557	78.2	121.8	5.78	12.17	376.6	349.6	336.4	562	544.2	445.2	0.026749	239.9	238	239.7	327.8	278.8	445.2	5	5	5	5	5	5
High	Q9Y6N5	Sulfide:quinone oxidoreductase, mitochondrial OS=Homo sapiens OX=9606 GN=SQOR PE=1 SV=1	FALSE	Human	18	8	8	8	25.3	0.733	115.4	84.6	14.1	9.42	702.4	545.3	706.3	524.1	439.5	515	0.0270378	447.5	371.3	503.2	305.7	225.2	515	5	5	5	5	5	5
High	Q9NRF8	CTP synthase 2 OS=Homo sapiens OX=9606 GN=CTPS2 PE=1 SV=1	FALSE	Human	24	14	24	11	76.35	0.794	111.5	88.5	7.17	8.58	1179.7	1021.7	1108.7	1004.8	880.1	860	0.0270731	751.5	695.6	789.9	586.1	451	860	7	7	7	7	7	7
High	Q14CX7	N-alpha-acetyltransferase 25, NatB auxiliary subunit OS=Homo sapiens OX=9606 GN=NAA25 PE=1 SV=1	FALSE	Human	30	29	45	29	133.33	0.78	112.3	87.7	8.35	6.92	5238.2	4441.2	4750.7	3958.1	3706.4	3445.2	0.0271392	3337	3023.9	3384.6	2308.6	1899.3	3445.2	24	24	24	24	24	24
High	Q9H0A8	COMM domain-containing protein 4 OS=Homo sapiens OX=9606 GN=COMMD4 PE=1 SV=1	FALSE	Human	52	8	12	8	36.08	0.833	109.1	90.9	6.48	2.08	1006.5	1146.1	1081.8	869.8	901	902.6	0.027279	641.2	780.4	770.7	507.3	461.7	902.6	7	7	7	7	7	7
High	O15397	Importin-8 OS=Homo sapiens OX=9606 GN=IPO8 PE=1 SV=2	FALSE	Human	22	20	25	18	84.89	0.676	119.3	80.7	7.94	15.14	1431.4	1675.6	1531.8	1036.2	1075	803.1	0.0273845	911.8	1140.9	1091.3	604.4	550.8	803.1	17	17	17	17	17	17
High	A0A994J4X7	Glycosylphosphatidylinositol anchor attachment 1 OS=Homo sapiens OX=9606 GN=GPAA1 PE=1 SV=1	FALSE	Human	11	8	11	8	28.92	0.832	109.2	90.8	8.71	4.83	782.3	660	751.7	639	582.1	625.5	0.0274256	498.4	449.4	535.6	372.7	298.3	625.5	6	6	6	6	6	6
High	Q6ZRY4	RNA-binding protein with multiple splicing 2 OS=Homo sapiens OX=9606 GN=RBPMS2 PE=1 SV=1	FALSE	Human	19	4	4	4	11.18	0.48	135.1	64.9	22.56	27.68	203.9	163.1	256.7	86.7	97.9	143.9	0.0274527	129.9	111	182.9	50.6	50.2	143.9	2	2	2	2	2	2
High	Q5THJ4	Intermembrane lipid transfer protein VPS13D OS=Homo sapiens OX=9606 GN=VPS13D PE=1 SV=2	FALSE	Human	1	3	3	3	6.96	1.29	87.3	112.7	11.53	15.4	30.8	34.9	38.8	41.4	45	55.5	0.027761	19.6	23.8	27.6	24.2	23.1	55.5	1	1	1	1	1	1
High	P11047	Laminin subunit gamma-1 OS=Homo sapiens OX=9606 GN=LAMC1 PE=1 SV=3	FALSE	Human	19	27	32	27	93.77	0.618	123.6	76.4	18.06	24.42	1374.6	1960.1	1587.3	981.6	1357.2	857.5	0.0279307	875.7	1334.6	1130.9	572.5	695.5	857.5	15	15	15	15	15	15
High	Q9NRX2	Large ribosomal subunit protein bL17m OS=Homo sapiens OX=9606 GN=MRPL17 PE=1 SV=1	FALSE	Human	43	10	13	10	28.44	0.779	112.4	87.6	4.18	11.9	699	650.6	650.8	617.8	504.7	506.9	0.0282575	445.3	443	463.6	360.3	258.6	506.9	5	5	5	5	5	5
High	M0QZL7	Tubulin beta chain OS=Homo sapiens OX=9606 GN=TUBB4A PE=1 SV=9	FALSE	Human	65	23	277	4	772.42	1.918	68.5	131.5	11.04	11.25	436.9	421.4	515.7	1007.5	838.1	829.8	0.0282772	278.3	286.9	367.4	587.6	429.5	829.8	5	5	5	5	5	5
High	Q8WU10	Pyridine nucleotide-disulfide oxidoreductase domain-containing protein 1 OS=Homo sapiens OX=9606 GN=PYROXD1 PE=1 SV=1	FALSE	Human	19	8	8	8	25.97	0.69	118.4	81.6	12.19	7.4	330.3	420	364.6	251.5	272.9	235.6	0.0285515	210.4	286	259.7	146.7	139.8	235.6	5	5	5	5	5	5
High	A0A3B3IRY8	receptor protein-tyrosine kinase OS=Homo sapiens OX=9606 GN=EPHB1 PE=1 SV=1	FALSE	Human	5	4	5	3	14.43	0.377	145.2	54.8	19.12	2.62	95.4	140.8	121.2	45.7	47.8	45.7	0.0286189	60.8	95.9	86.4	26.7	24.5	45.7	1	1	1	1	1	1
Medium	B4DED4	Hydroxyacylglutathione hydrolase like OS=Homo sapiens OX=9606 GN=HAGHL PE=1 SV=1	FALSE	Human	6	2	2	2	4.72	0.888	105.9	94.1	16.94	20.68	130.5	97.4	99.7	123.6	88.5	87.2	0.0288666	83.2	66.4	71	72.1	45.4	87.2	1	1	1	1	1	1
High	O43324	Eukaryotic translation elongation factor 1 epsilon-1 OS=Homo sapiens OX=9606 GN=EEF1E1 PE=1 SV=1	FALSE	Human	66	11	24	11	66.68	0.816	110.2	89.8	7.45	12.34	2597.4	2271.1	2309.5	2028.5	1883.6	1585.1	0.0288896	1654.6	1546.3	1645.4	1183.2	965.2	1585.1	8	8	8	8	8	8
High	A0A8V8TQI8	Endoplasmic reticulum lectin OS=Homo sapiens OX=9606 GN=OS9 PE=1 SV=1	FALSE	Human	35	22	25	5	79.24	0.818	110	90	10.23	20.66	2030.4	2277.8	1859.5	1661.5	1832.1	1205.9	0.0288922	1293.5	1550.9	1324.8	969.1	938.8	1205.9	15	15	15	15	15	15
High	D6RHI9	Ribonuclease T2 (Fragment) OS=Homo sapiens OX=9606 GN=RNASET2 PE=1 SV=8	FALSE	Human	31	6	7	6	22.9	0.765	113.3	86.7	28.83	32.42	494	358.8	278.8	425.5	274.6	234	0.0289509	314.7	244.3	198.7	248.2	140.7	234	3	3	3	3	3	3
High	O75935	Dynactin subunit 3 OS=Homo sapiens OX=9606 GN=DCTN3 PE=1 SV=1	FALSE	Human	33	8	9	8	24.28	1.443	81.9	118.1	29.97	26.6	227.9	213.9	358.9	292.2	328.7	475.9	0.0290895	145.2	145.6	255.7	170.4	168.4	475.9	3	3	3	3	3	3
High	Q9NZD8	Maspardin OS=Homo sapiens OX=9606 GN=SPG21 PE=1 SV=1	FALSE	Human	38	10	16	10	49.73	0.825	109.6	90.4	4.29	9.47	1089.5	1100.7	1016.4	975.8	899.2	806.8	0.0294558	694.1	749.4	724.1	569.2	460.8	806.8	7	7	7	7	7	7
High	Q9Y6I8	Peroxisomal membrane protein 4 OS=Homo sapiens OX=9606 GN=PXMP4 PE=1 SV=3	FALSE	Human	10	3	3	3	6.37	0.888	105.9	94.1	5.64	9.55	194.2	173.5	183.2	182.2	151	162.7	0.0294705	123.7	118.1	130.6	106.3	77.4	162.7	1	1	1	1	1	1
High	P56202	Cathepsin W OS=Homo sapiens OX=9606 GN=CTSW PE=1 SV=2	FALSE	Human	22	7	11	7	34.43	0.59	125.8	74.2	14.27	9.02	1175.9	1557.1	1471.5	853.9	1002.6	868.6	0.0295475	749.1	1060.2	1048.4	498	513.8	868.6	5	5	5	5	5	5
High	Q92572	AP-3 complex subunit sigma-1 OS=Homo sapiens OX=9606 GN=AP3S1 PE=1 SV=1	FALSE	Human	22	4	5	3	15.4	1.433	82.2	117.8	2.87	9.86	361.1	341.1	349.5	500.7	463.3	562.6	0.0295987	230	232.2	249	292.1	237.4	562.6	3	3	3	3	3	3
High	Q9Y6D6	Brefeldin A-inhibited guanine nucleotide-exchange protein 1 OS=Homo sapiens OX=9606 GN=ARFGEF1 PE=1 SV=2	FALSE	Human	28	48	69	30	218.77	0.643	121.7	78.3	3.23	14.14	6146.8	6202.4	6523.2	4303.4	3989.8	3244.5	0.0296079	3915.8	4223.1	4647.5	2510.1	2044.5	3244.5	35	35	35	35	35	35
High	P06737	Glycogen phosphorylase, liver form OS=Homo sapiens OX=9606 GN=PYGL PE=1 SV=4	FALSE	Human	52	43	75	37	231.17	0.727	115.8	84.2	11.68	4.26	8534.5	7169.5	6891.3	5485.9	5043.6	5211.2	0.0297244	5436.9	4881.6	4909.7	3199.7	2584.5	5211.2	36	36	36	36	36	36
High	Q96TC7	Regulator of microtubule dynamics protein 3 OS=Homo sapiens OX=9606 GN=RMDN3 PE=1 SV=2	FALSE	Human	10	4	4	4	11.22	0.834	109.1	90.9	11.54	10.6	139.9	111.6	133.5	123.4	99.7	111.3	0.0298071	89.1	76	95.1	72	51.1	111.3	2	2	2	2	2	2
High	O43592	Exportin-T OS=Homo sapiens OX=9606 GN=XPOT PE=1 SV=2	FALSE	Human	28	24	60	24	198.49	0.655	120.9	79.1	7.97	24.69	6327.3	5711.6	5418.4	5180.3	3739	3254.4	0.0299844	4030.8	3888.9	3860.4	3021.5	1916	3254.4	22	22	22	22	22	22
High	P56537	Eukaryotic translation initiation factor 6 OS=Homo sapiens OX=9606 GN=EIF6 PE=1 SV=1	FALSE	Human	59	9	40	9	144.43	0.793	111.6	88.4	15.5	20.98	3467.2	3760.7	2757.3	2936.2	2748.4	1933.9	0.0300817	2208.7	2560.6	1964.4	1712.6	1408.3	1933.9	8	8	8	8	8	8
Medium	Q14242	P-selectin glycoprotein ligand 1 OS=Homo sapiens OX=9606 GN=SELPLG PE=1 SV=1	FALSE	Human	5	2	2	2	3.92	0.459	137.1	62.9	11.47	17.64	194.3	164.1	157.3	75.3	67.8	94.9	0.0301429	123.8	111.8	112	43.9	34.8	94.9	1	1	1	1	1	1
High	A0A8V8TM72	Sideroflexin-3 OS=Homo sapiens OX=9606 GN=SFXN3 PE=1 SV=1	FALSE	Human	16	4	4	4	12.96	2.677	54.4	145.6	11.31	22.3	127.2	108.8	102.7	332	291.3	210.3	0.0303181	81	74.1	73.2	193.7	149.3	210.3	2	2	2	2	2	2
High	F5H442	Tumor susceptibility 101 OS=Homo sapiens OX=9606 GN=TSG101 PE=1 SV=1	FALSE	Human	40	15	38	15	126.21	0.724	116	84	6.48	20.68	4392.6	4160.9	3858.2	3615.1	3012.7	2374.1	0.0307539	2798.3	2833.1	2748.8	2108.6	1543.8	2374.1	13	13	13	13	13	13
High	Q8NFH3	Nucleoporin Nup43 OS=Homo sapiens OX=9606 GN=NUP43 PE=1 SV=1	FALSE	Human	32	9	16	9	57.29	0.844	108.5	91.5	11.55	9.02	1187.2	1438.7	1182.6	1001.6	1083.3	903.8	0.0307945	756.3	979.6	842.5	584.2	555.1	903.8	9	9	9	9	9	9
High	O94985	Calsyntenin-1 OS=Homo sapiens OX=9606 GN=CLSTN1 PE=1 SV=1	FALSE	Human	6	6	6	6	15.98	0.712	116.8	83.2	10.34	9.69	94.7	110.8	91.8	71.9	67.4	59.2	0.0311155	60.3	75.5	65.4	41.9	34.5	59.2	2	2	2	2	2	2
High	Q9NVP2	Histone chaperone ASF1B OS=Homo sapiens OX=9606 GN=ASF1B PE=1 SV=1	FALSE	Human	40	5	8	4	31.77	1.073	96.5	103.5	2.89	3.35	560.5	585.3	592.4	610.6	652.6	627.8	0.0312292	357.1	398.5	422	356.2	334.4	627.8	4	4	4	4	4	4
High	P83876	Thioredoxin-like protein 4A OS=Homo sapiens OX=9606 GN=TXNL4A PE=1 SV=1	FALSE	Human	35	5	9	5	30.62	0.803	110.9	89.1	4.71	9.54	1055.1	1159.1	1101.9	884.9	986.9	816.9	0.0313675	672.1	789.2	785.1	516.1	505.7	816.9	5	5	5	5	5	5
High	Q5VUD6	Divergent protein kinase domain 1B OS=Homo sapiens OX=9606 GN=DIPK1B PE=1 SV=3	FALSE	Human	8	3	3	3	8	0.889	105.9	94.1	11.01	12.26	42.4	35.6	34.9	37	29.2	31.6	0.0313943	27	24.2	24.8	21.6	15	31.6	1	1	1	1	1	1
High	O75694	Nuclear pore complex protein Nup155 OS=Homo sapiens OX=9606 GN=NUP155 PE=1 SV=1	FALSE	Human	31	36	56	36	189.78	0.869	107	93	9.91	9.85	5071.9	5107.4	6015.6	3892	4440.4	4738.1	0.0314988	3231.1	3477.5	4285.8	2270.1	2275.4	4738.1	30	30	30	30	30	30
High	Q86UL3	Glycerol-3-phosphate acyltransferase 4 OS=Homo sapiens OX=9606 GN=GPAT4 PE=1 SV=1	FALSE	Human	26	13	18	12	59.5	0.786	112	88	2.84	7.43	1213.7	1282.8	1263	1015.2	992.6	881.4	0.0316305	773.2	873.4	899.8	592.1	508.7	881.4	6	6	6	6	6	6
High	Q9UBB4	Ataxin-10 OS=Homo sapiens OX=9606 GN=ATXN10 PE=1 SV=1	FALSE	Human	45	20	49	20	166.82	0.757	113.8	86.2	7.92	16.14	4591.4	5046.7	4317.6	3739.1	3476.4	2710.9	0.0318553	2924.9	3436.2	3076	2180.9	1781.4	2710.9	21	21	21	21	21	21
High	Q9BZW8	Natural killer cell receptor 2B4 OS=Homo sapiens OX=9606 GN=CD244 PE=1 SV=2	FALSE	Human	11	4	5	4	12.46	0.869	107	93	18.32	26.98	234.2	196.2	161.9	196.7	170.5	112.4	0.0318588	149.2	133.6	115.4	114.7	87.3	112.4	3	3	3	3	3	3
High	A0AAG2TFE4	Eukaryotic elongation factor 2 kinase OS=Homo sapiens OX=9606 GN=EEF2K PE=1 SV=1	FALSE	Human	20	13	15	13	41.7	0.674	119.4	80.6	10.59	18.89	722.2	716.2	595	483	593.1	407.4	0.0319683	460.1	487.6	423.9	281.7	303.9	407.4	6	6	6	6	6	6
High	P47712	Cytosolic phospholipase A2 OS=Homo sapiens OX=9606 GN=PLA2G4A PE=1 SV=2	FALSE	Human	23	17	27	17	80.41	0.601	124.9	75.1	8.58	17.06	1597	1897.1	1759.9	1103.4	1058.5	792.6	0.0323945	1017.3	1291.7	1253.8	643.6	542.4	792.6	14	14	14	14	14	14
High	Q71UI9	Histone H2A.V OS=Homo sapiens OX=9606 GN=H2AZ2 PE=1 SV=3	FALSE	Human	31	4	7	2	20.49	1.537	78.8	121.2	18.8	22.41	700.6	480.3	643.6	1012.5	657.4	989.3	0.0325942	446.3	327	458.5	590.6	336.9	989.3	2	2	2	2	2	2
High	O94973	AP-2 complex subunit alpha-2 OS=Homo sapiens OX=9606 GN=AP2A2 PE=1 SV=2	FALSE	Human	38	33	43	18	144.15	0.907	104.9	95.1	13.53	17.04	1501.2	1840.4	1963.1	1324.6	1670	1870.9	0.0327345	956.4	1253.1	1398.6	772.6	855.8	1870.9	16	16	16	16	16	16
High	Q8IWV8	E3 ubiquitin-protein ligase UBR2 OS=Homo sapiens OX=9606 GN=UBR2 PE=1 SV=1	FALSE	Human	19	31	33	31	106.55	0.863	107.4	92.6	5.17	3.93	1731.3	1920.1	1838.3	1586.2	1673.7	1551.5	0.033034	1102.9	1307.3	1309.7	925.2	857.6	1551.5	18	18	18	18	18	18
High	Q9GZT4	Serine racemase OS=Homo sapiens OX=9606 GN=SRR PE=1 SV=1	FALSE	Human	15	4	6	4	15.7	1.083	96	104	5.98	8.11	267.1	250.9	237.1	305.4	271.8	262.2	0.0330846	170.2	170.8	168.9	178.1	139.3	262.2	3	3	3	3	3	3
High	P61326	Protein mago nashi homolog OS=Homo sapiens OX=9606 GN=MAGOH PE=1 SV=1	FALSE	Human	66	13	36	13	101.24	0.694	118	82	4.79	11.72	3163.3	2918.2	3184.6	1881.5	2196.9	2380.2	0.0331049	2015.1	1987	2268.9	1097.4	1125.8	2380.2	11	11	11	11	11	11
High	Q8NFF5	FAD synthase OS=Homo sapiens OX=9606 GN=FLAD1 PE=1 SV=1	FALSE	Human	43	19	22	19	82.79	0.716	116.5	83.5	4.71	20.69	1528.8	1551.2	1419.2	1204.9	1094.8	792.9	0.0331199	973.9	1056.2	1011.1	702.8	561	792.9	15	15	15	15	15	15
High	Q4ADV7	Guanine nucleotide exchange factor subunit RIC1 OS=Homo sapiens OX=9606 GN=RIC1 PE=1 SV=2	FALSE	Human	10	12	14	12	42.3	1.152	92.9	107.1	14.52	17.18	381.2	393.2	492.9	447.6	453.1	599.1	0.0331468	242.8	267.7	351.2	261.1	232.2	599.1	6	6	6	6	6	6
Medium	A0A0A0MSI4	Pleckstrin homology domain containing B2 OS=Homo sapiens OX=9606 GN=PLEKHB2 PE=1 SV=1	FALSE	Human	10	2	2	2	5.01	1.138	93.6	106.4	19.63	16.78	35.6	51.8	40.4	39.2	54.8	45.9	0.0331749	22.7	35.3	28.7	22.9	28.1	45.9	1	1	1	1	1	1
High	Q70CQ2	Ubiquitin carboxyl-terminal hydrolase 34 OS=Homo sapiens OX=9606 GN=USP34 PE=1 SV=2	FALSE	Human	13	45	52	45	142.5	0.793	111.5	88.5	5.56	2.82	3909.2	3605.6	4017.5	3222.4	3101.7	3051.1	0.033246	2490.3	2455	2862.3	1879.5	1589.4	3051.1	26	26	26	26	26	26
High	Q6ZRQ5	Protein MMS22-like OS=Homo sapiens OX=9606 GN=MMS22L PE=1 SV=3	FALSE	Human	9	9	9	9	31.32	0.865	107.2	92.8	11.57	8.69	510	422.6	417.2	408.8	345.3	365.7	0.0332972	324.9	287.8	297.3	238.5	176.9	365.7	5	5	5	5	5	5
High	C9JCC6	DR1 associated protein 1 OS=Homo sapiens OX=9606 GN=DRAP1 PE=1 SV=1	FALSE	Human	34	8	19	8	61.48	1.035	98.3	101.7	8.66	9.03	743.7	625	686.8	790.5	661.6	710.5	0.0333081	473.8	425.6	489.3	461.1	339	710.5	5	5	5	5	5	5
High	Q5SNT2	Transmembrane protein 201 OS=Homo sapiens OX=9606 GN=TMEM201 PE=1 SV=1	FALSE	Human	14	7	8	7	28.71	0.91	104.7	95.3	7.93	11.87	774.8	906	824.9	676.2	855.9	750.4	0.0336364	493.6	616.9	587.7	394.4	438.6	750.4	6	6	6	6	6	6
High	Q96LA8	Protein arginine N-methyltransferase 6 OS=Homo sapiens OX=9606 GN=PRMT6 PE=1 SV=1	FALSE	Human	8	3	3	3	9.85	0.837	108.9	91.1	17.78	25.09	148.4	149.5	200.1	125.2	106.7	172.2	0.0338294	94.5	101.8	142.6	73	54.7	172.2	3	3	3	3	3	3
High	Q9BYX4	Interferon-induced helicase C domain-containing protein 1 OS=Homo sapiens OX=9606 GN=IFIH1 PE=1 SV=3	FALSE	Human	3	4	4	4	8.61	0.742	114.8	85.2	9.32	15.24	107.4	114.4	95	90	79.6	66.1	0.0339095	68.4	77.9	67.7	52.5	40.8	66.1	1	1	1	1	1	1
High	Q9UBB6	Neurochondrin OS=Homo sapiens OX=9606 GN=NCDN PE=1 SV=1	FALSE	Human	28	19	22	19	67.8	0.608	124.4	75.6	17.98	14.75	1287.6	1827.9	1470.4	894.2	1044.7	778.3	0.0339125	820.2	1244.5	1047.6	521.6	535.3	778.3	12	12	12	12	12	12
High	P34897	Serine hydroxymethyltransferase, mitochondrial OS=Homo sapiens OX=9606 GN=SHMT2 PE=1 SV=3	FALSE	Human	57	26	108	25	339.44	0.802	111	89	7.68	18.24	10609.1	9983.1	9096.8	9192.7	8009.5	6343.4	0.0340314	6758.5	6797.3	6481	5361.9	4104.4	6343.4	22	22	22	22	22	22
High	Q969Z0	FAST kinase domain-containing protein 4 OS=Homo sapiens OX=9606 GN=TBRG4 PE=1 SV=1	FALSE	Human	36	20	31	20	97.73	0.738	115.1	84.9	5.12	13.28	3692.9	3332.8	3516.7	3082	2595.6	2386.2	0.0340405	2352.6	2269.2	2505.5	1797.6	1330.1	2386.2	17	17	17	17	17	17
High	P15144	Aminopeptidase N OS=Homo sapiens OX=9606 GN=ANPEP PE=1 SV=4	FALSE	Human	32	33	60	33	190.87	0.818	110	90	9.99	21.57	4496.3	4084	3679.9	3761.9	3341.1	2422.5	0.0341569	2864.4	2780.7	2621.7	2194.2	1712.1	2422.5	27	27	27	27	27	27
High	P25398	Small ribosomal subunit protein eS12 OS=Homo sapiens OX=9606 GN=RPS12 PE=1 SV=3	FALSE	Human	65	11	54	11	213.55	1.67	74.9	125.1	56.89	36.12	2954.1	8215	3765.6	4687.9	9534.9	6288.6	0.0342009	1881.9	5593.4	2682.8	2734.3	4886	6288.6	10	10	10	10	10	10
High	Q9Y315	Deoxyribose-phosphate aldolase OS=Homo sapiens OX=9606 GN=DERA PE=1 SV=2	FALSE	Human	55	14	22	14	75.23	0.688	118.5	81.5	3.05	17.72	1923.4	1923.5	1823.7	1556.7	1323.8	1087.8	0.0342442	1225.3	1309.6	1299.3	908	678.4	1087.8	9	9	9	9	9	9
High	P27694	Replication protein A 70 kDa DNA-binding subunit OS=Homo sapiens OX=9606 GN=RPA1 PE=1 SV=2	FALSE	Human	50	32	74	31	249.89	0.913	104.5	95.5	7.52	6.29	6819	7928.4	7439.2	6496	7348.9	6795.6	0.034274	4344	5398.3	5300.1	3788.9	3765.8	6795.6	28	28	28	28	28	28
High	A0A8C8KD64	Peptidylglycine alpha-amidating monooxygenase OS=Homo sapiens OX=9606 GN=PAM PE=1 SV=1	FALSE	Human	7	6	15	6	21.68	1.185	91.5	108.5	2.83	3.03	174.2	169.9	164.6	197.1	201.4	209.1	0.0344085	111	115.7	117.3	114.9	103.2	209.1	2	2	2	2	2	2
High	O00148	ATP-dependent RNA helicase DDX39A OS=Homo sapiens OX=9606 GN=DDX39A PE=1 SV=2	FALSE	Human	57	26	69	10	184.31	0.707	117.2	82.8	13.7	13.04	2694.9	2293.1	3024	1905.3	1900.7	2367.7	0.0344145	1716.8	1561.4	2154.4	1111.3	974	2367.7	10	10	10	10	10	10
High	P31153	S-adenosylmethionine synthase isoform type-2 OS=Homo sapiens OX=9606 GN=MAT2A PE=1 SV=1	FALSE	Human	54	22	65	20	201.9	0.711	116.9	83.1	15.4	23.85	5400.4	7101.7	5602.9	3986.2	4543.4	2783.4	0.0344645	3440.3	4835.4	3991.8	2325	2328.2	2783.4	18	18	18	18	18	18
High	P15309	Prostatic acid phosphatase OS=Homo sapiens OX=9606 GN=ACP3 PE=1 SV=3	FALSE	Human	23	8	9	8	27.63	0.537	130.1	69.9	7.32	17.77	394.2	449.2	448.4	262	240.9	183.4	0.0344661	251.1	305.8	319.4	152.8	123.4	183.4	3	3	3	3	3	3
High	Q9NTZ6	RNA-binding protein 12 OS=Homo sapiens OX=9606 GN=RBM12 PE=1 SV=1	FALSE	Human	26	24	55	23	158.4	0.832	109.2	90.8	7.79	17.42	4416.4	4324.2	3811.7	3835.1	3598.9	2716.9	0.0346142	2813.4	2944.3	2715.6	2236.9	1844.2	2716.9	20	20	20	20	20	20
High	Q8N2W9	E3 SUMO-protein ligase PIAS4 OS=Homo sapiens OX=9606 GN=PIAS4 PE=1 SV=1	FALSE	Human	7	4	4	4	11.04	0.788	111.8	88.2	7.06	1.17	87.7	99.5	99.2	76.8	78.2	78.5	0.0346603	55.9	67.8	70.7	44.8	40.1	78.5	1	1	1	1	1	1
High	Q9HD23	Magnesium transporter MRS2 homolog, mitochondrial OS=Homo sapiens OX=9606 GN=MRS2 PE=1 SV=1	FALSE	Human	14	5	6	5	18.19	1.16	92.6	107.4	12.33	5.89	96.4	111.6	123.6	121	129.4	136.1	0.0347229	61.4	76	88	70.6	66.3	136.1	2	2	2	2	2	2
High	Q9BY50	Signal peptidase complex catalytic subunit SEC11C OS=Homo sapiens OX=9606 GN=SEC11C PE=1 SV=3	FALSE	Human	40	7	10	6	23.54	0.668	119.9	80.1	8.15	13.96	755.4	833.8	710.4	592.1	504.7	449.4	0.0348036	481.2	567.7	506.1	345.4	258.6	449.4	4	4	4	4	4	4
High	Q13148	TAR DNA-binding protein 43 OS=Homo sapiens OX=9606 GN=TARDBP PE=1 SV=1	FALSE	Human	22	10	35	9	85.14	0.831	109.2	90.8	11.09	7.13	2656.2	2142.2	2551.3	2196.2	1910.5	2119.7	0.0348924	1692.1	1458.6	1817.7	1281	979	2119.7	7	7	7	7	7	7
High	Q5JQS6	Germinal center-associated signaling and motility-like protein OS=Homo sapiens OX=9606 GN=GCSAML PE=1 SV=1	FALSE	Human	39	7	13	7	46.59	0.575	127	73	12.13	22.08	781.6	997.8	908.9	522.8	620.2	394.6	0.0350981	497.9	679.4	647.5	304.9	317.8	394.6	4	4	4	4	4	4
High	Q05048	Cleavage stimulation factor subunit 1 OS=Homo sapiens OX=9606 GN=CSTF1 PE=1 SV=1	FALSE	Human	16	6	6	6	17.06	0.943	102.9	97.1	9.85	8.32	308.7	313.8	367.4	283.4	295.9	332.1	0.0351758	196.7	213.7	261.7	165.3	151.6	332.1	4	4	4	4	4	4
High	Q96FJ2	Dynein light chain 2, cytoplasmic OS=Homo sapiens OX=9606 GN=DYNLL2 PE=1 SV=1	FALSE	Human	45	3	7	2	34.44	1.256	88.6	111.4	8.85	11.78	445.6	386.9	458.1	555.1	559.7	679.3	0.0351831	283.9	263.4	326.4	323.8	286.8	679.3	3	3	3	3	3	3
High	O94760	N(G),N(G)-dimethylarginine dimethylaminohydrolase 1 OS=Homo sapiens OX=9606 GN=DDAH1 PE=1 SV=3	FALSE	Human	31	7	7	6	19.06	1.754	72.6	127.4	3.58	12.96	412	385.3	408	741.8	715.7	578.1	0.035186	262.5	262.3	290.6	432.7	366.7	578.1	5	5	5	5	5	5
High	Q9BT22	Chitobiosyldiphosphodolichol beta-mannosyltransferase OS=Homo sapiens OX=9606 GN=ALG1 PE=1 SV=2	FALSE	Human	18	7	10	7	38.24	0.767	113.2	86.8	6.75	4.46	879.3	826.9	945.9	723.4	666.7	674.7	0.0352079	560.2	563	673.9	421.9	341.6	674.7	7	7	7	7	7	7
High	Q5T3Q7	HEAT repeat-containing protein 1 OS=Homo sapiens OX=9606 GN=HEATR1 PE=1 SV=1	FALSE	Human	14	28	36	28	109.35	0.793	111.5	88.5	6.44	8.9	3022.9	3439.2	3238.7	2568.2	2795.8	2338.6	0.0355619	1925.8	2341.7	2307.4	1498	1432.7	2338.6	21	21	21	21	21	21
High	E9PFJ4	Muscular LMNA interacting protein (Fragment) OS=Homo sapiens OX=9606 GN=MLIP PE=1 SV=1	FALSE	Human	31	5	7	5	23.96	0.451	137.8	62.2	11.08	22.57	1084.6	1228.1	1355.3	554.3	744.6	485.5	0.0355879	691	836.2	965.6	323.3	381.6	485.5	3	3	3	3	3	3
High	P53611	Geranylgeranyl transferase type-2 subunit beta OS=Homo sapiens OX=9606 GN=RABGGTB PE=1 SV=2	FALSE	Human	24	8	11	8	31.31	0.75	114.3	85.7	12.06	16.26	1005.5	1254.6	1049.2	786.8	844.4	611.1	0.0355933	640.6	854.3	747.5	458.9	432.7	611.1	7	7	7	7	7	7
High	A0A8Q3SI99	Complement factor H OS=Homo sapiens OX=9606 GN=CFH PE=1 SV=1	FALSE	Human	4	4	4	4	11.85	0.812	110.4	89.6	5.19	11.88	328	344	363.8	265.4	279.3	331.2	0.0358163	209	234.2	259.2	154.8	143.1	331.2	2	2	2	2	2	2
High	O96019	Actin-like protein 6A OS=Homo sapiens OX=9606 GN=ACTL6A PE=1 SV=1	FALSE	Human	27	12	31	12	92.43	0.92	104.2	95.8	4.05	2.66	1978.1	2142.7	2041	1806.2	1877.8	1901.1	0.0359919	1260.1	1458.9	1454.1	1053.5	962.3	1901.1	12	12	12	12	12	12
High	Q8WVM8	Sec1 family domain-containing protein 1 OS=Homo sapiens OX=9606 GN=SCFD1 PE=1 SV=4	FALSE	Human	38	19	41	19	143.4	1.087	95.8	104.2	4.36	1.95	4190.1	3896.2	4220.1	4703.6	4554.2	4542.7	0.0359945	2669.3	2652.9	3006.6	2743.5	2333.7	4542.7	16	16	16	16	16	16
High	Q16881	Thioredoxin reductase 1, cytoplasmic OS=Homo sapiens OX=9606 GN=TXNRD1 PE=1 SV=3	FALSE	Human	39	25	73	22	251.84	0.779	112.4	87.6	11.28	23.88	6873.3	6503.8	5501.6	5963.8	5068.8	3647	0.0360989	4378.6	4428.3	3919.6	3478.5	2597.4	3647	25	25	25	25	25	25
High	E9PNQ8	Thy-1 membrane glycoprotein (Fragment) OS=Homo sapiens OX=9606 GN=THY1 PE=1 SV=1	FALSE	Human	24	4	8	4	26.31	0.679	119.1	80.9	9.44	5.35	885.3	732.4	815.9	552.1	553.7	605.7	0.0362743	564	498.7	581.3	322	283.7	605.7	4	4	4	4	4	4
High	A0A994J5F6	Centrosomal protein 43 OS=Homo sapiens OX=9606 GN=CEP43 PE=1 SV=1	FALSE	Human	19	4	6	4	21.96	1.31	86.6	113.4	16.9	6.29	177.1	246.2	200.4	247.3	280.4	262.4	0.0364754	112.8	167.6	142.7	144.2	143.7	262.4	2	2	2	2	2	2
High	Q9BYT8	Neurolysin, mitochondrial OS=Homo sapiens OX=9606 GN=NLN PE=1 SV=1	FALSE	Human	33	22	32	22	100.05	0.666	120.1	79.9	5.05	18.21	3656.5	3989.9	3663.7	2816.6	2439	1945.2	0.0365507	2329.4	2716.6	2610.2	1642.8	1249.8	1945.2	19	19	19	19	19	19
High	A0A024RCX6	PPT2 OS=Homo sapiens OX=9606 GN=PPT2 PE=1 SV=1	FALSE	Human	11	3	4	3	9.9	0.773	112.8	87.2	14.66	24.47	152.3	190.1	146	117.7	123.8	76.2	0.0366024	97	129.5	104	68.7	63.4	76.2	3	3	3	3	3	3
High	P25774	Cathepsin S OS=Homo sapiens OX=9606 GN=CTSS PE=1 SV=3	FALSE	Human	30	11	17	11	45.62	0.804	110.9	89.1	5.75	16.22	1314.2	1309.5	1185.4	1129.4	1053	818.2	0.0366377	837.2	891.6	844.5	658.8	539.6	818.2	8	8	8	8	8	8
High	Q6YHK3	CD109 antigen OS=Homo sapiens OX=9606 GN=CD109 PE=1 SV=2	FALSE	Human	3	5	6	5	15.05	0.704	117.3	82.7	6.82	10.24	74.9	85.4	83	58.5	60.1	49.5	0.0366809	47.7	58.2	59.1	34.1	30.8	49.5	1	1	1	1	1	1
High	Q9H479	Fructosamine-3-kinase OS=Homo sapiens OX=9606 GN=FN3K PE=1 SV=1	FALSE	Human	10	3	6	3	16.54	1.556	78.2	121.8	6.04	15.1	295.8	303.3	270	496.5	460.2	367.3	0.0369033	188.4	206.5	192.3	289.6	235.8	367.3	3	3	3	3	3	3
High	Q9UH62	Armadillo repeat-containing X-linked protein 3 OS=Homo sapiens OX=9606 GN=ARMCX3 PE=1 SV=1	FALSE	Human	17	6	8	6	19.47	0.861	107.5	92.5	3.83	8.25	396.9	405.4	427.4	349	329.6	387.2	0.0370191	252.9	276	304.5	203.6	168.9	387.2	4	4	4	4	4	4
High	Q86V88	Magnesium-dependent phosphatase 1 OS=Homo sapiens OX=9606 GN=MDP1 PE=1 SV=1	FALSE	Human	30	5	8	5	21.23	0.821	109.8	90.2	6.76	19.34	901.1	908.9	803.3	742.2	740.1	517.8	0.0373504	574	618.9	572.3	432.9	379.2	517.8	3	3	3	3	3	3
High	Q5JZ08	ferroxidase OS=Homo sapiens OX=9606 GN=HEPH PE=1 SV=2	FALSE	Human	9	9	11	9	32.77	0.708	117.1	82.9	2.48	15.62	472.3	494.2	475.1	375.2	336.4	273.6	0.0373846	300.9	336.5	338.5	218.9	172.4	273.6	6	6	6	6	6	6
High	A0A067XG54	Phospholipid-transporting ATPase OS=Homo sapiens OX=9606 GN=ATP11C PE=1 SV=1	FALSE	Human	8	9	9	8	20.68	0.686	118.6	81.4	4.24	12.85	388.9	393.4	420.3	280.1	269.7	218.6	0.0374045	247.7	267.8	299.5	163.4	138.2	218.6	4	4	4	4	4	4
High	Q96T76	MMS19 nucleotide excision repair protein homolog OS=Homo sapiens OX=9606 GN=MMS19 PE=1 SV=2	FALSE	Human	31	27	46	27	148.41	0.777	112.6	87.4	1.35	11	3892.4	3794.9	3814.3	3340.5	2961.9	2683.8	0.0374764	2479.6	2583.9	2717.5	1948.4	1517.8	2683.8	22	22	22	22	22	22
High	O75369	Filamin-B OS=Homo sapiens OX=9606 GN=FLNB PE=1 SV=2	FALSE	Human	44	98	171	3	558.06	0.815	110.2	89.8	4.99	16.76	14321.5	15244.2	13821.8	11674.2	11763.6	8617.2	0.0375146	9123.5	10379.5	9847.4	6809.2	6028	8617.2	67	67	67	67	67	67
High	Q9H6H4	Receptor expression-enhancing protein 4 OS=Homo sapiens OX=9606 GN=REEP4 PE=1 SV=1	FALSE	Human	14	3	4	3	12	0.696	117.9	82.1	13.54	6.45	578	441.9	541.5	406	357.3	376.8	0.03752	368.2	300.9	385.8	236.8	183.1	376.8	2	2	2	2	2	2
High	Q96NT1	Nucleosome assembly protein 1-like 5 OS=Homo sapiens OX=9606 GN=NAP1L5 PE=1 SV=1	FALSE	Human	26	5	7	5	15.74	1.25	88.9	111.1	14.77	11.76	409.6	506.8	550.8	535.6	676.9	633.6	0.0375854	260.9	345.1	392.4	312.4	346.9	633.6	5	5	5	5	5	5
High	Q16643	Drebrin OS=Homo sapiens OX=9606 GN=DBN1 PE=1 SV=4	FALSE	Human	46	24	103	24	384.81	0.823	109.7	90.3	3.87	13.71	9751.2	9653.9	9071.4	7947.7	8253.8	6336.9	0.0376135	6211.9	6573.1	6462.9	4635.6	4229.5	6336.9	21	21	21	21	21	21
High	E9PFN4	Anion exchange protein OS=Homo sapiens OX=9606 GN=SLC4A7 PE=1 SV=1	FALSE	Human	9	10	14	4	43.48	1.832	70.6	129.4	16.38	15.63	515.2	391.9	392.7	747.6	552.9	719.4	0.0377181	328.2	266.8	279.8	436	283.3	719.4	4	4	4	4	4	4
High	Q6IA86	Elongator complex protein 2 OS=Homo sapiens OX=9606 GN=ELP2 PE=1 SV=2	FALSE	Human	22	17	24	17	86.72	0.871	106.9	93.1	2.36	8.7	1622.1	1691.1	1689.1	1280.4	1471.1	1511.9	0.03777	1033.4	1151.4	1203.4	746.8	753.8	1511.9	11	11	11	11	11	11
High	Q5H8C1	FRAS1-related extracellular matrix protein 1 OS=Homo sapiens OX=9606 GN=FREM1 PE=1 SV=3	FALSE	Human	7	12	13	12	43.12	1.064	96.9	103.1	7.87	5.97	303.9	335.2	355.7	326.7	356.7	366.8	0.0379247	193.6	228.2	253.5	190.5	182.8	366.8	4	4	4	4	4	4
High	P53985	Monocarboxylate transporter 1 OS=Homo sapiens OX=9606 GN=SLC16A1 PE=1 SV=3	FALSE	Human	10	7	12	7	43.18	0.781	112.3	87.7	9.32	20.05	1499.7	1722.9	1450.4	1196.9	1170.9	816	0.038037	955.4	1173.1	1033.4	698.1	600	816	6	6	6	6	6	6
High	Q96CN7	Isochorismatase domain-containing protein 1 OS=Homo sapiens OX=9606 GN=ISOC1 PE=1 SV=3	FALSE	Human	39	10	30	10	102.75	0.737	115.1	84.9	8.15	13.9	3722.5	4379.9	4019.9	2963.1	3257.3	2461.6	0.0382436	2371.4	2982.2	2863.9	1728.3	1669.1	2461.6	9	9	9	9	9	9
High	P49368	T-complex protein 1 subunit gamma OS=Homo sapiens OX=9606 GN=CCT3 PE=1 SV=4	FALSE	Human	64	38	182	26	611.12	1.171	92.1	107.9	8.23	11.72	12544.2	14329.8	14664.1	15070.5	16777.8	19034	0.0383285	7991.2	9756.8	10447.4	8790.2	8597.5	19034	41	41	41	41	41	41
High	Q9UBP6	tRNA (guanine-N(7)-)-methyltransferase OS=Homo sapiens OX=9606 GN=METTL1 PE=1 SV=1	FALSE	Human	38	9	20	9	65.92	0.711	116.9	83.1	5.45	19.99	1418.7	1452.1	1307.2	1166.6	1009.1	775.7	0.038334	903.8	988.7	931.3	680.5	517.1	775.7	8	8	8	8	8	8
High	P63092	Guanine nucleotide-binding protein G(s) subunit alpha isoforms short OS=Homo sapiens OX=9606 GN=GNAS PE=1 SV=1	FALSE	Human	22	9	16	8	53.96	0.729	115.6	84.4	5.14	8.69	1178.8	1089.5	1201.9	942.2	859.9	792.1	0.0384044	751	741.8	856.3	549.6	440.7	792.1	6	6	6	6	6	6
High	Q9UK73	Protein fem-1 homolog B OS=Homo sapiens OX=9606 GN=FEM1B PE=1 SV=1	FALSE	Human	6	3	3	3	11.02	0.648	121.4	78.6	17.81	31.6	24.1	33	33.9	14.8	21.4	28.4	0.0385049	15.4	22.5	24.1	8.6	10.9	28.4	1	1	1	1	1	1
High	Q8WUI4	Histone deacetylase 7 OS=Homo sapiens OX=9606 GN=HDAC7 PE=1 SV=2	FALSE	Human	23	21	27	21	69.55	0.741	114.9	85.1	6.9	1.85	1326.7	1168.3	1312.4	954.1	990	972.2	0.0385839	845.1	795.5	935	556.5	507.3	972.2	12	12	12	12	12	12
High	Q9BQA1	Methylosome protein WDR77 OS=Homo sapiens OX=9606 GN=WDR77 PE=1 SV=1	FALSE	Human	45	11	22	11	76.63	0.778	112.5	87.5	2.71	7.66	1274.1	1342.1	1291.5	1107	1004.8	953.3	0.0386556	811.7	913.8	920.1	645.7	514.9	953.3	7	7	7	7	7	7
High	F5GYJ5	Succinate dehydrogenase assembly factor 2, mitochondrial OS=Homo sapiens OX=9606 GN=SDHAF2 PE=3 SV=1	FALSE	Human	21	4	9	3	19.74	1.343	85.4	114.6	11.2	17.14	394.9	477.2	487.5	518	640.8	733.6	0.0391048	251.6	324.9	347.3	302.1	328.4	733.6	3	3	3	3	3	3
High	Q5TBB1	Ribonuclease H2 subunit B OS=Homo sapiens OX=9606 GN=RNASEH2B PE=1 SV=1	FALSE	Human	40	13	25	13	64.83	0.821	109.8	90.2	6.62	16.1	3967.7	3752.2	3474.8	3514.6	3079.8	2536.4	0.0391677	2527.6	2554.8	2475.6	2050	1578.2	2536.4	11	11	11	11	11	11
High	Q13444	Disintegrin and metalloproteinase domain-containing protein 15 OS=Homo sapiens OX=9606 GN=ADAM15 PE=1 SV=4	FALSE	Human	9	6	6	6	19.29	0.706	117.2	82.8	9.68	18.63	138	166.7	147.8	104.3	109.9	76.2	0.0392203	87.9	113.5	105.3	60.8	56.3	76.2	1	1	1	1	1	1
High	P22694	cAMP-dependent protein kinase catalytic subunit beta OS=Homo sapiens OX=9606 GN=PRKACB PE=1 SV=2	FALSE	Human	51	18	37	9	123.37	0.844	108.4	91.6	6.18	12.98	1665.5	1505.4	1493.4	1525.8	1271	1196.4	0.0393284	1061	1025	1064	890	651.3	1196.4	9	9	9	9	9	9
High	Q9H5Q4	Dimethyladenosine transferase 2, mitochondrial OS=Homo sapiens OX=9606 GN=TFB2M PE=1 SV=1	FALSE	Human	31	13	18	13	39.32	0.885	106.1	93.9	20.96	18.96	808.4	973.3	1225.5	718.9	861.4	1050.3	0.0393379	515	662.7	873.1	419.3	441.4	1050.3	8	8	8	8	8	8
High	Q9UL63	Muskelin OS=Homo sapiens OX=9606 GN=MKLN1 PE=1 SV=2	FALSE	Human	24	17	18	17	45.29	0.779	112.4	87.6	8.15	7.38	1168.1	1326.2	1366.6	983.1	1135.4	1033.5	0.0395294	744.1	903	973.7	573.4	581.8	1033.5	8	8	8	8	8	8
High	A0A0A0MTL6	RHO family interacting cell polarization regulator 1 OS=Homo sapiens OX=9606 GN=RIPOR1 PE=1 SV=1	FALSE	Human	17	20	25	19	77.23	0.798	111.3	88.7	11.5	10.3	1585.2	1982.7	1715.8	1368.6	1546.4	1262.6	0.0401643	1009.9	1350	1222.4	798.3	792.4	1262.6	14	14	14	14	14	14
High	Q15388	Mitochondrial import receptor subunit TOM20 homolog OS=Homo sapiens OX=9606 GN=TOMM20 PE=1 SV=1	FALSE	Human	9	2	3	2	4.92	0.888	105.9	94.1	6.95	3	60.7	61.2	68.6	51.9	54.3	54.9	0.0401685	38.7	41.7	48.8	30.3	27.8	54.9	1	1	1	1	1	1
High	Q9BX70	BTB/POZ domain-containing protein 2 OS=Homo sapiens OX=9606 GN=BTBD2 PE=1 SV=1	FALSE	Human	5	2	2	2	2.68	1.115	94.6	105.4	8.78	3.99	149.2	163.3	177.9	177.8	182.1	192.1	0.040205	95.1	111.2	126.8	103.7	93.3	192.1	1	1	1	1	1	1
High	Q9Y5B8	Nucleoside diphosphate kinase homolog 7 OS=Homo sapiens OX=9606 GN=NME7 PE=1 SV=1	FALSE	Human	22	7	10	7	31.15	1.182	91.7	108.3	5.1	7.8	793.8	866.9	795.4	940.2	1012.9	866.3	0.0403764	505.7	590.3	566.7	548.4	519.1	866.3	5	5	5	5	5	5
High	Q9BU89	Deoxyhypusine hydroxylase OS=Homo sapiens OX=9606 GN=DOHH PE=1 SV=1	FALSE	Human	62	10	15	10	62.99	0.733	115.4	84.6	18.77	28.52	660.1	931.2	711.1	521.1	739.2	426.5	0.0404024	420.5	634	506.7	304	378.8	426.5	10	10	10	10	10	10
High	O96008	Mitochondrial import receptor subunit TOM40 homolog OS=Homo sapiens OX=9606 GN=TOMM40 PE=1 SV=1	FALSE	Human	39	9	17	9	54.42	0.865	107.2	92.8	5.6	14.42	854.4	840.2	768.6	738.2	727.1	564	0.0404237	544.3	572	547.6	430.6	372.6	564	8	8	8	8	8	8
High	Q9NVH2	Integrator complex subunit 7 OS=Homo sapiens OX=9606 GN=INTS7 PE=1 SV=1	FALSE	Human	24	21	27	21	89.82	0.826	109.5	90.5	2.65	5.42	1217.4	1272.7	1276.9	1068.5	1051.3	964.5	0.0405883	775.5	866.5	909.7	623.2	538.7	964.5	11	11	11	11	11	11
High	Q9HA65	TBC1 domain family member 17 OS=Homo sapiens OX=9606 GN=TBC1D17 PE=1 SV=3	FALSE	Human	7	4	5	4	14.29	0.852	108	92	5.9	12.97	249.7	225.7	225.9	219.1	192.4	168.9	0.0406801	159.1	153.7	161	127.8	98.6	168.9	3	3	3	3	3	3
High	Q3B7T1	Erythroid differentiation-related factor 1 OS=Homo sapiens OX=9606 GN=EDRF1 PE=1 SV=1	FALSE	Human	6	7	7	7	24.01	0.929	103.7	96.3	14.16	13.48	474.2	630.9	555.7	456.1	596.7	516.4	0.0410989	302.1	429.6	395.9	266	305.7	516.4	5	5	5	5	5	5
High	P10721	Mast/stem cell growth factor receptor Kit OS=Homo sapiens OX=9606 GN=KIT PE=1 SV=1	FALSE	Human	25	25	34	24	87.51	0.841	108.6	91.4	9.46	19.68	2475.5	2353.6	2053.8	2182.2	1979.7	1466	0.0413994	1577	1602.5	1463.2	1272.8	1014.4	1466	17	17	17	17	17	17
High	Q9Y5Y5	Peroxisomal membrane protein PEX16 OS=Homo sapiens OX=9606 GN=PEX16 PE=1 SV=2	FALSE	Human	7	3	5	2	13.53	0.788	111.9	88.1	10.9	4.34	123.6	99.3	113.8	92.9	85.2	89.7	0.0414205	78.7	67.6	81.1	54.2	43.7	89.7	1	1	1	1	1	1
High	Q9Y3B7	Large ribosomal subunit protein uL11m OS=Homo sapiens OX=9606 GN=MRPL11 PE=1 SV=1	FALSE	Human	64	12	19	12	59.57	0.706	117.3	82.7	5.81	16.96	1630.3	1452.6	1526.5	1418.7	1077.3	1063.5	0.0415692	1038.6	989.1	1087.6	827.5	552	1063.5	9	9	9	9	9	9
High	O60313	Dynamin-like GTPase OPA1, mitochondrial OS=Homo sapiens OX=9606 GN=OPA1 PE=1 SV=3	FALSE	Human	46	45	88	3	262.77	1.324	86	114	27.05	29	4097.1	5241.2	7025	5942.6	6941.9	10211.5	0.0416617	2610	3568.6	5005	3466.1	3557.2	10211.5	33	33	33	33	33	33
High	Q8IWP9	Coiled-coil domain-containing protein 28A OS=Homo sapiens OX=9606 GN=CCDC28A PE=1 SV=1	FALSE	Human	11	2	2	2	7.36	1.293	87.2	112.8	13.96	7.96	106.5	80.4	97.1	138.4	125.6	118.4	0.0416755	67.8	54.7	69.2	80.7	64.4	118.4	2	2	2	2	2	2
High	Q6N075	Molybdate-anion transporter OS=Homo sapiens OX=9606 GN=MFSD5 PE=1 SV=2	FALSE	Human	5	2	2	2	6.84	0.878	106.5	93.5	7.18	12.79	140.3	146.7	127.2	123.2	136.9	105.7	0.0419316	89.4	99.9	90.6	71.9	70.1	105.7	2	2	2	2	2	2
High	A0A8Q3SIA4	Aftiphilin OS=Homo sapiens OX=9606 GN=AFTPH PE=1 SV=1	FALSE	Human	13	12	13	12	39.05	0.743	114.7	85.3	3.65	10.8	706.1	754.6	750.4	557.9	643.3	522.5	0.0420423	449.8	513.8	534.6	325.4	329.6	522.5	9	9	9	9	9	9
High	E9PQ56	Poly(U)-binding-splicing factor PUF60 OS=Homo sapiens OX=9606 GN=PUF60 PE=1 SV=9	FALSE	Human	54	25	83	25	285.25	0.795	111.4	88.6	9.21	12.72	4788	5501.6	5731.3	4060.1	4376.3	5180.2	0.0420697	3050.2	3745.9	4083.3	2368.1	2242.6	5180.2	22	22	22	22	22	22
High	Q86T03	Type 1 phosphatidylinositol 4,5-bisphosphate 4-phosphatase OS=Homo sapiens OX=9606 GN=PIP4P1 PE=1 SV=1	FALSE	Human	27	6	9	5	27.48	1.252	88.8	111.2	6.05	9.82	292.2	278	258.9	348.1	360	297.9	0.0421652	186.2	189.3	184.5	203.1	184.5	297.9	3	3	3	3	3	3
High	Q9NZ01	Very-long-chain enoyl-CoA reductase OS=Homo sapiens OX=9606 GN=TECR PE=1 SV=1	FALSE	Human	33	12	26	11	63.88	1.066	96.8	103.2	11.22	8.64	2800.5	2533.6	3167.1	2986.5	2911.3	3408.4	0.0422345	1784.1	1725.1	2256.4	1741.9	1491.8	3408.4	9	9	9	9	9	9
High	Q13315	Serine-protein kinase ATM OS=Homo sapiens OX=9606 GN=ATM PE=1 SV=4	FALSE	Human	8	24	27	24	70.75	1.353	85	115	19.48	12.9	1220.1	845.7	938.1	1482.1	1269.3	1151	0.0423166	777.2	575.8	668.4	864.5	650.4	1151	12	12	12	12	12	12
High	P15882	N-chimaerin OS=Homo sapiens OX=9606 GN=CHN1 PE=1 SV=3	FALSE	Human	8	4	4	3	8.77	0.739	115	85	8.7	5.83	174.5	205.7	201.3	148.8	161.7	144.8	0.0423502	111.2	140.1	143.4	86.8	82.9	144.8	2	2	2	2	2	2
High	A0A8Q3WL04	Neurofibromin 1 OS=Homo sapiens OX=9606 GN=NF1 PE=1 SV=1	FALSE	Human	11	31	37	31	97.97	1.301	86.9	113.1	14.95	17.4	2389.5	1805.1	2347.9	3053.9	2549.1	3618.5	0.0424912	1522.2	1229.1	1672.8	1781.3	1306.2	3618.5	19	19	19	19	19	19
Medium	B7Z1T1	Guided entry of tail-anchored proteins factor 1 OS=Homo sapiens OX=9606 GN=GET1 PE=2 SV=1	FALSE	Human	8	2	3	2	6.26	1.167	92.3	107.7	3.77	2.12	77.3	78.9	83.1	95	92.1	91.2	0.0426154	49.2	53.7	59.2	55.4	47.2	91.2	1	1	1	1	1	1
High	Q9UK08	Guanine nucleotide-binding protein G(I)/G(S)/G(O) subunit gamma-8 OS=Homo sapiens OX=9606 GN=GNG8 PE=1 SV=1	FALSE	Human	67	4	9	4	34.39	2.561	56.2	143.8	10.66	26.4	404.8	346.9	331.8	1156.8	888.3	678.7	0.0428484	257.8	236.2	236.4	674.7	455.2	678.7	3	3	3	3	3	3
High	P54136	Arginine--tRNA ligase, cytoplasmic OS=Homo sapiens OX=9606 GN=RARS1 PE=1 SV=2	FALSE	Human	62	45	143	45	492.39	0.787	111.9	88.1	3.24	14.36	13963.8	13229.4	13189.5	11928.5	10410	8934.5	0.0428826	8895.6	9007.6	9396.9	6957.6	5334.4	8934.5	42	42	42	42	42	42
High	O75419	Cell division control protein 45 homolog OS=Homo sapiens OX=9606 GN=CDC45 PE=1 SV=1	FALSE	Human	5	3	3	3	8.89	0.806	110.7	89.3	17.48	26.6	227	228.3	304.3	184	183.1	283.5	0.0430508	144.6	155.4	216.8	107.3	93.8	283.5	2	2	2	2	2	2
High	P14868	Aspartate--tRNA ligase, cytoplasmic OS=Homo sapiens OX=9606 GN=DARS1 PE=1 SV=2	FALSE	Human	69	33	121	21	350.1	0.803	110.9	89.1	7.41	1.72	9083.1	8047.8	9252.3	7295.7	7205.2	7454	0.0430964	5786.4	5479.6	6591.8	4255.4	3692.2	7454	28	28	28	28	28	28
High	Q9UBB9	Tuftelin-interacting protein 11 OS=Homo sapiens OX=9606 GN=TFIP11 PE=1 SV=1	FALSE	Human	15	10	11	10	26.28	1.108	94.9	105.1	10.83	13.49	585.1	609.1	714.7	633.8	675.1	816	0.043237	372.8	414.7	509.2	369.7	345.9	816	5	5	5	5	5	5
High	O00629	Importin subunit alpha-3 OS=Homo sapiens OX=9606 GN=KPNA4 PE=1 SV=1	FALSE	Human	25	11	22	6	73.55	0.818	110	90	6.36	1.8	854.7	967	889.7	727.4	722	747	0.0433073	544.5	658.4	633.9	424.3	370	747	7	7	7	7	7	7
High	Q86YS6	Ras-related protein Rab-43 OS=Homo sapiens OX=9606 GN=RAB43 PE=1 SV=1	FALSE	Human	14	3	3	2	8.41	1.315	86.4	113.6	9.76	6.93	55	51.8	45.3	65.8	75.1	68.1	0.0434083	35	35.3	32.3	38.4	38.5	68.1	1	1	1	1	1	1
High	P51159	Ras-related protein Rab-27A OS=Homo sapiens OX=9606 GN=RAB27A PE=1 SV=3	FALSE	Human	34	7	7	5	21.57	0.758	113.8	86.2	0.65	11.4	328.6	324.4	326.6	283.8	247.6	226.9	0.0435594	209.4	220.9	232.7	165.5	126.9	226.9	4	4	4	4	4	4
High	Q13492	Phosphatidylinositol-binding clathrin assembly protein OS=Homo sapiens OX=9606 GN=PICALM PE=1 SV=2	FALSE	Human	29	16	61	13	188.61	1.352	85	115	2.63	9.7	5163	4932.8	4936.5	6973.8	6674.4	5767.7	0.0436291	3289	3358.7	3517	4067.6	3420.2	5767.7	14	14	14	14	14	14
High	Q96P48	Arf-GAP with Rho-GAP domain, ANK repeat and PH domain-containing protein 1 OS=Homo sapiens OX=9606 GN=ARAP1 PE=1 SV=3	FALSE	Human	19	23	30	23	83.14	0.623	123.2	76.8	7.05	8.15	1906	1717.2	1970.1	1187.3	1363.6	1188	0.0436318	1214.2	1169.2	1403.6	692.5	698.8	1188	14	14	14	14	14	14
High	P55345	Protein arginine N-methyltransferase 2 OS=Homo sapiens OX=9606 GN=PRMT2 PE=1 SV=1	FALSE	Human	6	2	2	2	6.37	1.251	88.8	111.2	11.49	3.27	55	65.9	68.8	82.5	79.8	85.2	0.0439762	35.1	44.9	49	48.1	40.9	85.2	1	1	1	1	1	1
High	Q15819	Ubiquitin-conjugating enzyme E2 variant 2 OS=Homo sapiens OX=9606 GN=UBE2V2 PE=1 SV=4	FALSE	Human	75	11	41	8	124.94	1.125	94.1	105.9	4.06	1.35	2817.1	2649.2	2611.6	2981.6	3018	2937.5	0.0440659	1794.6	1803.8	1860.6	1739.1	1546.5	2937.5	10	10	10	10	10	10
High	Q96RS0	Trimethylguanosine synthase OS=Homo sapiens OX=9606 GN=TGS1 PE=1 SV=3	FALSE	Human	13	11	14	10	43.08	0.875	106.7	93.3	7.16	9.6	2250	2096	2418.9	1969.3	1918.4	2283.1	0.0441678	1433.4	1427.1	1723.4	1148.6	983.1	2283.1	8	8	8	8	8	8
High	Q9Y385	Ubiquitin-conjugating enzyme E2 J1 OS=Homo sapiens OX=9606 GN=UBE2J1 PE=1 SV=2	FALSE	Human	16	5	7	5	29.55	0.708	117.1	82.9	6.9	21.58	410.1	469.3	430	304.7	350.4	225.3	0.0441744	261.3	319.5	306.4	177.7	179.6	225.3	5	5	5	5	5	5
High	A2RTX5	Threonine--tRNA ligase 2, cytoplasmic OS=Homo sapiens OX=9606 GN=TARS3 PE=1 SV=1	FALSE	Human	19	15	20	12	55.39	0.775	112.6	87.4	9.01	6.76	1013.4	845.8	930.8	752.7	721.8	658.4	0.0441884	645.6	575.9	663.2	439	369.9	658.4	7	7	7	7	7	7
High	P24468	COUP transcription factor 2 OS=Homo sapiens OX=9606 GN=NR2F2 PE=1 SV=1	FALSE	Human	17	7	8	2	24.93	0.768	113.1	86.9	14.45	7.4	1217.9	1061	1416.1	935.8	826.1	946.9	0.044244	775.8	722.4	1008.9	545.8	423.3	946.9	6	6	6	6	6	6
High	P57081	tRNA (guanine-N(7)-)-methyltransferase non-catalytic subunit WDR4 OS=Homo sapiens OX=9606 GN=WDR4 PE=1 SV=2	FALSE	Human	35	16	31	15	100.34	0.591	125.7	74.3	6.54	17.8	2682.4	3055.8	2844.8	2036.2	1680.7	1428.6	0.0444858	1708.8	2080.6	2026.8	1187.7	861.2	1428.6	13	13	13	13	13	13
High	Q96AP7	Endothelial cell-selective adhesion molecule OS=Homo sapiens OX=9606 GN=ESAM PE=1 SV=1	FALSE	Human	39	13	34	13	102.65	0.783	112.2	87.8	4.78	21.34	3368.2	3320.6	3078.2	2661.8	2599.6	1766.4	0.0445352	2145.7	2261	2193.1	1552.5	1332.1	1766.4	12	12	12	12	12	12
High	P61106	Ras-related protein Rab-14 OS=Homo sapiens OX=9606 GN=RAB14 PE=1 SV=4	FALSE	Human	79	16	58	15	186.09	0.753	114.1	85.9	6.13	16.28	5092.5	5404.5	4780.6	4345.2	3832.7	3123.6	0.044714	3244.2	3679.8	3406	2534.4	1964	3123.6	17	17	17	17	17	17
High	Q8IYS1	Xaa-Arg dipeptidase OS=Homo sapiens OX=9606 GN=PM20D2 PE=1 SV=2	FALSE	Human	16	7	10	7	26.64	0.583	126.3	73.7	13.95	15.14	1141.1	870.2	1091.8	636.5	610.7	801.3	0.04484	726.9	592.5	777.9	371.2	313	801.3	4	4	4	4	4	4
High	Q86UT6	NLR family member X1 OS=Homo sapiens OX=9606 GN=NLRX1 PE=1 SV=1	FALSE	Human	11	8	9	8	22.3	1.168	92.3	107.7	7.23	11.52	100.6	90.5	104.2	117.5	113	139.6	0.0450246	64.1	61.6	74.3	68.5	57.9	139.6	3	3	3	3	3	3
High	Q99808	Equilibrative nucleoside transporter 1 OS=Homo sapiens OX=9606 GN=SLC29A1 PE=1 SV=3	FALSE	Human	16	7	11	7	37.81	0.762	113.5	86.5	16.17	21.72	1101.9	1380.9	1021.1	865	840.1	568.2	0.0451895	701.9	940.2	727.5	504.6	430.5	568.2	6	6	6	6	6	6
High	P26374	Rab proteins geranylgeranyltransferase component A 2 OS=Homo sapiens OX=9606 GN=CHML PE=1 SV=2	FALSE	Human	19	11	14	10	41.41	0.861	107.5	92.5	3.96	10.43	359.9	386.4	362.4	312	341.8	277.1	0.0452304	229.3	263.1	258.2	182	175.1	277.1	5	5	5	5	5	5
High	C9JG97	Angio associated migratory cell protein OS=Homo sapiens OX=9606 GN=AAMP PE=1 SV=1	FALSE	Human	38	12	20	12	70.59	0.703	117.4	82.6	8.71	22.97	1181.4	1379	1380	740.8	969.6	1183.9	0.0452747	752.6	938.9	983.2	432.1	496.9	1183.9	7	7	7	7	7	7
High	Q9UBL3	Set1/Ash2 histone methyltransferase complex subunit ASH2 OS=Homo sapiens OX=9606 GN=ASH2L PE=1 SV=1	FALSE	Human	45	25	55	25	178.06	1.239	89.3	110.7	10.64	12.44	4777.4	3865.8	4254.5	6225.3	5269.4	4908.6	0.0452974	3043.4	2632.2	3031.1	3631.1	2700.2	4908.6	19	19	19	19	19	19
High	Q96SL4	Glutathione peroxidase 7 OS=Homo sapiens OX=9606 GN=GPX7 PE=1 SV=1	FALSE	Human	56	8	16	8	42.77	0.821	109.8	90.2	3.97	9.98	1730.3	1850.5	1727.3	1517.6	1421.3	1243.4	0.0453971	1102.3	1259.9	1230.6	885.2	728.3	1243.4	7	7	7	7	7	7
High	P13674	Prolyl 4-hydroxylase subunit alpha-1 OS=Homo sapiens OX=9606 GN=P4HA1 PE=1 SV=2	FALSE	Human	50	23	39	23	123.68	0.744	114.7	85.3	2.3	15.28	4269.2	4397.2	4203.3	3579.3	3176.2	2627.1	0.0457443	2719.7	2994	2994.6	2087.7	1627.6	2627.1	20	20	20	20	20	20
High	J3KR97	Tubulin-specific chaperone D OS=Homo sapiens OX=9606 GN=TBCD PE=1 SV=1	FALSE	Human	35	34	57	34	175.97	0.859	107.6	92.4	11.98	20.29	5191.6	4620	4081.8	4785.6	3969.9	3172.1	0.0458923	3307.3	3145.7	2908	2791.3	2034.3	3172.1	23	23	23	23	23	23
High	P42025	Beta-centractin OS=Homo sapiens OX=9606 GN=ACTR1B PE=1 SV=1	FALSE	Human	20	8	13	3	42.59	1.392	83.6	116.4	30.07	28.54	189.9	145.2	264.2	254.3	264.4	412.5	0.0460385	121	98.9	188.2	148.3	135.5	412.5	2	2	2	2	2	2
High	Q13951	Core-binding factor subunit beta OS=Homo sapiens OX=9606 GN=CBFB PE=1 SV=2	FALSE	Human	22	5	10	5	29.23	0.872	106.8	93.2	4.14	10.37	416.1	387.3	387.9	374	338.2	303.8	0.0460433	265.1	263.7	276.4	218.1	173.3	303.8	4	4	4	4	4	4
High	P27701	CD82 antigen OS=Homo sapiens OX=9606 GN=CD82 PE=1 SV=1	FALSE	Human	28	6	15	6	51.74	0.856	107.8	92.2	11.47	18.57	1528.6	1375.6	1213.8	1429.7	1177.7	986.3	0.0461052	973.8	936.6	864.7	833.9	603.5	986.3	6	6	6	6	6	6
High	O95772	STARD3 N-terminal-like protein OS=Homo sapiens OX=9606 GN=STARD3NL PE=1 SV=1	FALSE	Human	13	3	3	3	8.53	1.126	94.1	105.9	2.4	2.21	183.3	175.4	176.4	196.1	204.7	198.7	0.0461991	116.8	119.4	125.7	114.4	104.9	198.7	2	2	2	2	2	2
High	Q96HR3	Mediator of RNA polymerase II transcription subunit 30 OS=Homo sapiens OX=9606 GN=MED30 PE=1 SV=1	FALSE	Human	35	5	5	5	15.82	1.247	89	111	3.93	7.91	54.1	50.1	51.4	64.2	56.3	65.4	0.0462781	34.5	34.1	36.6	37.4	28.9	65.4	2	2	2	2	2	2
High	A2IDC6	Large ribosomal subunit protein bL28m (Fragment) OS=Homo sapiens OX=9606 GN=MRPL28 PE=1 SV=1	FALSE	Human	35	10	16	10	38.85	0.753	114.1	85.9	5.71	18.48	1152	1042	1048.8	996.7	789.3	698.1	0.0463185	733.9	709.5	747.2	581.3	404.4	698.1	6	6	6	6	6	6
High	O60220	Mitochondrial import inner membrane translocase subunit Tim8 A OS=Homo sapiens OX=9606 GN=TIMM8A PE=1 SV=1	FALSE	Human	58	5	9	5	26.03	1.748	72.8	127.2	6.4	11.59	474.5	417.8	441.8	639.9	799.8	772.1	0.0463938	302.3	284.5	314.8	373.3	409.8	772.1	4	4	4	4	4	4
High	O76074	cGMP-specific 3',5'-cyclic phosphodiesterase OS=Homo sapiens OX=9606 GN=PDE5A PE=1 SV=2	FALSE	Human	15	10	13	10	43.69	1.924	68.4	131.6	9.07	16.85	623	747	699.5	1345.6	1411.6	1016	0.0464173	396.9	508.6	498.4	784.9	723.3	1016	7	7	7	7	7	7
High	A0A7I2V5R1	non-specific serine/threonine protein kinase OS=Homo sapiens OX=9606 GN=NEK9 PE=1 SV=1	FALSE	Human	26	27	38	27	125.47	0.673	119.6	80.4	7.96	8.22	4530.9	3898.5	4438.2	2985	3128.4	2659.1	0.0464688	2886.4	2654.4	3162	1741.1	1603.1	2659.1	21	21	21	21	21	21
High	P28838	Cytosol aminopeptidase OS=Homo sapiens OX=9606 GN=LAP3 PE=1 SV=3	FALSE	Human	68	34	100	34	336.17	0.735	115.2	84.8	4.14	21.91	12260.8	12867.5	11853.4	9764.7	9017.5	6287	0.0465834	7810.7	8761.2	8444.9	5695.5	4620.9	6287	33	33	33	33	33	33
High	E9PN63	Family with sequence similarity 86 member B1 OS=Homo sapiens OX=9606 GN=FAM86B1 PE=3 SV=1	FALSE	Human	10	2	2	2	7.76	0.572	127.2	72.8	11.29	20.16	74.7	92.6	90	51.5	60.3	40	0.0465886	47.6	63.1	64.1	30	30.9	40	1	1	1	1	1	1
High	Q7Z4Q2	HEAT repeat-containing protein 3 OS=Homo sapiens OX=9606 GN=HEATR3 PE=1 SV=2	FALSE	Human	19	12	16	12	41.69	0.866	107.2	92.8	11.29	7.79	1166.1	1181.7	1419.2	911.9	1023.4	1061.8	0.0466933	742.9	804.6	1011.1	531.9	524.4	1061.8	8	8	8	8	8	8
High	Q9Y2H1	Serine/threonine-protein kinase 38-like OS=Homo sapiens OX=9606 GN=STK38L PE=1 SV=3	FALSE	Human	18	7	8	5	27.33	0.78	112.4	87.6	0.82	10.05	468.4	461.4	467.5	412.2	364.6	338.5	0.0467152	298.4	314.2	333.1	240.4	186.8	338.5	5	5	5	5	5	5
High	Q8N4Q0	Prostaglandin reductase 3 OS=Homo sapiens OX=9606 GN=PTGR3 PE=1 SV=1	FALSE	Human	29	10	13	10	37.77	0.716	116.5	83.5	10.3	25.31	726.5	600.1	624.5	597.8	447.4	363.3	0.0472183	462.8	408.6	444.9	348.7	229.3	363.3	6	6	6	6	6	6
High	P48357	Leptin receptor OS=Homo sapiens OX=9606 GN=LEPR PE=1 SV=2	FALSE	Human	8	9	12	9	32.3	0.872	106.8	93.2	7.2	16.91	1036	1080.2	937.1	911.5	903.2	665.3	0.0472925	660	735.5	667.6	531.6	462.8	665.3	7	7	7	7	7	7
High	P57060	RWD domain-containing protein 2B OS=Homo sapiens OX=9606 GN=RWDD2B PE=1 SV=1	FALSE	Human	14	4	4	4	13.39	0.866	107.2	92.8	5.89	9.02	223.3	242.7	217	168.5	200.7	193.4	0.0473205	142.2	165.2	154.6	98.3	102.9	193.4	3	3	3	3	3	3
High	O94905	Erlin-2 OS=Homo sapiens OX=9606 GN=ERLIN2 PE=1 SV=1	FALSE	Human	49	16	37	13	121.64	0.88	106.4	93.6	4.12	7.89	3249.3	3001.7	3070.3	2822	2702.4	2415.6	0.0473552	2070	2043.8	2187.4	1646	1384.8	2415.6	16	16	16	16	16	16
High	A0A0A0MR11	Zinc finger protein 33A OS=Homo sapiens OX=9606 GN=ZNF33A PE=1 SV=1	FALSE	Human	9	4	5	3	12.12	0.785	112.1	87.9	5.43	10.99	160.5	178.9	171.7	134.7	153.2	123.4	0.0474506	102.3	121.8	122.3	78.6	78.5	123.4	1	1	1	1	1	1
High	Q9NX38	Protein Abitram OS=Homo sapiens OX=9606 GN=ABITRAM PE=1 SV=1	FALSE	Human	22	3	3	3	9.59	0.818	110	90	7.93	21.97	436.2	440.6	380.9	368.3	356.9	240.5	0.0475239	277.9	300	271.4	214.8	182.9	240.5	3	3	3	3	3	3
High	O00767	Stearoyl-CoA desaturase OS=Homo sapiens OX=9606 GN=SCD PE=1 SV=2	FALSE	Human	15	4	8	4	23.2	0.731	115.6	84.4	20.85	13.09	550.8	815.1	615.9	406.5	525.7	450	0.0475253	350.9	555	438.8	237.1	269.4	450	4	4	4	4	4	4
High	Q9Y5P6	Mannose-1-phosphate guanylyltransferase catalytic subunit beta OS=Homo sapiens OX=9606 GN=GMPPB PE=1 SV=2	FALSE	Human	26	8	9	8	29.43	0.757	113.8	86.2	9.8	18.21	927.3	974.4	803.3	810.5	701.7	559.7	0.0477766	590.7	663.4	572.3	472.7	359.6	559.7	7	7	7	7	7	7
Medium	Q9NWW7	Uncharacterized protein C2orf42 OS=Homo sapiens OX=9606 GN=C2orf42 PE=1 SV=1	FALSE	Human	2	2	3	2	4.03	0.728	115.8	84.2	6.01	24.42	592.2	643.6	573.6	431	525.3	318.1	0.0479489	377.2	438.2	408.6	251.4	269.2	318.1	1	1	1	1	1	1
High	Q5JS54	Proteasome assembly chaperone 4 OS=Homo sapiens OX=9606 GN=PSMG4 PE=1 SV=2	FALSE	Human	37	4	6	4	20.85	0.834	109.1	90.9	7.11	17.97	540.1	524	470.6	475.4	437	331.5	0.0480232	344.1	356.8	335.3	277.3	223.9	331.5	4	4	4	4	4	4
High	O00154	Cytosolic acyl coenzyme A thioester hydrolase OS=Homo sapiens OX=9606 GN=ACOT7 PE=1 SV=3	FALSE	Human	43	16	67	16	199.79	0.803	110.9	89.1	6.11	12.15	4283	4835.4	4513.4	3625	3969	3107.9	0.0482686	2728.5	3292.3	3215.5	2114.3	2033.8	3107.9	14	14	14	14	14	14
High	Q8NG68	Tubulin--tyrosine ligase OS=Homo sapiens OX=9606 GN=TTL PE=1 SV=2	FALSE	Human	15	5	5	5	14.81	0.89	105.8	94.2	1.25	4.06	500.7	490	501	474.1	445.9	439.6	0.0483092	319	333.7	356.9	276.5	228.5	439.6	3	3	3	3	3	3
High	P20138	Myeloid cell surface antigen CD33 OS=Homo sapiens OX=9606 GN=CD33 PE=1 SV=2	FALSE	Human	8	3	5	3	14.98	0.753	114.1	85.9	10.04	27.66	311.8	296.3	255.8	264.5	223.1	148.7	0.0483385	198.7	201.7	182.3	154.3	114.3	148.7	2	2	2	2	2	2
High	Q86UY8	5'-nucleotidase domain-containing protein 3 OS=Homo sapiens OX=9606 GN=NT5DC3 PE=1 SV=1	FALSE	Human	8	4	4	4	11.04	0.816	110.1	89.9	11.9	5.85	207.8	192.8	163.8	158	157.3	142.2	0.0484348	132.4	131.3	116.7	92.2	80.6	142.2	2	2	2	2	2	2
High	Q10469	Alpha-1,6-mannosyl-glycoprotein 2-beta-N-acetylglucosaminyltransferase OS=Homo sapiens OX=9606 GN=MGAT2 PE=1 SV=1	FALSE	Human	9	4	5	4	13.97	0.77	113	87	4.36	5.69	400.2	414.6	436.3	347.9	319.4	313	0.0485273	254.9	282.3	310.9	202.9	163.6	313	4	4	4	4	4	4
High	Q9BZW5	Transmembrane 6 superfamily member 1 OS=Homo sapiens OX=9606 GN=TM6SF1 PE=1 SV=2	FALSE	Human	12	4	4	4	12.11	1.2	90.9	109.1	40.98	39.73	350.1	226.9	152.8	443	272.3	206.5	0.0485926	223.1	154.5	108.9	258.4	139.5	206.5	2	2	2	2	2	2
High	P18065	Insulin-like growth factor-binding protein 2 OS=Homo sapiens OX=9606 GN=IGFBP2 PE=1 SV=2	FALSE	Human	24	6	7	5	27.52	0.668	119.9	80.1	9.07	28.08	112.1	130.3	111.4	74.9	111.8	67.3	0.0489932	71.4	88.7	79.3	43.7	57.3	67.3	2	2	2	2	2	2
High	O43252	Bifunctional 3'-phosphoadenosine 5'-phosphosulfate synthase 1 OS=Homo sapiens OX=9606 GN=PAPSS1 PE=1 SV=2	FALSE	Human	38	19	42	18	139.54	0.822	109.8	90.2	9.32	18.73	3522.3	3655.1	3050.5	3149.7	2894.5	2162.8	0.0490344	2243.9	2488.7	2173.3	1837.1	1483.2	2162.8	16	16	16	16	16	16
High	Q96F25	UDP-N-acetylglucosamine transferase subunit ALG14 OS=Homo sapiens OX=9606 GN=ALG14 PE=1 SV=1	FALSE	Human	16	3	3	3	8.72	0.86	107.5	92.5	4.18	10.61	32	33.4	34.8	24.6	30.3	28.7	0.0490814	20.4	22.7	24.8	14.3	15.5	28.7	1	1	1	1	1	1
High	Q68D91	Acyl-coenzyme A thioesterase MBLAC2 OS=Homo sapiens OX=9606 GN=MBLAC2 PE=1 SV=3	FALSE	Human	42	10	13	10	43.43	0.814	110.2	89.8	13.15	21.85	674.7	579.7	520.5	627.9	472	414.8	0.0491614	429.8	394.7	370.9	366.2	241.8	414.8	6	6	6	6	6	6
High	Q13107	Ubiquitin carboxyl-terminal hydrolase 4 OS=Homo sapiens OX=9606 GN=USP4 PE=1 SV=3	FALSE	Human	32	27	43	25	144.19	0.781	112.3	87.7	1.6	13.49	3287	3277.2	3192.4	2844.4	2560.1	2166.4	0.0495528	2094	2231.4	2274.4	1659	1311.9	2166.4	20	20	20	20	20	20
High	Q9UKF6	Cleavage and polyadenylation specificity factor subunit 3 OS=Homo sapiens OX=9606 GN=CPSF3 PE=1 SV=1	FALSE	Human	30	19	29	19	91.95	0.802	111	89	11.74	5.96	2252.7	2787.3	2777.8	2014.9	2247.7	2227.5	0.0496142	1435.1	1897.8	1979	1175.3	1151.8	2227.5	13	13	13	13	13	13
High	O14530	Thioredoxin domain-containing protein 9 OS=Homo sapiens OX=9606 GN=TXNDC9 PE=1 SV=2	FALSE	Human	36	8	11	8	36.84	0.742	114.8	85.2	14.27	15.14	984.3	1312.7	1155.2	856.1	1102.6	856.8	0.0496585	627	893.8	823	499.3	565	856.8	4	4	4	4	4	4
High	O75367	Core histone macro-H2A.1 OS=Homo sapiens OX=9606 GN=MACROH2A1 PE=1 SV=5	FALSE	Human	14	6	7	5	17.99	1.371	84.4	115.6	15.7	8.17	427.3	313.7	356	488	428.9	501.7	0.049801	272.2	213.6	253.6	284.6	219.8	501.7	3	3	3	3	3	3
High	A0A994J7E5	Centrosomal protein 97 OS=Homo sapiens OX=9606 GN=CEP97 PE=1 SV=1	FALSE	Human	18	11	14	11	43.26	0.796	111.4	88.6	9.97	10.49	1144.1	1216.3	997.4	910.1	1072.8	889.5	0.0498267	728.8	828.2	710.6	530.9	549.7	889.5	9	9	9	9	9	9
High	Q8NEC7	Glutathione S-transferase C-terminal domain-containing protein OS=Homo sapiens OX=9606 GN=GSTCD PE=1 SV=2	FALSE	Human	11	6	11	6	30.3	0.767	113.2	86.8	6.71	13.37	1061.9	1069.3	946.5	956.2	814.6	735.8	0.0499032	676.5	728.1	674.4	557.7	417.4	735.8	4	4	4	4	4	4
High	B3KVZ3	Centromere protein H OS=Homo sapiens OX=9606 GN=CENPH PE=1 SV=1	FALSE	Human	24	5	5	5	17.54	0.867	107.1	92.9	11	18.98	352.3	296.3	289.7	308.7	256.8	210.6	0.0500487	224.4	201.8	206.4	180.1	131.6	210.6	5	5	5	5	5	5
High	Q8N806	Putative E3 ubiquitin-protein ligase UBR7 OS=Homo sapiens OX=9606 GN=UBR7 PE=1 SV=2	FALSE	Human	40	18	34	18	115.09	0.77	113	87	6.24	22.51	3091.4	3050.8	2752.7	2589.1	2349.8	1640.1	0.0501548	1969.4	2077.2	1961.2	1510.2	1204.1	1640.1	16	16	16	16	16	16
High	Q96BN8	Ubiquitin thioesterase otulin OS=Homo sapiens OX=9606 GN=OTULIN PE=1 SV=3	FALSE	Human	31	12	19	12	53.22	0.879	106.5	93.5	6.56	15.34	1055.8	1124.2	985.7	935.4	927.8	704.3	0.050315	672.6	765.4	702.3	545.6	475.5	704.3	5	5	5	5	5	5
High	Q15048	Leucine-rich repeat-containing protein 14 OS=Homo sapiens OX=9606 GN=LRRC14 PE=1 SV=1	FALSE	Human	10	5	7	5	21.66	0.865	107.2	92.8	4.06	5.33	726.3	766.8	787	663.6	626	696.5	0.0503201	462.7	522.1	560.7	387.1	320.8	696.5	3	3	3	3	3	3
High	A0A0A0MR51	Fatty acid desaturase 1 OS=Homo sapiens OX=9606 GN=FADS1 PE=1 SV=1	FALSE	Human	15	6	8	5	28.19	1.185	91.5	108.5	6.99	11.11	302.6	299.7	339	358.6	328.5	408.8	0.0505226	192.8	204	241.5	209.1	168.3	408.8	3	3	3	3	3	3
High	P15311	Ezrin OS=Homo sapiens OX=9606 GN=EZR PE=1 SV=4	FALSE	Human	57	45	144	28	358.23	0.78	112.3	87.7	4.79	6.69	5778.9	5604.9	6152.5	4326.7	4925.7	4510.3	0.0506796	3681.4	3816.2	4383.3	2523.6	2524.1	4510.3	26	26	26	26	26	26
High	Q9H0U6	Large ribosomal subunit protein uL18m OS=Homo sapiens OX=9606 GN=MRPL18 PE=1 SV=1	FALSE	Human	22	4	4	4	10.65	0.807	110.7	89.3	19.01	13.16	271.1	207.3	190.8	201.5	167.3	157.5	0.0506848	172.7	141.1	135.9	117.5	85.8	157.5	3	3	3	3	3	3
High	O95376	E3 ubiquitin-protein ligase ARIH2 OS=Homo sapiens OX=9606 GN=ARIH2 PE=1 SV=1	FALSE	Human	22	10	18	10	56.7	0.852	108	92	1.35	7.91	905.7	895	881.6	838.4	762.9	717.4	0.0510894	576.9	609.4	628.1	489	390.9	717.4	8	8	8	8	8	8
High	Q8NFG4	Folliculin OS=Homo sapiens OX=9606 GN=FLCN PE=1 SV=1	FALSE	Human	9	4	5	4	18.19	0.837	108.9	91.1	9.11	4.01	152	182	164	137.3	146.2	135.8	0.0511121	96.8	123.9	116.8	80.1	74.9	135.8	2	2	2	2	2	2
High	P56192	Methionine--tRNA ligase, cytoplasmic OS=Homo sapiens OX=9606 GN=MARS1 PE=1 SV=2	FALSE	Human	47	38	119	38	409.91	0.821	109.8	90.2	6.96	17.16	13481.4	12035.1	11924.5	11964.4	9882	8516.6	0.0512161	8588.3	8194.4	8495.6	6978.5	5063.8	8516.6	38	38	38	38	38	38
High	Q13263	Transcription intermediary factor 1-beta OS=Homo sapiens OX=9606 GN=TRIM28 PE=1 SV=5	FALSE	Human	71	45	293	45	953.52	0.781	112.3	87.7	0.52	12.08	23529	23557.8	23754.3	18387.8	19986	15679.8	0.0513595	14989.1	16040	16923.8	10725.1	10241.5	15679.8	49	49	49	49	49	49
High	F5H538	Mitogen-activated protein kinase kinase kinase 4 OS=Homo sapiens OX=9606 GN=MAP3K4 PE=1 SV=1	FALSE	Human	7	12	14	11	36.1	1.593	77.1	122.9	17.17	21.43	321.5	328.7	432.3	404.7	523.7	626.8	0.0514312	204.8	223.8	308	236.1	268.4	626.8	6	6	6	6	6	6
High	P43897	Elongation factor Ts, mitochondrial OS=Homo sapiens OX=9606 GN=TSFM PE=1 SV=2	FALSE	Human	32	10	18	10	75.34	0.791	111.6	88.4	7.21	5.36	2901	2608.4	3002.6	2134	2295.6	2372.1	0.0514406	1848.1	1776	2139.2	1244.7	1176.4	2372.1	10	10	10	10	10	10
High	J3QLK0	Rac family small GTPase 3 (Fragment) OS=Homo sapiens OX=9606 GN=RAC3 PE=1 SV=1	FALSE	Human	51	7	15	3	40.95	0.844	108.5	91.5	8.48	13.82	288.3	305.5	258	262.3	243.2	199	0.0514499	183.7	208	183.8	153	124.6	199	3	3	3	3	3	3
High	Q6P996	Pyridoxal-dependent decarboxylase domain-containing protein 1 OS=Homo sapiens OX=9606 GN=PDXDC1 PE=1 SV=2	FALSE	Human	37	25	36	25	131.32	0.834	109.1	90.9	13.71	19.96	4436.8	5274.6	4043.5	3784.5	3699.7	2583.9	0.0515032	2826.5	3591.3	2880.8	2207.4	1895.8	2583.9	19	19	19	19	19	19
High	Q6NXE6	Armadillo repeat-containing protein 6 OS=Homo sapiens OX=9606 GN=ARMC6 PE=1 SV=2	FALSE	Human	30	14	20	14	64.86	0.705	117.3	82.7	5.04	10.6	2149.5	2324.4	2366.3	1755.9	1638.4	1420.7	0.0515122	1369.3	1582.6	1685.9	1024.2	839.6	1420.7	14	14	14	14	14	14
High	Q6ZS86	Glycerol kinase 5 OS=Homo sapiens OX=9606 GN=GK5 PE=1 SV=2	FALSE	Human	10	5	7	5	16.78	0.888	105.9	94.1	3.94	8.23	173.5	161	163.9	156	145.6	132.3	0.0516664	110.5	109.6	116.8	91	74.6	132.3	3	3	3	3	3	3
High	P42224	Signal transducer and activator of transcription 1-alpha/beta OS=Homo sapiens OX=9606 GN=STAT1 PE=1 SV=2	FALSE	Human	40	30	69	2	216.95	0.885	106.1	93.9	4.25	11.09	5461.3	5087.7	5068.3	4666.3	4500.1	3767.5	0.051757	3479.1	3464.1	3610.9	2721.7	2306	3767.5	21	21	21	21	21	21
High	P02549	Spectrin alpha chain, erythrocytic 1 OS=Homo sapiens OX=9606 GN=SPTA1 PE=1 SV=5	FALSE	Human	19	41	45	41	144.77	1.527	79.1	120.9	19.69	24.72	1486.8	1759.9	2194.8	1886	2687.9	3141.7	0.0517578	947.1	1198.3	1563.7	1100	1377.4	3141.7	25	25	25	25	25	25
High	P49327	Fatty acid synthase OS=Homo sapiens OX=9606 GN=FASN PE=1 SV=3	FALSE	Human	56	116	559	116	1809.59	0.777	112.5	87.5	10.54	15.16	45660.6	56047	49051.7	38116	41241.1	30457.2	0.0520551	29087.9	38161.3	34946.9	22232	21133.3	30457.2	113	113	113	113	113	113
High	E9PD35	Vascular endothelial growth factor receptor 3 OS=Homo sapiens OX=9606 GN=FLT4 PE=1 SV=1	FALSE	Human	5	6	6	5	17.17	1.722	73.5	126.5	18.38	4.81	32.8	25.1	23.4	42	43.3	46.1	0.0520998	20.9	17.1	16.7	24.5	22.2	46.1	1	1	1	1	1	1
High	Q9BWH6	RNA polymerase II-associated protein 1 OS=Homo sapiens OX=9606 GN=RPAP1 PE=1 SV=3	FALSE	Human	15	16	19	16	49.89	0.803	110.9	89.1	3.33	6.86	1210.9	1228	1289.6	1045.5	985.8	911.1	0.0521626	771.4	836.2	918.8	609.8	505.2	911.1	13	13	13	13	13	13
High	E9PJA2	Colony stimulating factor 1 (Fragment) OS=Homo sapiens OX=9606 GN=CSF1 PE=1 SV=1	FALSE	Human	8	2	3	2	10.53	0.874	106.7	93.3	18.61	23.68	334.9	443.7	318.5	292.7	350.1	215.2	0.0521905	213.3	302.1	226.9	170.8	179.4	215.2	2	2	2	2	2	2
High	Q4G148	Glucoside xylosyltransferase 1 OS=Homo sapiens OX=9606 GN=GXYLT1 PE=1 SV=2	FALSE	Human	13	5	5	5	11.44	1.145	93.2	106.8	6.15	5.38	342.4	315.7	356.6	373.4	392.1	415.6	0.0524152	218.1	214.9	254.1	217.8	200.9	415.6	3	3	3	3	3	3
High	Q5TFE4	5'-nucleotidase domain-containing protein 1 OS=Homo sapiens OX=9606 GN=NT5DC1 PE=1 SV=1	FALSE	Human	36	15	38	15	125.38	0.79	111.7	88.3	7.97	17.98	2796.2	3200.6	2795.9	2328.1	2209.7	1636.3	0.0524388	1781.3	2179.3	1991.9	1357.9	1132.3	1636.3	11	11	11	11	11	11
High	Q96RR4	Calcium/calmodulin-dependent protein kinase kinase 2 OS=Homo sapiens OX=9606 GN=CAMKK2 PE=1 SV=2	FALSE	Human	21	11	13	11	28.03	0.762	113.5	86.5	10.14	23.17	758.8	703	619.1	681.7	535.8	428.5	0.0525163	483.4	478.6	441.1	397.6	274.6	428.5	6	6	6	6	6	6
High	Q96DV4	Large ribosomal subunit protein mL38 OS=Homo sapiens OX=9606 GN=MRPL38 PE=1 SV=2	FALSE	Human	38	14	22	14	60.61	0.819	110	90	5.46	14.77	1408.9	1281	1286.4	1268.7	1053.5	953.2	0.0525814	897.5	872.2	916.5	740	539.9	953.2	9	9	9	9	9	9
High	P20023	Complement receptor type 2 OS=Homo sapiens OX=9606 GN=CR2 PE=1 SV=2	FALSE	Human	4	4	4	4	7.65	1.256	88.6	111.4	8.7	6.05	134	159.6	147.2	185	191.2	169.8	0.0526351	85.4	108.7	104.9	107.9	98	169.8	1	1	1	1	1	1
High	Q9UI26	Importin-11 OS=Homo sapiens OX=9606 GN=IPO11 PE=1 SV=1	FALSE	Human	20	17	22	17	80.55	0.778	112.5	87.5	6.16	16.79	1729.6	1759.2	1566.4	1539.7	1346.3	1095.4	0.0527963	1101.8	1197.8	1116	898.1	689.9	1095.4	14	14	14	14	14	14
High	P56937	3-keto-steroid reductase/17-beta-hydroxysteroid dehydrogenase 7 OS=Homo sapiens OX=9606 GN=HSD17B7 PE=1 SV=1	FALSE	Human	23	6	7	6	22.17	0.87	107	93	10.07	17.36	505.6	468.9	413.1	473.1	407.7	332.8	0.0528547	322.1	319.2	294.3	276	208.9	332.8	2	2	2	2	2	2
High	Q8N0X7	Spartin OS=Homo sapiens OX=9606 GN=SPART PE=1 SV=1	FALSE	Human	33	23	49	23	126.65	0.892	105.7	94.3	13.08	20.21	5101	5990.3	4640.5	4549.1	4889.3	3266.6	0.0528842	3249.6	4078.7	3306.1	2653.3	2505.4	3266.6	16	16	16	16	16	16
High	A0A7P0TA85	Basigin OS=Homo sapiens OX=9606 GN=BSG PE=1 SV=1	FALSE	Human	40	10	32	10	102.06	0.819	110	90	6.48	21.91	3518.5	3375.1	3094.4	2875.1	2763	1873.9	0.0529142	2241.4	2298	2204.6	1676.9	1415.9	1873.9	9	9	9	9	9	9
High	P06493	Cyclin-dependent kinase 1 OS=Homo sapiens OX=9606 GN=CDK1 PE=1 SV=3	FALSE	Human	66	17	49	15	154.28	0.833	109.1	90.9	7.05	7.33	3775	3858	4296.9	2951.7	3419.1	3212.4	0.0529327	2404.8	2626.9	3061.3	1721.6	1752.1	3212.4	15	15	15	15	15	15
High	O75718	Cartilage-associated protein OS=Homo sapiens OX=9606 GN=CRTAP PE=1 SV=1	FALSE	Human	30	12	13	12	41.28	0.913	104.5	95.5	13.68	10.18	771.8	775.5	972.7	683	708.4	824.1	0.0530932	491.7	528	693	398.4	363	824.1	8	8	8	8	8	8
High	P60033	CD81 antigen OS=Homo sapiens OX=9606 GN=CD81 PE=1 SV=1	FALSE	Human	22	4	7	4	29.23	0.651	121.1	78.9	11.09	25.83	1179.7	1320.5	1057.6	957.1	768.2	563.2	0.053144	751.5	899.1	753.5	558.2	393.6	563.2	3	3	3	3	3	3
High	Q8IYD1	Eukaryotic peptide chain release factor GTP-binding subunit ERF3B OS=Homo sapiens OX=9606 GN=GSPT2 PE=1 SV=2	FALSE	Human	30	24	84	3	215.58	0.71	116.9	83.1	6.91	22.21	247.7	284.3	263.5	187.2	209.3	133.1	0.0531803	157.8	193.5	187.7	109.2	107.2	133.1	2	2	2	2	2	2
High	Q15080	Neutrophil cytosol factor 4 OS=Homo sapiens OX=9606 GN=NCF4 PE=1 SV=2	FALSE	Human	51	17	26	17	83.49	0.719	116.4	83.6	8.46	13.29	2038.9	2388.3	2111.6	1683.1	1517.6	1287.2	0.0532894	1298.9	1626.1	1504.4	981.7	777.7	1287.2	10	10	10	10	10	10
High	Q96EK6	Glucosamine 6-phosphate N-acetyltransferase OS=Homo sapiens OX=9606 GN=GNPNAT1 PE=1 SV=1	FALSE	Human	53	8	18	8	65.78	0.797	111.3	88.7	9.64	11.64	1236.4	1495	1423.4	1087.8	1347.5	1134.5	0.0533736	787.7	1017.9	1014.1	634.5	690.5	1134.5	7	7	7	7	7	7
High	Q10713	Mitochondrial-processing peptidase subunit alpha OS=Homo sapiens OX=9606 GN=PMPCA PE=1 SV=2	FALSE	Human	39	20	41	20	132.03	0.79	111.7	88.3	5.81	17.77	3953.2	4092.2	3649.2	3459.5	3122.5	2415.2	0.0534239	2518.4	2786.3	2599.9	2017.8	1600.1	2415.2	17	17	17	17	17	17
High	Q6NUQ4	Transmembrane protein 214 OS=Homo sapiens OX=9606 GN=TMEM214 PE=1 SV=2	FALSE	Human	27	18	25	18	75.77	0.734	115.4	84.6	7.65	11.24	1599.7	1415.1	1636.5	1101.7	1173.9	1365.7	0.0534429	1019.1	963.5	1165.9	642.6	601.5	1365.7	10	10	10	10	10	10
High	Q13561	Dynactin subunit 2 OS=Homo sapiens OX=9606 GN=DCTN2 PE=1 SV=4	FALSE	Human	55	18	44	17	176.87	1.707	73.9	126.1	30.6	30.63	2619.8	2782.5	4432.7	3446.8	4750.6	6425.4	0.0534432	1669	1894.6	3158.1	2010.4	2434.4	6425.4	14	14	14	14	14	14
High	O15228	Dihydroxyacetone phosphate acyltransferase OS=Homo sapiens OX=9606 GN=GNPAT PE=1 SV=1	FALSE	Human	20	14	16	10	46.85	0.81	110.5	89.5	6.93	4.85	797.5	737.7	847.6	694.8	634.7	646	0.05406	508	502.3	603.9	405.2	325.3	646	7	7	7	7	7	7
High	Q969P0	Immunoglobulin superfamily member 8 OS=Homo sapiens OX=9606 GN=IGSF8 PE=1 SV=1	FALSE	Human	11	5	6	5	22.19	0.784	112.1	87.9	7.29	19.95	427.5	482.5	425.2	353.5	335.2	238.7	0.0540972	272.4	328.5	302.9	206.2	171.8	238.7	4	4	4	4	4	4
High	Q13838	Spliceosome RNA helicase DDX39B OS=Homo sapiens OX=9606 GN=DDX39B PE=1 SV=1	FALSE	Human	59	27	77	11	206.17	0.696	117.9	82.1	15.25	19.9	6433.3	5393.8	7341.5	4430.6	4477.5	6188	0.0542596	4098.3	3672.5	5230.5	2584.3	2294.4	6188	25	25	25	25	25	25
High	Q96EU7	C1GALT1-specific chaperone 1 OS=Homo sapiens OX=9606 GN=C1GALT1C1 PE=1 SV=1	FALSE	Human	9	3	4	3	10.24	1.122	94.3	105.7	3.01	4.61	104.8	98.7	102.6	112.9	115.1	123.1	0.0543505	66.7	67.2	73.1	65.9	59	123.1	1	1	1	1	1	1
High	P50443	Sulfate transporter OS=Homo sapiens OX=9606 GN=SLC26A2 PE=1 SV=2	FALSE	Human	4	3	3	3	8.39	0.816	110.1	89.9	0.6	12.05	59.3	59.6	58.9	48.4	39.2	49	0.0545434	37.8	40.6	42	28.2	20.1	49	1	1	1	1	1	1
High	Q8IXM3	Large ribosomal subunit protein mL41 OS=Homo sapiens OX=9606 GN=MRPL41 PE=1 SV=1	FALSE	Human	31	4	12	4	38.23	0.706	117.3	82.7	1.76	18.53	1193.9	1165.5	1153.7	1016	822.4	704.9	0.054635	760.5	793.5	822	592.6	421.4	704.9	5	5	5	5	5	5
High	Q9Y3T9	Nucleolar complex protein 2 homolog OS=Homo sapiens OX=9606 GN=NOC2L PE=1 SV=4	FALSE	Human	16	13	20	13	46.32	0.77	113	87	5.1	7.45	2065.9	2200	2286.8	1738.1	1694	1507.2	0.0548243	1316.1	1497.9	1629.2	1013.8	868	1507.2	12	12	12	12	12	12
High	G3V4S9	Protein NDRG2 (Fragment) OS=Homo sapiens OX=9606 GN=NDRG2 PE=1 SV=8	FALSE	Human	22	6	6	2	15.03	0.831	109.2	90.8	6.4	20.11	353.4	347.6	313.4	299.7	288.9	202.9	0.054854	225.2	236.7	223.3	174.8	148	202.9	3	3	3	3	3	3
High	P15927	Replication protein A 32 kDa subunit OS=Homo sapiens OX=9606 GN=RPA2 PE=1 SV=1	FALSE	Human	33	7	15	7	48.18	0.908	104.8	95.2	3.57	0.29	927.7	993.1	979.5	888.3	893.4	889.7	0.0549828	591	676.2	697.8	518.1	457.8	889.7	6	6	6	6	6	6
High	P50148	Guanine nucleotide-binding protein G(q) subunit alpha OS=Homo sapiens OX=9606 GN=GNAQ PE=1 SV=4	FALSE	Human	41	13	26	12	73.63	0.708	117.1	82.9	6.69	19.93	2392.6	2649.7	2342.6	1987.1	1693.9	1323.6	0.055335	1524.2	1804.1	1669	1159	868	1323.6	9	9	9	9	9	9
High	Q9BT73	Proteasome assembly chaperone 3 OS=Homo sapiens OX=9606 GN=PSMG3 PE=1 SV=1	FALSE	Human	43	3	4	3	18	0.766	113.2	86.8	6.09	16.31	482.7	483.7	434	434.6	369.7	313.2	0.0554599	307.5	329.3	309.2	253.5	189.5	313.2	3	3	3	3	3	3
High	P09958	Furin OS=Homo sapiens OX=9606 GN=FURIN PE=1 SV=2	FALSE	Human	3	2	2	2	4.98	0.938	103.2	96.8	8.39	11.85	128.6	134.6	114.1	120.6	129.9	102.5	0.055518	81.9	91.6	81.3	70.4	66.6	102.5	1	1	1	1	1	1
High	P22676	Calretinin OS=Homo sapiens OX=9606 GN=CALB2 PE=1 SV=2	FALSE	Human	63	22	70	22	210.87	3.956	40.4	159.6	17.42	35.03	2874	2389.8	2029.8	10813.5	9454.6	5133.1	0.055733	1830.9	1627.2	1446.1	6307.2	4844.8	5133.1	16	16	16	16	16	16
High	Q8IXU6	Solute carrier family 35 member F2 OS=Homo sapiens OX=9606 GN=SLC35F2 PE=1 SV=1	FALSE	Human	13	3	9	3	21.88	0.708	117.1	82.9	10.09	20.39	1314.7	1580.5	1356	1053.6	959.9	698	0.0557443	837.5	1076.2	966.1	614.5	491.9	698	2	2	2	2	2	2
High	O75439	Mitochondrial-processing peptidase subunit beta OS=Homo sapiens OX=9606 GN=PMPCB PE=1 SV=2	FALSE	Human	38	19	42	18	122.07	0.8	111.1	88.9	7.64	18.28	2567.1	2634.5	2276	2299.5	2052.8	1586.9	0.0557752	1635.4	1793.8	1621.5	1341.2	1051.9	1586.9	12	12	12	12	12	12
High	P04629	High affinity nerve growth factor receptor OS=Homo sapiens OX=9606 GN=NTRK1 PE=1 SV=4	FALSE	Human	7	4	4	4	13.15	0.856	107.8	92.2	22.26	19.69	31.6	23.5	20.8	23.6	20.1	15.8	0.0557857	20.1	16	14.8	13.8	10.3	15.8	1	1	1	1	1	1
High	Q9NPL8	Complex I assembly factor TIMMDC1, mitochondrial OS=Homo sapiens OX=9606 GN=TIMMDC1 PE=1 SV=2	FALSE	Human	31	11	16	11	48.05	0.826	109.5	90.5	2.54	12.14	1265.1	1299.4	1235.2	1045.1	1172	918.3	0.0559663	805.9	884.7	880	609.6	600.6	918.3	11	11	11	11	11	11
High	Q92696	Geranylgeranyl transferase type-2 subunit alpha OS=Homo sapiens OX=9606 GN=RABGGTA PE=1 SV=2	FALSE	Human	39	23	33	23	96.08	0.725	115.9	84.1	3.2	20.78	2705	2700.8	2555.9	2276.3	1958.8	1488.4	0.0560161	1723.2	1838.9	1821	1327.7	1003.8	1488.4	11	11	11	11	11	11
High	P56962	Syntaxin-17 OS=Homo sapiens OX=9606 GN=STX17 PE=1 SV=2	FALSE	Human	20	6	8	6	24.66	1.065	96.8	103.2	6.24	3.46	1116.6	1000.7	1117.7	1189.4	1187.6	1261.1	0.0561169	711.3	681.3	796.3	693.7	608.6	1261.1	5	5	5	5	5	5
High	D6RAR6	FAST kinase domains 3 OS=Homo sapiens OX=9606 GN=FASTKD3 PE=1 SV=1	FALSE	Human	6	4	5	3	14.03	0.757	113.8	86.2	7.31	4.17	181.4	163.6	188.9	137.3	140.2	129.3	0.0561485	115.5	111.4	134.6	80.1	71.8	129.3	2	2	2	2	2	2
High	O94766	Galactosylgalactosylxylosylprotein 3-beta-glucuronosyltransferase 3 OS=Homo sapiens OX=9606 GN=B3GAT3 PE=1 SV=2	FALSE	Human	8	3	4	3	11.4	1.251	88.9	111.1	2.81	7.51	220	217.4	208.5	280.5	242.5	271.9	0.056309	140.2	148	148.5	163.6	124.3	271.9	1	1	1	1	1	1
High	P11172	Uridine 5'-monophosphate synthase OS=Homo sapiens OX=9606 GN=UMPS PE=1 SV=1	FALSE	Human	51	27	63	27	181.25	0.791	111.7	88.3	5.85	16.16	4339	4536.5	4036.4	3851.3	3432.4	2776.4	0.056371	2764.2	3088.8	2875.7	2246.4	1758.9	2776.4	24	24	24	24	24	24
High	P61599	N-alpha-acetyltransferase 20 OS=Homo sapiens OX=9606 GN=NAA20 PE=1 SV=1	FALSE	Human	30	5	9	5	27.74	0.813	110.3	89.7	4.15	10.05	592.3	545.5	575	519.7	467.6	425.3	0.0565521	377.3	371.4	409.7	303.1	239.6	425.3	4	4	4	4	4	4
High	Q9UNF1	Melanoma-associated antigen D2 OS=Homo sapiens OX=9606 GN=MAGED2 PE=1 SV=2	FALSE	Human	41	27	42	26	122.08	1.355	84.9	115.1	10.07	11.99	2633.6	2780.4	3190.8	3051	3767.4	3803.5	0.0565828	1677.7	1893.1	2273.3	1779.6	1930.5	3803.5	19	19	19	19	19	19
High	P40121	Macrophage-capping protein OS=Homo sapiens OX=9606 GN=CAPG PE=1 SV=2	FALSE	Human	26	9	13	9	44.71	0.847	108.3	91.7	23.35	25.13	1556.7	1203.1	979.6	1094.9	1018.6	659.8	0.0566053	991.7	819.2	697.9	638.6	522	659.8	7	7	7	7	7	7
High	O43294	Transforming growth factor beta-1-induced transcript 1 protein OS=Homo sapiens OX=9606 GN=TGFB1I1 PE=1 SV=2	FALSE	Human	18	7	9	7	30.5	1.481	80.6	119.4	15.46	24.6	188.2	218	256.3	251.9	322.8	413.5	0.0568636	119.9	148.4	182.6	146.9	165.4	413.5	5	5	5	5	5	5
High	Q9C0E2	Exportin-4 OS=Homo sapiens OX=9606 GN=XPO4 PE=1 SV=2	FALSE	Human	25	28	45	28	135.62	0.795	111.4	88.6	8.6	18.09	4420.1	4601.9	3889.5	3973.2	3516	2751	0.0570393	2815.8	3133.4	2771	2317.5	1801.7	2751	20	20	20	20	20	20
High	Q9UMS0	NFU1 iron-sulfur cluster scaffold homolog, mitochondrial OS=Homo sapiens OX=9606 GN=NFU1 PE=1 SV=2	FALSE	Human	30	6	14	6	48.77	0.752	114.1	85.9	8.09	17.36	1325.2	1556.9	1426.4	1072.9	1337	956.8	0.0570708	844.2	1060.1	1016.3	625.8	685.1	956.8	6	6	6	6	6	6
High	Q8IV50	LysM and putative peptidoglycan-binding domain-containing protein 2 OS=Homo sapiens OX=9606 GN=LYSMD2 PE=1 SV=1	FALSE	Human	18	4	6	4	18.75	0.764	113.4	86.6	5.73	21.27	621.7	692.3	636.5	486.1	542.9	352.2	0.0571746	396.1	471.4	453.5	283.6	278.2	352.2	3	3	3	3	3	3
High	O00410	Importin-5 OS=Homo sapiens OX=9606 GN=IPO5 PE=1 SV=4	FALSE	Human	49	46	238	35	890.85	0.74	115	85	9.57	20.57	23275.5	26847.4	22506.6	19405.6	17220.1	12761.4	0.0573108	14827.6	18279.8	16034.8	11318.7	8824.1	12761.4	51	51	51	51	51	51
High	M0QY77	KxDL motif-containing protein 1 OS=Homo sapiens OX=9606 GN=KXD1 PE=1 SV=1	FALSE	Human	19	4	4	4	9.61	0.842	108.6	91.4	3.73	10.47	395.2	423.8	400.6	351.4	337.2	286.7	0.0574073	251.8	288.5	285.4	205	172.8	286.7	3	3	3	3	3	3
High	Q14254	Flotillin-2 OS=Homo sapiens OX=9606 GN=FLOT2 PE=1 SV=2	FALSE	Human	55	24	39	24	127.55	0.829	109.3	90.7	4.22	5.99	4307.3	4187.4	4547.6	3599.2	3570.8	3226.3	0.0575393	2744	2851.1	3239.9	2099.3	1829.8	3226.3	22	22	22	22	22	22
High	Q86YR5	G-protein-signaling modulator 1 OS=Homo sapiens OX=9606 GN=GPSM1 PE=1 SV=2	FALSE	Human	17	10	13	9	39.82	1.2	90.9	109.1	7.95	2.69	684	591.6	678.3	813.7	818.8	779	0.0575405	435.7	402.8	483.2	474.6	419.6	779	5	5	5	5	5	5
High	P60604	Ubiquitin-conjugating enzyme E2 G2 OS=Homo sapiens OX=9606 GN=UBE2G2 PE=1 SV=1	FALSE	Human	55	7	18	7	50.12	0.849	108.1	91.9	4.61	7.97	808.7	886.7	854.2	725.5	798.5	682.5	0.0575993	515.2	603.7	608.6	423.2	409.2	682.5	6	6	6	6	6	6
High	P09234	U1 small nuclear ribonucleoprotein C OS=Homo sapiens OX=9606 GN=SNRPC PE=1 SV=1	FALSE	Human	13	2	5	2	16.58	1.159	92.6	107.4	9.9	14.3	628.7	752.4	748.4	703.4	935.8	867.3	0.0576725	400.5	512.3	533.2	410.3	479.5	867.3	3	3	3	3	3	3
High	Q96A57	Transmembrane protein 230 OS=Homo sapiens OX=9606 GN=TMEM230 PE=1 SV=1	FALSE	Human	27	3	4	3	11.51	0.766	113.3	86.7	7.25	17.95	307.7	352.4	316.9	238.1	323.7	242.8	0.0577403	196	240	225.8	138.9	165.9	242.8	3	3	3	3	3	3
High	Q15814	Tubulin-specific chaperone C OS=Homo sapiens OX=9606 GN=TBCC PE=1 SV=2	FALSE	Human	34	13	15	12	36.97	0.829	109.3	90.7	4.21	18.47	648.1	689.1	636.3	539.9	537.3	382.9	0.0577613	412.9	469.2	453.3	314.9	275.4	382.9	6	6	6	6	6	6
High	Q9Y3E1	Hepatoma-derived growth factor-related protein 3 OS=Homo sapiens OX=9606 GN=HDGFL3 PE=1 SV=1	FALSE	Human	31	6	17	5	43.18	1.304	86.8	113.2	7.51	15.43	565	557.1	491.4	726.7	857.3	630.4	0.0578261	359.9	379.3	350.1	423.9	439.3	630.4	5	5	5	5	5	5
High	F5H1I4	DNA helicase B OS=Homo sapiens OX=9606 GN=HELB PE=1 SV=1	FALSE	Human	11	10	11	10	29.85	0.792	111.6	88.4	6.51	6.2	292	259	289	225.7	228.9	252.5	0.0579407	186	176.4	205.9	131.6	117.3	252.5	2	2	2	2	2	2
High	O95825	Quinone oxidoreductase-like protein 1 OS=Homo sapiens OX=9606 GN=CRYZL1 PE=1 SV=2	FALSE	Human	49	15	24	15	79.35	0.773	112.8	87.2	8.4	5.09	3213.8	3804	3529	2800.1	2727.7	2535.5	0.0579436	2047.3	2590	2514.2	1633.2	1397.7	2535.5	15	15	15	15	15	15
High	Q9UBT6	DNA polymerase kappa OS=Homo sapiens OX=9606 GN=POLK PE=1 SV=1	FALSE	Human	4	5	5	4	12.5	1.763	72.4	127.6	6.6	19.14	35.7	31.6	35.3	50.6	62.3	74.5	0.0579766	22.8	21.5	25.2	29.5	31.9	74.5	1	1	1	1	1	1
High	Q7L8L6	FAST kinase domain-containing protein 5, mitochondrial OS=Homo sapiens OX=9606 GN=FASTKD5 PE=1 SV=1	FALSE	Human	15	11	12	11	32.47	0.952	102.5	97.5	10.27	9.17	839.8	758.5	931.6	799.3	696.6	833.3	0.0581123	535	516.5	663.7	466.2	356.9	833.3	8	8	8	8	8	8
High	Q9P2B2	Prostaglandin F2 receptor negative regulator OS=Homo sapiens OX=9606 GN=PTGFRN PE=1 SV=2	FALSE	Human	16	14	22	14	61.33	0.892	105.7	94.3	9.44	16.71	1219.4	1379.8	1149.7	1088.2	1089.8	801.5	0.0583896	776.8	939.5	819.1	634.7	558.5	801.5	8	8	8	8	8	8
High	P51580	Thiopurine S-methyltransferase OS=Homo sapiens OX=9606 GN=TPMT PE=1 SV=1	FALSE	Human	37	10	20	10	59.84	0.783	112.2	87.8	3.18	15.04	1054.1	1099.6	1033.7	919.4	825.1	678.4	0.0583928	671.5	748.7	736.5	536.3	422.8	678.4	6	6	6	6	6	6
High	Q96P70	Importin-9 OS=Homo sapiens OX=9606 GN=IPO9 PE=1 SV=3	FALSE	Human	28	27	69	27	247.93	0.797	111.3	88.7	6.36	17.96	7294.4	6969.3	6425.8	6601.1	5554.3	4595.6	0.0584529	4646.8	4745.2	4578	3850.2	2846.2	4595.6	26	26	26	26	26	26
High	P98095	Fibulin-2 OS=Homo sapiens OX=9606 GN=FBLN2 PE=1 SV=2	FALSE	Human	13	12	13	12	41.56	0.805	110.8	89.2	8.15	19.57	656.1	700.3	594.8	579.3	528.2	390.4	0.0586599	418	476.8	423.8	337.9	270.7	390.4	6	6	6	6	6	6
High	J3QLD1	MIF4G domain containing OS=Homo sapiens OX=9606 GN=MIF4GD PE=1 SV=2	FALSE	Human	20	5	5	5	14.15	1.22	90.1	109.9	5.21	7.86	217.3	196.3	202.9	247.5	221.1	258	0.0589836	138.4	133.7	144.5	144.3	113.3	258	2	2	2	2	2	2
High	Q9H2H9	Sodium-coupled neutral amino acid symporter 1 OS=Homo sapiens OX=9606 GN=SLC38A1 PE=1 SV=1	FALSE	Human	3	2	3	2	8.29	0.653	121	79	10.03	30.69	82.3	71.4	68.2	72.2	46.7	41.6	0.0591604	52.4	48.6	48.6	42.1	23.9	41.6	1	1	1	1	1	1
High	Q9BYD2	Large ribosomal subunit protein bL9m OS=Homo sapiens OX=9606 GN=MRPL9 PE=1 SV=2	FALSE	Human	45	13	22	13	61.22	0.8	111.1	88.9	5.02	16.1	1668.8	1509.6	1582.8	1516.3	1102.5	1265.8	0.0593354	1063.1	1027.9	1127.7	884.4	564.9	1265.8	8	8	8	8	8	8
High	Q5SR44	Complement C3b/C4b receptor 1 (Knops blood group) OS=Homo sapiens OX=9606 GN=CR1 PE=1 SV=1	FALSE	Human	5	6	8	6	21.15	2.026	66.1	133.9	5.54	22.47	148.2	132.7	140	328.6	283.5	207.2	0.0593982	94.4	90.3	99.7	191.6	145.3	207.2	3	3	3	3	3	3
High	P07320	Gamma-crystallin D OS=Homo sapiens OX=9606 GN=CRYGD PE=1 SV=3	FALSE	Human	11	3	4	3	10.11	0.771	112.9	87.1	9.69	24.23	70.6	63.7	58.2	63.4	49.1	39	0.0596231	45	43.4	41.5	37	25.2	39	1	1	1	1	1	1
High	Q8WUH1	Protein Churchill OS=Homo sapiens OX=9606 GN=CHURC1 PE=1 SV=3	FALSE	Human	43	5	7	5	21.57	0.762	113.5	86.5	8.44	18.73	870.6	1028.6	931.4	709.6	736.1	512.4	0.0597682	554.6	700.3	663.6	413.9	377.2	512.4	4	4	4	4	4	4
High	Q13405	Large ribosomal subunit protein mL49 OS=Homo sapiens OX=9606 GN=MRPL49 PE=1 SV=1	FALSE	Human	57	10	24	10	68.99	0.821	109.8	90.2	8.16	11.4	1270.8	1080.5	1161	1047.4	953	832.6	0.0598148	809.5	735.7	827.1	610.9	488.4	832.6	6	6	6	6	6	6
High	Q86VV8	Rotatin OS=Homo sapiens OX=9606 GN=RTTN PE=1 SV=3	FALSE	Human	2	4	6	4	15.8	0.878	106.5	93.5	15.35	10.11	340.6	259.2	269	267.6	219.6	236.2	0.0598592	217	176.5	191.6	156.1	112.5	236.2	2	2	2	2	2	2
High	Q9Y587	AP-4 complex subunit sigma-1 OS=Homo sapiens OX=9606 GN=AP4S1 PE=1 SV=1	FALSE	Human	13	2	3	2	7.65	0.844	108.4	91.6	8.72	8.33	109.5	108.1	93.2	91.3	99.3	84.1	0.0598671	69.7	73.6	66.4	53.2	50.9	84.1	1	1	1	1	1	1
High	Q6P2E9	Enhancer of mRNA-decapping protein 4 OS=Homo sapiens OX=9606 GN=EDC4 PE=1 SV=1	FALSE	Human	32	35	59	35	191.13	0.875	106.7	93.3	4.7	1.16	3717.8	3444.8	3760.2	3211.6	3253.9	3286.6	0.0599545	2368.4	2345.5	2679	1873.3	1667.4	3286.6	26	26	26	26	26	26
High	P09382	Galectin-1 OS=Homo sapiens OX=9606 GN=LGALS1 PE=1 SV=2	FALSE	Human	73	9	36	9	130.06	2.406	58.7	141.3	22.92	32.2	2935.1	2420.5	1836.9	5874.2	5824.9	3098.7	0.0600073	1869.8	1648.1	1308.7	3426.2	2984.9	3098.7	8	8	8	8	8	8
High	A0A1W2PS24	MHC class I antigen OS=Homo sapiens OX=9606 GN=HLA-A PE=1 SV=2	FALSE	Human	54	16	42	10	171.2	0.865	107.2	92.8	10.04	22.06	3951.6	4107.7	3380.5	3515.9	3418.8	2295	0.0600155	2517.3	2796.8	2408.4	2050.7	1751.9	2295	14	14	14	14	14	14
High	O00194	Ras-related protein Rab-27B OS=Homo sapiens OX=9606 GN=RAB27B PE=1 SV=4	FALSE	Human	58	12	31	10	91.84	0.776	112.6	87.4	12.37	26.08	2485.9	2252.3	1937.6	2263.1	1748.5	1335.2	0.0600248	1583.6	1533.6	1380.4	1320	896	1335.2	7	7	7	7	7	7
High	A0A7P0TBE2	Acetyltransferase component of pyruvate dehydrogenase complex OS=Homo sapiens OX=9606 GN=DLAT PE=1 SV=1	FALSE	Human	32	17	64	17	184.41	0.701	117.6	82.4	6.74	24.93	6851.8	7153.3	6258.5	5827.1	4801.9	3486.8	0.0601083	4364.9	4870.5	4458.9	3398.8	2460.6	3486.8	18	18	18	18	18	18
High	A0A1W2PRB8	Cofactor required for Sp1 transcriptional activation subunit 6 OS=Homo sapiens OX=9606 PE=3 SV=1	FALSE	Human	25	17	28	9	86.19	1.411	82.9	117.1	6.62	16.89	1864.9	1731.6	1634.9	2783.9	2443.6	1976.2	0.060167	1188	1179	1164.8	1623.8	1252.2	1976.2	10	10	10	10	10	10
High	Q9HCN4	GPN-loop GTPase 1 OS=Homo sapiens OX=9606 GN=GPN1 PE=1 SV=1	FALSE	Human	20	7	12	7	31.06	0.877	106.5	93.5	5.36	8.87	462.4	514.8	487.7	420	492.1	427.8	0.0605269	294.6	350.5	347.4	245	252.2	427.8	3	3	3	3	3	3
High	Q15070	Mitochondrial inner membrane protein OXA1L OS=Homo sapiens OX=9606 GN=OXA1L PE=1 SV=4	FALSE	Human	17	7	15	7	41.93	0.786	112	88	7.9	4.28	1331.1	1385.9	1547.1	1089.2	1124.1	1032.4	0.0608589	848	943.6	1102.2	635.3	576	1032.4	7	7	7	7	7	7
High	Q99797	Mitochondrial intermediate peptidase OS=Homo sapiens OX=9606 GN=MIPEP PE=1 SV=2	FALSE	Human	20	12	15	12	49.28	0.796	111.4	88.6	2.88	18.44	785.4	773.2	742.6	661.4	615.2	458	0.0608845	500.4	526.5	529.1	385.8	315.2	458	6	6	6	6	6	6
High	Q9Y678	Coatomer subunit gamma-1 OS=Homo sapiens OX=9606 GN=COPG1 PE=1 SV=1	FALSE	Human	53	41	108	36	356.66	0.627	122.9	77.1	7.2	16.55	11049.9	12741.4	12195.4	8913.1	7646.6	6381.7	0.0608961	7039.3	8675.4	8688.6	5198.8	3918.4	6381.7	36	36	36	36	36	36
High	O95816	BAG family molecular chaperone regulator 2 OS=Homo sapiens OX=9606 GN=BAG2 PE=1 SV=1	FALSE	Human	59	13	36	13	110.95	0.894	105.6	94.4	9.98	7.97	3556.6	4134	4324.4	3265.3	3808	3694	0.0610054	2265.7	2814.8	3080.9	1904.6	1951.3	3694	14	14	14	14	14	14
High	P36542	ATP synthase subunit gamma, mitochondrial OS=Homo sapiens OX=9606 GN=ATP5F1C PE=1 SV=1	FALSE	Human	43	15	105	14	242.76	0.788	111.9	88.1	2.1	11.01	6281.2	6436.5	6173.8	5692.6	4948.8	4597.6	0.0610609	4001.4	4382.5	4398.6	3320.3	2535.9	4597.6	16	16	16	16	16	16
High	A0A2Y9D025	NADH dehydrogenase [ubiquinone] 1 alpha subcomplex subunit 6 OS=Homo sapiens OX=9606 GN=NDUFA6 PE=1 SV=1	FALSE	Human	20	3	4	3	7.19	0.789	111.8	88.2	23.11	20.97	238.8	182.5	151.8	146.8	143.9	98.3	0.0611129	152.1	124.2	108.1	85.6	73.7	98.3	1	1	1	1	1	1
High	P78314	SH3 domain-binding protein 2 OS=Homo sapiens OX=9606 GN=SH3BP2 PE=1 SV=2	FALSE	Human	19	9	13	8	29.85	1.219	90.1	109.9	5.97	4.65	431.5	384.4	398.6	486.1	498.4	455.1	0.0613353	274.9	261.7	284	283.5	255.4	455.1	4	4	4	4	4	4
High	Q9HAD4	WD repeat-containing protein 41 OS=Homo sapiens OX=9606 GN=WDR41 PE=1 SV=3	FALSE	Human	30	13	14	13	45.07	0.883	106.2	93.8	3.45	9.44	488	521.3	496.5	438.5	447.7	374.8	0.0614715	310.9	354.9	353.7	255.8	229.4	374.8	7	7	7	7	7	7
High	Q7L5Y1	Mitochondrial enolase superfamily member 1 OS=Homo sapiens OX=9606 GN=ENOSF1 PE=1 SV=1	FALSE	Human	30	12	14	12	39.23	0.74	114.9	85.1	1.94	14.92	683.6	677	658.4	611	501	459.8	0.0615188	435.5	461	469.1	356.4	256.7	459.8	7	7	7	7	7	7
High	Q9NRN7	L-aminoadipate-semialdehyde dehydrogenase-phosphopantetheinyl transferase OS=Homo sapiens OX=9606 GN=AASDHPPT PE=1 SV=2	FALSE	Human	50	17	40	17	119.04	0.77	113	87	6.1	18.37	3323.1	3650.2	3264	2853.3	2560.3	1966.4	0.0618977	2117	2485.3	2325.4	1664.2	1312	1966.4	14	14	14	14	14	14
High	P49189	4-trimethylaminobutyraldehyde dehydrogenase OS=Homo sapiens OX=9606 GN=ALDH9A1 PE=1 SV=3	FALSE	Human	43	22	63	22	176.52	0.737	115.1	84.9	4.31	19.86	6620.7	7153.6	6672.8	5528.4	4919.8	3690.7	0.0619993	4217.7	4870.7	4754	3224.6	2521	3690.7	18	18	18	18	18	18
High	P14859	POU domain, class 2, transcription factor 1 OS=Homo sapiens OX=9606 GN=POU2F1 PE=1 SV=2	FALSE	Human	13	8	15	8	48.64	0.845	108.4	91.6	3.65	16.36	1425.9	1464.4	1361.9	1231.7	1205.3	903.8	0.0620091	908.3	997.1	970.3	718.4	617.6	903.8	6	6	6	6	6	6
High	P37268	Squalene synthase OS=Homo sapiens OX=9606 GN=FDFT1 PE=1 SV=1	FALSE	Human	46	16	43	16	141.08	0.802	111	89	10.13	10.5	2897.6	3544	3170.4	2542.3	2696.6	2189.6	0.0620096	1845.9	2413	2258.7	1482.9	1381.8	2189.6	17	17	17	17	17	17
High	F5H006	Inositol 1,4,5-triphosphate receptor associated 2 OS=Homo sapiens OX=9606 GN=IRAG2 PE=1 SV=1	FALSE	Human	28	11	12	11	36.51	0.832	109.2	90.8	10.99	22.5	849.9	705.3	707.3	729.5	588.2	462.5	0.0620473	541.4	480.2	503.9	425.5	301.4	462.5	7	7	7	7	7	7
High	A0A994J4R6	ubiquitinyl hydrolase 1 OS=Homo sapiens OX=9606 GN=USP9X PE=1 SV=1	FALSE	Human	28	68	107	2	350.45	0.905	105	95	6.62	5.91	8249.5	7238.8	7624	7486.5	6899.3	6684.4	0.0621147	5255.3	4928.8	5431.7	4366.7	3535.4	6684.4	46	46	46	46	46	46
High	Q13572	Inositol-tetrakisphosphate 1-kinase OS=Homo sapiens OX=9606 GN=ITPK1 PE=1 SV=2	FALSE	Human	12	5	5	5	11.13	0.83	109.3	90.7	13.79	21.5	322.2	413.5	335.8	278.8	374	250.4	0.0622596	205.3	281.6	239.2	162.6	191.7	250.4	2	2	2	2	2	2
High	Q6YN16	Hydroxysteroid dehydrogenase-like protein 2 OS=Homo sapiens OX=9606 GN=HSDL2 PE=1 SV=1	FALSE	Human	34	13	18	13	58	1.33	85.8	114.2	7.9	12.94	1591.9	1359.3	1467.8	2197.6	1952.9	1693.5	0.0625247	1014.1	925.5	1045.8	1281.8	1000.7	1693.5	12	12	12	12	12	12
High	Q9BV86	N-terminal Xaa-Pro-Lys N-methyltransferase 1 OS=Homo sapiens OX=9606 GN=NTMT1 PE=1 SV=3	FALSE	Human	23	6	12	6	37.55	0.904	105.1	94.9	3.7	10.48	537.7	544.5	507.7	496.6	485.9	407.6	0.0625971	342.6	370.8	361.7	289.6	249	407.6	4	4	4	4	4	4
High	Q9Y6M4	Casein kinase I isoform gamma-3 OS=Homo sapiens OX=9606 GN=CSNK1G3 PE=1 SV=2	FALSE	Human	10	6	6	2	16.61	0.671	119.7	80.3	6.91	23.66	123.4	130.9	141.6	87.8	79.2	122.3	0.0628266	78.6	89.2	100.9	51.2	40.6	122.3	1	1	1	1	1	1
High	J3KN16	Ecm29 proteasome adaptor and scaffold OS=Homo sapiens OX=9606 GN=ECPAS PE=1 SV=1	FALSE	Human	35	62	108	61	354.47	0.722	116.2	83.8	6.3	20.77	11811.1	12348.4	10892.9	10310.1	8525	6765.5	0.0628473	7524.2	8407.7	7760.7	6013.6	4368.5	6765.5	48	48	48	48	48	48
High	B8ZZC5	glutaminase OS=Homo sapiens OX=9606 GN=GLS PE=1 SV=1	FALSE	Human	61	5	14	4	47.14	0.831	109.2	90.8	6.25	13.16	1021.7	1154.7	1067.7	887.6	912.6	710.5	0.0629427	650.9	786.2	760.7	517.7	467.7	710.5	3	3	3	3	3	3
High	Q13045	Protein flightless-1 homolog OS=Homo sapiens OX=9606 GN=FLII PE=1 SV=2	FALSE	Human	37	45	74	24	218.67	0.883	106.2	93.8	4.24	2.81	7047.4	6598.5	7151.1	6004.9	6223.2	6348.7	0.0630071	4489.5	4492.8	5094.8	3502.5	3189	6348.7	35	35	35	35	35	35
High	Q96EY5	Multivesicular body subunit 12A OS=Homo sapiens OX=9606 GN=MVB12A PE=1 SV=1	FALSE	Human	22	4	17	4	51.16	0.747	114.5	85.5	3.61	17.31	1444.2	1405.6	1344.2	1293.5	1049.6	922.7	0.0630102	920	957.1	957.6	754.5	537.8	922.7	5	5	5	5	5	5
High	Q7Z4W1	L-xylulose reductase OS=Homo sapiens OX=9606 GN=DCXR PE=1 SV=2	FALSE	Human	67	13	45	6	150.54	0.877	106.6	93.4	7.3	14.31	3902.3	3450.7	3443.5	3629.2	3025.2	2752.2	0.063055	2485.9	2349.5	2453.3	2116.8	1550.2	2752.2	12	12	12	12	12	12
High	Q9NX62	Golgi-resident adenosine 3',5'-bisphosphate 3'-phosphatase OS=Homo sapiens OX=9606 GN=BPNT2 PE=1 SV=1	FALSE	Human	27	10	19	10	51.58	0.773	112.8	87.2	12.34	21.16	1900.2	2390.9	2002.4	1557	1548.5	1045.7	0.0630671	1210.5	1627.9	1426.6	908.2	793.5	1045.7	7	7	7	7	7	7
High	P49411	Elongation factor Tu, mitochondrial OS=Homo sapiens OX=9606 GN=TUFM PE=1 SV=3	FALSE	Human	63	23	100	23	332.88	0.902	105.1	94.9	7.95	12.77	9593.4	9194.4	10702.9	8656.3	8095.7	10310.7	0.0631944	6111.5	6260.3	7625.3	5049	4148.5	10310.7	26	26	26	26	26	26
High	P22570	NADPH:adrenodoxin oxidoreductase, mitochondrial OS=Homo sapiens OX=9606 GN=FDXR PE=1 SV=3	FALSE	Human	32	13	20	13	59.43	1.489	80.4	119.6	27.41	31.82	1312.2	918.3	782.3	1879.4	1367.3	984.8	0.0633609	836	625.2	557.3	1096.2	700.7	984.8	9	9	9	9	9	9
High	Q8N9V3	WD repeat, SAM and U-box domain-containing protein 1 OS=Homo sapiens OX=9606 GN=WDSUB1 PE=1 SV=4	FALSE	Human	21	8	11	8	35.63	0.824	109.6	90.4	9.12	20.51	788.2	927.7	803.4	662.3	675.6	456.7	0.0634937	502.1	631.7	572.4	386.3	346.2	456.7	5	5	5	5	5	5
High	P22102	Trifunctional purine biosynthetic protein adenosine-3 OS=Homo sapiens OX=9606 GN=GART PE=1 SV=1	FALSE	Human	63	61	321	46	1131.34	0.834	109.1	90.9	1.95	14.16	34259.9	34380.1	33181.3	29777.5	28562.3	22632.1	0.0635255	21825.2	23408.7	23640	17368.4	14636.3	22632.1	58	58	58	58	58	58
High	O75907	Diacylglycerol O-acyltransferase 1 OS=Homo sapiens OX=9606 GN=DGAT1 PE=1 SV=2	FALSE	Human	12	5	6	5	21.02	0.816	110.2	89.8	5.84	12.32	375	334	350.6	351.7	286	286	0.0635411	238.9	227.4	249.8	205.1	146.5	286	3	3	3	3	3	3
High	Q8N5D0	WD and tetratricopeptide repeats protein 1 OS=Homo sapiens OX=9606 GN=WDTC1 PE=1 SV=2	FALSE	Human	6	5	5	4	10.41	1.466	81.1	118.9	18.26	6.25	64.1	53.6	77.3	84.9	94	95.4	0.0639593	40.8	36.5	55	49.5	48.2	95.4	2	2	2	2	2	2
High	Q9BTX1	Nucleoporin NDC1 OS=Homo sapiens OX=9606 GN=NDC1 PE=1 SV=2	FALSE	Human	23	13	18	13	63.28	0.83	109.3	90.7	5.36	17.38	1754.7	1933.4	1776	1474.6	1565.5	1111	0.0640734	1117.8	1316.4	1265.3	860.1	802.2	1111	13	13	13	13	13	13
High	Q04828	Aldo-keto reductase family 1 member C1 OS=Homo sapiens OX=9606 GN=AKR1C1 PE=1 SV=1	FALSE	Human	40	11	16	3	53.59	1.947	67.9	132.1	14.13	28.45	464.4	483.3	367.8	1031.3	903.9	571.1	0.0640819	295.8	329.1	262	601.5	463.2	571.1	3	3	3	3	3	3
High	Q8WV93	AFG1-like ATPase OS=Homo sapiens OX=9606 GN=AFG1L PE=1 SV=2	FALSE	Human	11	5	7	5	18.96	0.931	103.6	96.4	15.1	18.19	161.6	128.7	123.1	141.9	119.9	98.2	0.0642546	103	87.6	87.7	82.7	61.4	98.2	2	2	2	2	2	2
High	O95210	Starch-binding domain-containing protein 1 OS=Homo sapiens OX=9606 GN=STBD1 PE=1 SV=1	FALSE	Human	13	3	3	3	11.25	0.918	104.3	95.7	4.28	3.21	86.5	93.4	93.1	83.2	85.5	88.7	0.0643405	55.1	63.6	66.3	48.5	43.8	88.7	2	2	2	2	2	2
High	Q7Z7H8	Large ribosomal subunit protein uL10m OS=Homo sapiens OX=9606 GN=MRPL10 PE=1 SV=3	FALSE	Human	13	3	4	3	14.03	0.827	109.5	90.5	6.65	15.36	180.1	162.5	159.5	165.5	123.8	134.4	0.0644485	114.7	110.6	113.6	96.6	63.4	134.4	2	2	2	2	2	2
High	P62699	Protein yippee-like 5 OS=Homo sapiens OX=9606 GN=YPEL5 PE=1 SV=1	FALSE	Human	47	5	6	5	19.38	1.067	96.7	103.3	8.11	3.37	321.5	277.5	319.5	343	322.5	341	0.0644913	204.8	189	227.6	200	165.2	341	3	3	3	3	3	3
High	Q9BRA0	N-alpha-acetyltransferase 38, NatC auxiliary subunit OS=Homo sapiens OX=9606 GN=NAA38 PE=1 SV=1	FALSE	Human	27	2	2	2	8.51	1.104	95.1	104.9	10	10.94	177.3	196.1	216.6	185	216.5	229.8	0.0645161	112.9	133.5	154.3	107.9	111	229.8	2	2	2	2	2	2
High	Q9P032	NADH dehydrogenase [ubiquinone] 1 alpha subcomplex assembly factor 4 OS=Homo sapiens OX=9606 GN=NDUFAF4 PE=1 SV=1	FALSE	Human	59	12	18	12	48.3	0.782	112.2	87.8	8.85	4.85	1246	1264.2	1457.1	982.5	1070.8	989.2	0.0645207	793.8	860.8	1038.1	573.1	548.7	989.2	8	8	8	8	8	8
High	P08243	Asparagine synthetase [glutamine-hydrolyzing] OS=Homo sapiens OX=9606 GN=ASNS PE=1 SV=4	FALSE	Human	38	19	35	19	112.34	0.595	125.4	74.6	14.26	34.71	2846.1	2783.5	2174.6	2450.5	1656.6	1233.5	0.0645752	1813.1	1895.2	1549.3	1429.3	848.9	1233.5	13	13	13	13	13	13
High	P05771	Protein kinase C beta type OS=Homo sapiens OX=9606 GN=PRKCB PE=1 SV=4	FALSE	Human	47	32	62	31	198.93	1.329	85.9	114.1	7.81	18.24	3883.2	3329.3	3718.1	6568.2	4940.9	4777.5	0.0646082	2473.8	2266.9	2649	3831.1	2531.9	4777.5	28	28	28	28	28	28
High	P50053	Ketohexokinase OS=Homo sapiens OX=9606 GN=KHK PE=1 SV=2	FALSE	Human	16	6	10	6	25.85	0.859	107.6	92.4	9.07	19.64	716.3	615.8	613.1	531.9	529.2	368.5	0.0648553	456.3	419.3	436.8	310.3	271.2	368.5	4	4	4	4	4	4
High	Q9BRP4	Proteasomal ATPase-associated factor 1 OS=Homo sapiens OX=9606 GN=PAAF1 PE=1 SV=2	FALSE	Human	39	17	24	17	63.94	0.787	111.9	88.1	2.65	16.56	1692.7	1663	1606.3	1491	1308.6	1065.6	0.0649573	1078.3	1132.3	1144.4	869.6	670.5	1065.6	11	11	11	11	11	11
High	Q99933	BAG family molecular chaperone regulator 1 OS=Homo sapiens OX=9606 GN=BAG1 PE=1 SV=4	FALSE	Human	19	6	7	6	22.62	0.818	110	90	11.66	8.32	599.3	752	719.9	553.2	651.5	589	0.0649769	381.8	512	512.9	322.7	333.9	589	4	4	4	4	4	4
High	Q68D85	Natural cytotoxicity triggering receptor 3 ligand 1 OS=Homo sapiens OX=9606 GN=NCR3LG1 PE=1 SV=1	FALSE	Human	10	4	4	4	12.44	0.633	122.5	77.5	13.31	10.89	390.6	476.2	508.8	301.4	357.6	294.5	0.0650911	248.8	324.2	362.5	175.8	183.3	294.5	4	4	4	4	4	4
High	Q8NB46	Serine/threonine-protein phosphatase 6 regulatory ankyrin repeat subunit C OS=Homo sapiens OX=9606 GN=ANKRD52 PE=1 SV=3	FALSE	Human	14	12	16	11	54.13	1.155	92.8	107.2	11.81	10.46	620.5	784.8	735	848.5	989.4	815.1	0.0651621	395.3	534.4	523.6	494.9	507	815.1	8	8	8	8	8	8
High	O00534	von Willebrand factor A domain-containing protein 5A OS=Homo sapiens OX=9606 GN=VWA5A PE=1 SV=2	FALSE	Human	36	25	32	25	97.6	2.128	63.9	136.1	16.16	32.1	1543.7	1420.2	1116.5	3710.1	3021.5	1884.5	0.065188	983.4	967	795.4	2164	1548.3	1884.5	17	17	17	17	17	17
High	O15160	DNA-directed RNA polymerases I and III subunit RPAC1 OS=Homo sapiens OX=9606 GN=POLR1C PE=1 SV=1	FALSE	Human	37	10	16	10	55.46	1.177	91.9	108.1	4.25	7.36	895.2	973.6	925.1	971.9	1089.2	1119.6	0.0652463	570.3	662.9	659.1	566.9	558.1	1119.6	8	8	8	8	8	8
High	P47897	Glutamine--tRNA ligase OS=Homo sapiens OX=9606 GN=QARS1 PE=1 SV=1	FALSE	Human	59	44	127	3	401.49	0.844	108.5	91.5	3.07	11.96	11240.8	11798.7	11152.8	10109.3	9487	7973	0.0652911	7160.9	8033.5	7945.8	5896.5	4861.4	7973	40	40	40	40	40	40
High	Q6IA69	Glutamine-dependent NAD(+) synthetase OS=Homo sapiens OX=9606 GN=NADSYN1 PE=1 SV=3	FALSE	Human	15	9	12	9	38.14	0.775	112.6	87.4	7.75	5.51	770.3	659.4	718.3	538.2	557	598.9	0.06534	490.7	449	511.7	313.9	285.4	598.9	5	5	5	5	5	5
High	O75976	Carboxypeptidase D OS=Homo sapiens OX=9606 GN=CPD PE=1 SV=2	FALSE	Human	14	20	26	20	72.2	0.92	104.2	95.8	12	19.81	1371.8	1492.3	1172.6	1267.9	1262	875.5	0.065438	873.9	1016.1	835.4	739.5	646.7	875.5	9	9	9	9	9	9
High	Q15057	Arf-GAP with coiled-coil, ANK repeat and PH domain-containing protein 2 OS=Homo sapiens OX=9606 GN=ACAP2 PE=1 SV=3	FALSE	Human	45	31	55	28	182.06	0.814	110.3	89.7	1.57	8.18	3429.3	3383.4	3490.8	2791.5	3071.5	2612.8	0.065462	2184.6	2303.7	2487.1	1628.2	1573.9	2612.8	22	22	22	22	22	22
High	Q9NTX5	Ethylmalonyl-CoA decarboxylase OS=Homo sapiens OX=9606 GN=ECHDC1 PE=1 SV=2	FALSE	Human	51	13	37	13	144.61	0.852	108	92	1.99	10.67	3335.2	3470.3	3409.9	2906.6	2951.3	2420.3	0.0654842	2124.7	2362.8	2429.4	1695.3	1512.4	2420.3	10	10	10	10	10	10
High	Q09028	Histone-binding protein RBBP4 OS=Homo sapiens OX=9606 GN=RBBP4 PE=1 SV=3	FALSE	Human	28	11	56	4	176.2	0.862	107.4	92.6	8.9	10.09	2570.9	3073.4	2824.8	2403.4	2866.9	2434.8	0.0655058	1637.8	2092.6	2012.5	1401.8	1469.1	2434.8	5	5	5	5	5	5
High	Q8WVN8	Ubiquitin-conjugating enzyme E2 Q2 OS=Homo sapiens OX=9606 GN=UBE2Q2 PE=1 SV=1	FALSE	Human	12	5	6	2	13.73	0.725	115.9	84.1	7.89	23.66	116.4	119.8	102.9	102.5	84.4	63.1	0.0655278	74.2	81.6	73.3	59.8	43.2	63.1	1	1	1	1	1	1
High	P11498	Pyruvate carboxylase, mitochondrial OS=Homo sapiens OX=9606 GN=PC PE=1 SV=2	FALSE	Human	17	15	20	15	66.32	0.9	105.3	94.7	21	23.41	872.3	869.2	1231.2	633.4	785.1	1010	0.0656411	555.7	591.8	877.1	369.5	402.3	1010	10	10	10	10	10	10
High	A0A3B3IRL5	Inosine-5'-monophosphate dehydrogenase (Fragment) OS=Homo sapiens OX=9606 GN=IMPDH1 PE=1 SV=1	FALSE	Human	39	18	38	16	115.41	0.851	108	92	5.23	11.92	2509.6	2778.3	2593.3	2207.4	2435.6	1915.9	0.0656737	1598.7	1891.7	1847.6	1287.5	1248.1	1915.9	15	15	15	15	15	15
High	A0A7P0T9G7	Methionine synthase OS=Homo sapiens OX=9606 GN=MTR PE=1 SV=1	FALSE	Human	26	26	32	26	103.78	0.71	117	83	16.38	14.13	2191.5	3034.9	2537.5	1800.4	1947.5	1468	0.0657125	1396.1	2066.4	1807.8	1050.1	998	1468	17	17	17	17	17	17
High	Q9BV44	tRNA (guanine(6)-N(2))-methyltransferase THUMP3 OS=Homo sapiens OX=9606 GN=THUMPD3 PE=1 SV=1	FALSE	Human	31	13	18	13	49.38	0.903	105.1	94.9	4.61	12.65	1736.6	1812.5	1652.6	1584	1567.5	1254.4	0.0657829	1106.3	1234.1	1177.4	923.9	803.2	1254.4	11	11	11	11	11	11
High	Q86VQ1	Glucocorticoid-induced transcript 1 protein OS=Homo sapiens OX=9606 GN=GLCCI1 PE=1 SV=1	FALSE	Human	8	3	4	3	13.67	1.609	76.6	123.4	6.24	21.16	135.6	148.4	153.3	198.9	302.4	238.9	0.0659006	86.4	101.1	109.2	116	155	238.9	2	2	2	2	2	2
High	Q9NXR5	Ankyrin repeat domain-containing protein 10 OS=Homo sapiens OX=9606 GN=ANKRD10 PE=1 SV=2	FALSE	Human	7	3	4	3	11.92	0.73	115.6	84.4	16.64	29.15	149.2	204.7	163.9	119.7	170.1	96.6	0.0659473	95.1	139.4	116.8	69.8	87.1	96.6	2	2	2	2	2	2
High	O14787	Transportin-2 OS=Homo sapiens OX=9606 GN=TNPO2 PE=1 SV=3	FALSE	Human	19	16	31	9	89.57	0.693	118.2	81.8	11.41	30.69	2116.5	2087.2	1712.8	1864.1	1445.7	985.5	0.0659561	1348.3	1421.1	1220.3	1087.3	740.8	985.5	9	9	9	9	9	9
High	H0YH69	ethanolamine kinase OS=Homo sapiens OX=9606 GN=ETNK1 PE=1 SV=2	FALSE	Human	36	12	20	12	70.8	0.902	105.2	94.8	14.78	20.04	1210.4	1444.2	1081	1091.8	1110.7	759	0.0660039	771.1	983.3	770.1	636.8	569.1	759	8	8	8	8	8	8
High	A0A0A0MSS8	Aldo-keto reductase family 1 member C3 OS=Homo sapiens OX=9606 GN=AKR1C3 PE=1 SV=1	FALSE	Human	43	13	18	5	61.69	1.901	69	131	15.05	29.89	1039.3	967.8	770.3	2204.2	1839.3	1178	0.0660327	662.1	659	548.8	1285.6	942.5	1178	10	10	10	10	10	10
High	Q9ULD0	2-oxoglutarate dehydrogenase-like, mitochondrial OS=Homo sapiens OX=9606 GN=OGDHL PE=1 SV=3	FALSE	Human	9	10	12	2	29.77	0.826	109.5	90.5	12.96	12.88	120.7	101	94.4	83.4	87.7	68.2	0.0661784	76.9	68.8	67.3	48.6	45	68.2	1	1	1	1	1	1
High	M0QWZ7	serine--tRNA ligase OS=Homo sapiens OX=9606 GN=SARS2 PE=1 SV=1	FALSE	Human	53	22	42	22	147.47	0.835	109	91	4.99	15.28	3788.4	3524.6	3447.2	3454.3	2943.1	2545.4	0.0663442	2413.4	2399.8	2456	2014.8	1508.2	2545.4	22	22	22	22	22	22
High	A0A3B3IU33	N-acetylglucosamine-6-phosphate deacetylase OS=Homo sapiens OX=9606 GN=AMDHD2 PE=1 SV=1	FALSE	Human	10	5	5	5	10.65	0.905	105	95	9.21	11.33	272.5	230.9	236	233.4	213.6	185.8	0.0666494	173.6	157.2	168.1	136.1	109.5	185.8	3	3	3	3	3	3
High	Q8NDZ2	SUMO-interacting motif-containing protein 1 OS=Homo sapiens OX=9606 GN=SIMC1 PE=1 SV=3	FALSE	Human	3	2	3	2	6.29	1.14	93.5	106.5	18.25	7.82	58	76.6	83.7	82.1	87.3	95.8	0.0666791	36.9	52.1	59.6	47.9	44.7	95.8	1	1	1	1	1	1
High	O94925	Glutaminase kidney isoform, mitochondrial OS=Homo sapiens OX=9606 GN=GLS PE=1 SV=1	FALSE	Human	45	25	72	24	241.95	0.804	110.8	89.2	4.92	12.87	6069.8	6681.8	6270.2	5334.4	5043.2	4139.9	0.0666944	3866.8	4549.5	4467.2	3111.4	2584.3	4139.9	24	24	24	24	24	24
High	Q9UIB8	SLAM family member 5 OS=Homo sapiens OX=9606 GN=CD84 PE=1 SV=1	FALSE	Human	35	10	19	10	59.05	0.851	108.1	91.9	6.96	18.08	1395.6	1577	1407	1197	1242.5	875.9	0.066706	889.1	1073.8	1002.4	698.2	636.7	875.9	10	10	10	10	10	10
High	Q8NBQ5	Estradiol 17-beta-dehydrogenase 11 OS=Homo sapiens OX=9606 GN=HSD17B11 PE=1 SV=4	FALSE	Human	35	11	24	11	71.56	0.781	112.3	87.7	9.72	5.57	2289.3	1948.1	2339.7	1936.9	1743.3	1787.1	0.0668633	1458.4	1326.4	1666.9	1129.8	893.3	1787.1	10	10	10	10	10	10
High	P43355	Melanoma-associated antigen 1 OS=Homo sapiens OX=9606 GN=MAGEA1 PE=1 SV=1	FALSE	Human	25	9	13	6	37.26	0.888	105.9	94.1	18.37	17.91	628.4	910.2	828.1	535.8	735.1	754	0.0668887	400.3	619.7	590	312.5	376.7	754	6	6	6	6	6	6
High	Q9BR61	Acyl-CoA-binding domain-containing protein 6 OS=Homo sapiens OX=9606 GN=ACBD6 PE=1 SV=1	FALSE	Human	33	8	12	8	35.2	0.846	108.3	91.7	14.9	16.71	806.8	1062.4	857	725.2	863.1	618	0.0669844	514	723.3	610.5	423	442.3	618	6	6	6	6	6	6
High	Q9UBH6	Solute carrier family 53 member 1 OS=Homo sapiens OX=9606 GN=XPR1 PE=1 SV=1	FALSE	Human	6	4	4	4	11.52	1.089	95.7	104.3	11.59	6.34	73.7	60.8	75.9	82.9	73.2	80.2	0.0670346	46.9	41.4	54.1	48.3	37.5	80.2	1	1	1	1	1	1
High	A0A6I8PIV1	leucine--tRNA ligase OS=Homo sapiens OX=9606 GN=LARS1 PE=1 SV=1	FALSE	Human	42	49	144	49	444.52	0.87	107	93	12.12	21.6	13482.2	11273.2	10788.4	12273.9	9803.3	7963.2	0.0671808	8588.8	7675.7	7686.2	7159	5023.5	7963.2	45	45	45	45	45	45
High	P61601	Neurocalcin-delta OS=Homo sapiens OX=9606 GN=NCALD PE=1 SV=2	FALSE	Human	40	8	25	3	61.85	2.265	61.3	138.7	12.14	26.89	530.5	455.2	419.1	1031.1	1034.7	616.4	0.0673785	337.9	309.9	298.6	601.4	530.2	616.4	2	2	2	2	2	2
High	O95980	Reversion-inducing cysteine-rich protein with Kazal motifs OS=Homo sapiens OX=9606 GN=RECK PE=1 SV=1	FALSE	Human	2	2	2	2	4.42	1.756	72.6	127.4	9.83	18.31	41.4	35.3	34.9	62	69.9	48.2	0.0674211	26.4	24	24.9	36.1	35.8	48.2	1	1	1	1	1	1
High	O75054	Immunoglobulin superfamily member 3 OS=Homo sapiens OX=9606 GN=IGSF3 PE=1 SV=3	FALSE	Human	16	16	21	16	60.36	0.852	108	92	5.72	18.6	2010.1	2138.4	1908	1759.7	1712.3	1232.4	0.0674264	1280.6	1456	1359.4	1026.4	877.5	1232.4	10	10	10	10	10	10
High	P46060	Ran GTPase-activating protein 1 OS=Homo sapiens OX=9606 GN=RANGAP1 PE=1 SV=1	FALSE	Human	40	24	55	24	182.67	0.693	118.1	81.9	23.86	21.72	3598.4	5786.4	4467.8	3096.6	4384.7	3037.2	0.06771	2292.4	3939.8	3183.1	1806.2	2246.9	3037.2	20	20	20	20	20	20
High	Q8NE01	Metal transporter CNNM3 OS=Homo sapiens OX=9606 GN=CNNM3 PE=1 SV=1	FALSE	Human	24	17	26	16	73.13	0.927	103.8	96.2	15.58	14.82	2126.4	1588.5	1711.4	1759.4	1304.3	1586.5	0.0678282	1354.6	1081.6	1219.3	1026.2	668.4	1586.5	9	9	9	9	9	9
High	H7BXH2	Protein phosphatase 6 regulatory subunit 3 OS=Homo sapiens OX=9606 GN=PPP6R3 PE=1 SV=1	FALSE	Human	39	30	57	30	190.04	0.782	112.2	87.8	6.03	6.91	6590.2	6226.5	7022.5	5156.3	5337	4662.9	0.0679554	4198.3	4239.5	5003.2	3007.5	2734.9	4662.9	28	28	28	28	28	28
High	Q69YN2	CWF19-like protein 1 OS=Homo sapiens OX=9606 GN=CWF19L1 PE=1 SV=2	FALSE	Human	23	10	14	10	44.4	0.79	111.7	88.3	21.53	24.21	1297.1	1065.8	1636.4	1024.7	961.9	1473.8	0.0679583	826.3	725.7	1165.8	597.7	492.9	1473.8	9	9	9	9	9	9
High	Q8IWL3	Iron-sulfur cluster co-chaperone protein HscB OS=Homo sapiens OX=9606 GN=HSCB PE=1 SV=3	FALSE	Human	19	5	5	5	14.62	0.904	105	95	10.97	20.45	198.1	183.2	159	176.5	165.7	117.6	0.0679967	126.2	124.8	113.3	103	84.9	117.6	2	2	2	2	2	2
High	Q12931	Heat shock protein 75 kDa, mitochondrial OS=Homo sapiens OX=9606 GN=TRAP1 PE=1 SV=3	FALSE	Human	48	32	91	31	278.06	0.784	112.1	87.9	3.98	18.09	8078.5	8296.2	7667.7	7135.3	6337.2	4941.4	0.0681094	5146.4	5648.7	5462.9	4161.8	3247.4	4941.4	30	30	30	30	30	30
High	Q9NV66	S-adenosyl-L-methionine-dependent tRNA 4-demethylwyosine synthase TYW1 OS=Homo sapiens OX=9606 GN=TYW1 PE=1 SV=2	FALSE	Human	2	2	5	2	11.48	0.906	104.9	95.1	3.23	2.33	117.6	110.5	112.6	99.4	102	104.1	0.0682547	74.9	75.2	80.2	58	52.3	104.1	1	1	1	1	1	1
High	P51003	Poly(A) polymerase alpha OS=Homo sapiens OX=9606 GN=PAPOLA PE=1 SV=4	FALSE	Human	48	32	50	28	154.63	0.811	110.4	89.6	6.34	18.78	6239.7	6529.8	5755.4	5583.4	5062.5	3820.4	0.0684954	3975	4446	4100.4	3256.7	2594.2	3820.4	27	27	27	27	27	27
High	P14324	Farnesyl pyrophosphate synthase OS=Homo sapiens OX=9606 GN=FDPS PE=1 SV=4	FALSE	Human	25	13	43	13	139.28	0.792	111.6	88.4	9.77	24.14	4501.6	4255.2	3708.7	4081.3	3369.1	2485.1	0.068509	2867.7	2897.3	2642.3	2380.5	1726.5	2485.1	12	12	12	12	12	12
High	Q9GZQ3	COMM domain-containing protein 5 OS=Homo sapiens OX=9606 GN=COMMD5 PE=1 SV=1	FALSE	Human	23	4	7	4	17.67	1.101	95.2	104.8	10.65	14.79	185.1	194.8	226.3	202.2	214.5	265.6	0.068549	117.9	132.6	161.2	117.9	109.9	265.6	3	3	3	3	3	3
High	Q13188	Serine/threonine-protein kinase 3 OS=Homo sapiens OX=9606 GN=STK3 PE=1 SV=2	FALSE	Human	45	20	37	13	128.43	0.925	103.9	96.1	5.31	6.13	1554	1401.8	1448.7	1438.5	1339.7	1274.1	0.06878	990	954.4	1032.1	839.1	686.5	1274.1	10	10	10	10	10	10
High	I3L1H5	2-(3-amino-3-carboxypropyl)histidine synthase subunit 1 OS=Homo sapiens OX=9606 GN=DPH1 PE=1 SV=2	FALSE	Human	20	8	8	8	21.32	0.823	109.7	90.3	2.98	10.99	297.5	284.1	281.6	233.7	259.6	208.2	0.0691318	189.6	193.5	200.6	136.3	133.1	208.2	3	3	3	3	3	3
High	O60294	tRNA wybutosine-synthesizing protein 4 OS=Homo sapiens OX=9606 GN=LCMT2 PE=1 SV=3	FALSE	Human	18	8	11	8	39.38	0.889	105.9	94.1	14.33	13.4	400.1	415.5	517.3	294.2	369.3	379.5	0.0692557	254.9	282.9	368.5	171.6	189.2	379.5	5	5	5	5	5	5
High	A0A8I5KU53	Myosin light chain kinase, smooth muscle OS=Homo sapiens OX=9606 GN=MYLK PE=1 SV=1	FALSE	Human	13	22	41	21	133.47	1.857	70	130	21.44	32.04	3528.6	2623.5	2370	6555.7	4871.3	3392.9	0.0692806	2247.9	1786.3	1688.5	3823.8	2496.2	3392.9	17	17	17	17	17	17
High	A0A8I5KT58	Kinase D interacting substrate 220 OS=Homo sapiens OX=9606 GN=KIDINS220 PE=1 SV=1	FALSE	Human	11	17	18	17	56.95	1.204	90.8	109.2	5.34	5.36	666.2	633.6	704.9	730.3	802	803.3	0.0694543	424.4	431.4	502.2	426	411	803.3	8	8	8	8	8	8
High	Q86TM6	E3 ubiquitin-protein ligase synoviolin OS=Homo sapiens OX=9606 GN=SYVN1 PE=1 SV=2	FALSE	Human	5	4	6	4	14.55	0.775	112.7	87.3	10.61	20.83	336.8	328.5	275.5	311.6	254.4	204.7	0.0694697	214.6	223.7	196.3	181.8	130.4	204.7	3	3	3	3	3	3
High	Q9BV38	WD repeat-containing protein 18 OS=Homo sapiens OX=9606 GN=WDR18 PE=1 SV=2	FALSE	Human	16	6	9	6	29.78	0.849	108.2	91.8	14.28	23.93	475.1	484.5	608.8	365.9	411.4	570.6	0.0697318	302.6	329.9	433.7	213.4	210.8	570.6	4	4	4	4	4	4
High	P61923	Coatomer subunit zeta-1 OS=Homo sapiens OX=9606 GN=COPZ1 PE=1 SV=1	FALSE	Human	34	5	22	5	84.08	0.755	113.9	86.1	5.79	20.29	2419.9	2693.3	2466.8	2049.2	1863.4	1360	0.0698294	1541.6	1833.8	1757.4	1195.2	954.9	1360	5	5	5	5	5	5
High	P07451	Carbonic anhydrase 3 OS=Homo sapiens OX=9606 GN=CA3 PE=1 SV=3	FALSE	Human	41	10	14	10	39.47	1.987	67	133	9.86	25.22	669.8	742.2	609.5	1476	1330.9	881.3	0.0699132	426.7	505.3	434.2	860.9	682	881.3	7	7	7	7	7	7
High	Q9BRT9	DNA replication complex GINS protein SLD5 OS=Homo sapiens OX=9606 GN=GINS4 PE=1 SV=1	FALSE	Human	37	7	12	7	40.08	0.773	112.8	87.2	14.66	22.43	1121.9	1486.3	1227.7	948.7	1154.3	730.6	0.0701858	714.7	1012	874.7	553.3	591.5	730.6	7	7	7	7	7	7
High	Q5VTE6	Protein angel homolog 2 OS=Homo sapiens OX=9606 GN=ANGEL2 PE=1 SV=1	FALSE	Human	10	5	5	5	9.07	0.962	101.9	98.1	4.02	2.51	156.2	161.4	148.9	150.3	154.1	146.5	0.070341	99.5	109.9	106.1	87.7	79	146.5	2	2	2	2	2	2
High	Q9BU61	NADH dehydrogenase [ubiquinone] 1 alpha subcomplex assembly factor 3 OS=Homo sapiens OX=9606 GN=NDUFAF3 PE=1 SV=1	FALSE	Human	41	6	8	5	22.2	0.811	110.4	89.6	8.49	13.18	216.8	256.6	233.6	189.5	194.1	151.3	0.0704016	138.1	174.7	166.4	110.6	99.5	151.3	2	2	2	2	2	2
High	Q9NVI1	Fanconi anemia group I protein OS=Homo sapiens OX=9606 GN=FANCI PE=1 SV=4	FALSE	Human	44	56	95	55	293.31	0.82	109.9	90.1	7.73	18.19	9414.7	9158.6	8115.8	8730.9	7510.7	6033.7	0.0706222	5997.6	6235.9	5782.1	5092.5	3848.7	6033.7	42	42	42	42	42	42
High	Q9NVK5	FGFR1 oncogene partner 2 OS=Homo sapiens OX=9606 GN=FGFR1OP2 PE=1 SV=1	FALSE	Human	21	6	7	6	18.37	1.265	88.3	111.7	10.63	9.35	175	173.7	208.6	194.3	221.5	233.9	0.0709818	111.5	118.3	148.6	113.3	113.5	233.9	2	2	2	2	2	2
High	Q99611	Selenide, water dikinase 2 OS=Homo sapiens OX=9606 GN=SEPHS2 PE=1 SV=3	FALSE	Human	11	4	5	3	11.33	0.875	106.7	93.3	15.7	29.14	345.2	284.4	254.4	276.9	248.8	151.5	0.0710845	219.9	193.6	181.3	161.5	127.5	151.5	2	2	2	2	2	2
High	Q9HCJ3	Ribonucleoprotein PTB-binding 2 OS=Homo sapiens OX=9606 GN=RAVER2 PE=1 SV=2	FALSE	Human	15	8	10	8	30.72	0.83	109.3	90.7	9.69	3	734.2	605	688.3	593	559.1	571.2	0.0712045	467.7	411.9	490.4	345.9	286.5	571.2	6	6	6	6	6	6
High	Q9ULJ6	Zinc finger MIZ domain-containing protein 1 OS=Homo sapiens OX=9606 GN=ZMIZ1 PE=1 SV=3	FALSE	Human	10	12	15	11	36.37	0.868	107.1	92.9	4.8	15.87	659.4	614.3	602.6	567.4	533.3	414.7	0.0712331	420.1	418.2	429.3	331	273.3	414.7	7	7	7	7	7	7
High	Q96JC9	ELL-associated factor 1 OS=Homo sapiens OX=9606 GN=EAF1 PE=1 SV=1	FALSE	Human	10	2	2	2	8.87	0.933	103.5	96.5	4.06	3.59	141.2	153.1	146.6	136.7	142.7	132.9	0.0712621	90	104.2	104.4	79.8	73.1	132.9	1	1	1	1	1	1
Medium	Q8TE73	Dynein axonemal heavy chain 5 OS=Homo sapiens OX=9606 GN=DNAH5 PE=1 SV=3	FALSE	Human	0	2	2	2	2.36	0.61	124.2	75.8	18.19	6.3	69.8	65.5	48.7	40	43.8	38.8	0.0712755	44.5	44.6	34.7	23.3	22.4	38.8	1	1	1	1	1	1
High	O95807	Transmembrane protein 50A OS=Homo sapiens OX=9606 GN=TMEM50A PE=1 SV=1	FALSE	Human	16	2	2	2	8.47	0.824	109.6	90.4	13.29	19.74	155.9	177	135.5	140.2	128.6	94.3	0.0714253	99.3	120.5	96.6	81.8	65.9	94.3	2	2	2	2	2	2
High	Q00796	Sorbitol dehydrogenase OS=Homo sapiens OX=9606 GN=SORD PE=1 SV=4	FALSE	Human	64	18	51	18	166.8	0.774	112.8	87.2	4.82	19.03	5534.9	5465.4	5057.3	4984.1	4229.2	3386.3	0.0715377	3526	3721.3	3603.1	2907.1	2167.2	3386.3	20	20	20	20	20	20
High	P57088	Transmembrane protein 33 OS=Homo sapiens OX=9606 GN=TMEM33 PE=1 SV=2	FALSE	Human	43	9	22	9	56.71	0.671	119.7	80.3	9.44	15.45	1663.2	1989.6	1744.5	1397.4	1170.5	1030.2	0.071565	1059.5	1354.6	1242.9	815.1	599.8	1030.2	8	8	8	8	8	8
High	P16615	Sarcoplasmic/endoplasmic reticulum calcium ATPase 2 OS=Homo sapiens OX=9606 GN=ATP2A2 PE=1 SV=1	FALSE	Human	43	48	130	37	400.59	0.778	112.5	87.5	4.98	18.05	12929.3	13965	12742.7	11347.2	10053.4	7863.8	0.071585	8236.6	9508.5	9078.5	6618.5	5151.7	7863.8	46	46	46	46	46	46
High	O96006	E3 SUMO-protein ligase ZBED1 OS=Homo sapiens OX=9606 GN=ZBED1 PE=1 SV=1	FALSE	Human	15	9	10	9	28.99	0.725	115.9	84.1	10.11	11.01	536.9	587.3	656.4	406.9	499.6	425.9	0.0718022	342.1	399.9	467.7	237.4	256	425.9	4	4	4	4	4	4
High	H7C433	Mitochondrial fission factor OS=Homo sapiens OX=9606 GN=MFF PE=1 SV=2	FALSE	Human	28	6	9	6	34.63	0.889	105.9	94.1	8.19	17.8	617.5	553.4	527.4	491.8	497.1	356.3	0.0718692	393.4	376.8	375.7	286.9	254.7	356.3	5	5	5	5	5	5
High	A0A8V8TKT5	non-specific serine/threonine protein kinase OS=Homo sapiens OX=9606 GN=STK39 PE=1 SV=1	FALSE	Human	29	17	31	12	87.78	0.753	114.1	85.9	6.82	15.81	820.9	716.6	782.9	697.6	589.8	508.9	0.0721661	522.9	487.9	557.7	406.9	302.2	508.9	8	8	8	8	8	8
High	Q7Z6M1	Rab9 effector protein with kelch motifs OS=Homo sapiens OX=9606 GN=RABEPK PE=1 SV=1	FALSE	Human	24	7	8	7	25.61	0.868	107	93	9.79	19.54	763.6	713.2	627.7	710.2	619.4	476.8	0.0723358	486.5	485.6	447.2	414.2	317.4	476.8	4	4	4	4	4	4
High	Q9Y289	Sodium-dependent multivitamin transporter OS=Homo sapiens OX=9606 GN=SLC5A6 PE=1 SV=2	FALSE	Human	8	4	9	4	26.83	0.759	113.7	86.3	15.17	17.56	1074.6	1431.8	1165.5	895.1	884.7	644.3	0.0724059	684.5	974.9	830.4	522.1	453.3	644.3	4	4	4	4	4	4
High	Q9UPN9	E3 ubiquitin-protein ligase TRIM33 OS=Homo sapiens OX=9606 GN=TRIM33 PE=1 SV=3	FALSE	Human	23	26	39	24	117.51	0.875	106.6	93.4	3.61	8.55	3764.6	3502.1	3636.7	3257.9	3183.3	2770.3	0.072438	2398.2	2384.5	2590.9	1900.2	1631.2	2770.3	18	18	18	18	18	18
High	A0A994J801	Phosphatidylinositol glycan anchor biosynthesis class S OS=Homo sapiens OX=9606 GN=PIGS PE=1 SV=1	FALSE	Human	29	12	19	12	70.85	0.793	111.5	88.5	7	6.1	1295.1	1219.8	1401.7	1087	1027.4	961.9	0.072746	825.1	830.5	998.6	634	526.5	961.9	10	10	10	10	10	10
High	Q9Y6M0	Testisin OS=Homo sapiens OX=9606 GN=PRSS21 PE=1 SV=1	FALSE	Human	25	6	10	6	32.29	0.875	106.7	93.3	11.93	14.58	344.6	425.7	352.7	308.5	319.8	241.6	0.0732337	219.5	289.9	251.3	179.9	163.9	241.6	3	3	3	3	3	3
High	Q9NUS5	AP-5 complex subunit sigma-1 OS=Homo sapiens OX=9606 GN=AP5S1 PE=1 SV=1	FALSE	Human	22	3	4	3	11.04	0.715	116.6	83.4	6.12	21.37	30.3	33.4	30	21.6	30.5	21.2	0.0733206	19.3	22.7	21.3	12.6	15.6	21.2	1	1	1	1	1	1
High	A0A2U3TZL5	CD59 glycoprotein (Fragment) OS=Homo sapiens OX=9606 GN=CD59 PE=1 SV=1	FALSE	Human	25	3	4	3	13.11	1.471	80.9	119.1	8.39	13.56	174.2	150	174.1	272	256.1	208.1	0.0735132	111	102.1	124	158.7	131.2	208.1	3	3	3	3	3	3
High	Q07889	Son of sevenless homolog 1 OS=Homo sapiens OX=9606 GN=SOS1 PE=1 SV=1	FALSE	Human	15	22	24	19	66.88	1.426	82.5	117.5	10.22	14.6	1217.3	1044.6	1276.6	1441	1735.3	1935.6	0.0735352	775.5	711.2	909.5	840.5	889.2	1935.6	14	14	14	14	14	14
High	O15347	High mobility group protein B3 OS=Homo sapiens OX=9606 GN=HMGB3 PE=1 SV=4	FALSE	Human	53	18	48	15	91.27	0.743	114.7	85.3	6.35	9.81	2734.6	2644.7	2986.3	1951	2343.2	2033	0.0735633	1742.1	1800.8	2127.6	1137.9	1200.8	2033	9	9	9	9	9	9
High	Q9H813	Proton-activated chloride channel OS=Homo sapiens OX=9606 GN=PACC1 PE=1 SV=1	FALSE	Human	10	3	3	3	9.55	0.716	116.5	83.5	13.21	19.19	154	174.5	133.8	132.7	110.3	90.1	0.0737116	98.1	118.8	95.3	77.4	56.5	90.1	2	2	2	2	2	2
High	A8MPS7	Carbohydrate deacetylase OS=Homo sapiens OX=9606 GN=YDJC PE=1 SV=1	FALSE	Human	15	3	4	3	12.88	0.692	118.2	81.8	17	9.26	227.5	166	226.2	173	143.9	156.5	0.0737955	144.9	113.1	161.2	100.9	73.7	156.5	2	2	2	2	2	2
High	P38646	Stress-70 protein, mitochondrial OS=Homo sapiens OX=9606 GN=HSPA9 PE=1 SV=2	FALSE	Human	63	55	326	54	941.78	0.858	107.6	92.4	6.39	19.35	24968.7	26761.1	23562.8	21427.4	23285	15790.4	0.0740135	15906.2	18221.1	16787.3	12498	11932	15790.4	50	50	50	50	50	50
High	A0A804HIT0	Ubiquitin specific peptidase 38 OS=Homo sapiens OX=9606 GN=USP38 PE=1 SV=1	FALSE	Human	8	8	9	7	22.75	0.847	108.3	91.7	7.43	19.14	277.6	308.7	268.4	235.2	277.1	187.8	0.0740695	176.9	210.2	191.2	137.2	142	187.8	3	3	3	3	3	3
High	Q9C0B1	Alpha-ketoglutarate-dependent dioxygenase FTO OS=Homo sapiens OX=9606 GN=FTO PE=1 SV=3	FALSE	Human	43	18	22	10	67.73	0.782	112.2	87.8	9.77	22.56	2342.4	2263.3	1940	2161.7	1769.7	1365.1	0.0741357	1492.2	1541	1382.2	1260.9	906.8	1365.1	14	14	14	14	14	14
High	P11279	Lysosome-associated membrane glycoprotein 1 OS=Homo sapiens OX=9606 GN=LAMP1 PE=1 SV=3	FALSE	Human	14	6	13	6	32.84	0.809	110.6	89.4	3.96	18.5	1155.1	1198.9	1107.5	1019.1	934	702.7	0.0743318	735.8	816.3	789	594.4	478.6	702.7	4	4	4	4	4	4
High	Q9BUB7	Transmembrane protein 70, mitochondrial OS=Homo sapiens OX=9606 GN=TMEM70 PE=1 SV=2	FALSE	Human	23	5	7	5	28.68	0.685	118.7	81.3	5.82	22.21	698.1	699.3	630.6	625.1	478	406	0.0743422	444.7	476.2	449.3	364.6	244.9	406	4	4	4	4	4	4
High	O60704	Protein-tyrosine sulfotransferase 2 OS=Homo sapiens OX=9606 GN=TPST2 PE=1 SV=1	FALSE	Human	10	3	3	3	9.57	1.292	87.2	112.8	11	19.03	325.2	289	261.1	436.3	373.5	296.2	0.0745785	207.2	196.8	186.1	254.5	191.4	296.2	3	3	3	3	3	3
High	F6PQP6	Epsin 2 (Fragment) OS=Homo sapiens OX=9606 GN=EPN2 PE=1 SV=8	FALSE	Human	6	2	2	2	5.28	0.828	109.4	90.6	5.61	14.27	51.3	45.9	48.3	40.2	40	30.9	0.0747672	32.7	31.2	34.4	23.4	20.5	30.9	1	1	1	1	1	1
High	P57740	Nuclear pore complex protein Nup107 OS=Homo sapiens OX=9606 GN=NUP107 PE=1 SV=1	FALSE	Human	32	24	31	24	98.37	0.849	108.2	91.8	10.49	8.34	1507.7	1751.9	1856.3	1342	1586.2	1487	0.0750481	960.5	1192.8	1322.5	782.8	812.8	1487	15	15	15	15	15	15
High	Q8N201	Integrator complex subunit 1 OS=Homo sapiens OX=9606 GN=INTS1 PE=1 SV=2	FALSE	Human	18	38	47	38	132.7	0.801	111.1	88.9	7.81	2.47	3050.7	2794.7	3268.7	2442.1	2509.7	2389.3	0.0751175	1943.4	1902.8	2328.8	1424.4	1286.1	2389.3	22	22	22	22	22	22
High	F5GZ97	WASH complex subunit 3 OS=Homo sapiens OX=9606 GN=WASHC3 PE=1 SV=1	FALSE	Human	25	5	5	5	10.03	0.843	108.5	91.5	22.27	24.85	73.7	78.2	109.3	42.5	65.9	69.8	0.0752019	46.9	53.2	77.9	24.8	33.8	69.8	1	1	1	1	1	1
High	Q8TAD4	Proton-coupled zinc antiporter SLC30A5 OS=Homo sapiens OX=9606 GN=SLC30A5 PE=1 SV=1	FALSE	Human	4	2	2	2	8.5	1.171	92.1	107.9	7.54	0.85	121.1	104.2	111.6	129.4	130.7	131.6	0.0754817	77.2	71	79.5	75.5	67	131.6	2	2	2	2	2	2
High	Q9BQC6	Large ribosomal subunit protein mL63 OS=Homo sapiens OX=9606 GN=MRPL57 PE=1 SV=1	FALSE	Human	20	2	4	2	10.63	0.757	113.8	86.2	6.11	17.38	336.9	298.4	314.8	313.2	231.4	238.3	0.0755066	214.6	203.1	224.3	182.7	118.6	238.3	2	2	2	2	2	2
High	P08754	Guanine nucleotide-binding protein G(i) subunit alpha-3 OS=Homo sapiens OX=9606 GN=GNAI3 PE=1 SV=3	FALSE	Human	29	10	21	3	61.43	0.731	115.6	84.4	14.04	16.06	433.8	575.3	502.5	367.2	394.6	286.6	0.0756361	276.4	391.7	358	214.2	202.2	286.6	2	2	2	2	2	2
High	H7C1Z9	peptidylprolyl isomerase (Fragment) OS=Homo sapiens OX=9606 GN=FKBP14 PE=1 SV=1	FALSE	Human	28	3	4	3	10.23	0.848	108.2	91.8	3.34	16.33	645.2	638.8	606	567.9	541.9	413.1	0.0756577	411	434.9	431.7	331.3	277.7	413.1	3	3	3	3	3	3
High	Q96SQ9	Cytochrome P450 2S1 OS=Homo sapiens OX=9606 GN=CYP2S1 PE=1 SV=2	FALSE	Human	17	7	11	7	35.92	0.708	117.1	82.9	12.55	5.35	469.1	432.2	550.9	332	345.3	310.4	0.0757291	298.8	294.3	392.5	193.6	176.9	310.4	5	5	5	5	5	5
High	Q8NCC3	Lysosomal phospholipase A and acyltransferase OS=Homo sapiens OX=9606 GN=PLA2G15 PE=1 SV=2	FALSE	Human	9	3	4	3	12.83	0.831	109.2	90.8	7.7	19.54	236.8	267.4	232.9	208.6	196.8	141.8	0.07598	150.8	182.1	165.9	121.7	100.8	141.8	2	2	2	2	2	2
High	A0A804HI25	7-dehydrocholesterol reductase OS=Homo sapiens OX=9606 GN=DHCR7 PE=1 SV=1	FALSE	Human	16	8	22	8	61.52	0.805	110.8	89.2	9.47	21.84	1443.5	1381.1	1199	1337.9	1111.7	856.7	0.0760394	919.6	940.4	854.2	780.3	569.7	856.7	6	6	6	6	6	6
High	Q9Y2I1	Nischarin OS=Homo sapiens OX=9606 GN=NISCH PE=1 SV=3	FALSE	Human	15	20	23	20	60.68	1.251	88.9	111.1	2.24	10.61	1284.9	1280.4	1233.7	1646.1	1601.7	1345.1	0.0760652	818.5	871.8	879	960.1	820.8	1345.1	12	12	12	12	12	12
High	Q8N4J0	Carnosine N-methyltransferase OS=Homo sapiens OX=9606 GN=CARNMT1 PE=1 SV=1	FALSE	Human	12	5	6	5	16.53	0.815	110.2	89.8	15.01	7.81	362.2	282.3	377.5	295.3	257.2	295.7	0.0761405	230.8	192.2	269	172.2	131.8	295.7	3	3	3	3	3	3
High	A0A0A0MRM9	Nucleolar and coiled-body phosphoprotein 1 (Fragment) OS=Homo sapiens OX=9606 GN=NOLC1 PE=1 SV=1	FALSE	Human	30	23	43	22	110.7	0.77	113	87	7.8	15.55	3289	3614.1	3845.6	2412.4	3288.3	2781.5	0.0762931	2095.2	2460.8	2739.8	1407.1	1685	2781.5	16	16	16	16	16	16
High	Q08AM6	Protein VAC14 homolog OS=Homo sapiens OX=9606 GN=VAC14 PE=1 SV=1	FALSE	Human	19	14	18	14	55.33	0.934	103.4	96.6	9.79	7.39	1140	1093	1312.8	1064.5	1057.8	1202.9	0.0764287	726.3	744.2	935.3	620.9	542	1202.9	8	8	8	8	8	8
High	Q9UET6	tRNA (cytidine(32)/guanosine(34)-2'-O)-methyltransferase OS=Homo sapiens OX=9606 GN=FTSJ1 PE=1 SV=2	FALSE	Human	29	7	8	7	29.21	0.728	115.7	84.3	13.96	29.93	814.4	1050.3	1048.1	510.5	763.1	953.4	0.0764601	518.8	715.1	746.7	297.8	391.1	953.4	5	5	5	5	5	5
High	Q8WWV3	Reticulon-4-interacting protein 1, mitochondrial OS=Homo sapiens OX=9606 GN=RTN4IP1 PE=1 SV=2	FALSE	Human	19	7	8	7	21.11	0.848	108.2	91.8	3.75	13.28	303.6	287.1	283.1	281.9	243.4	216.6	0.0767074	193.4	195.5	201.7	164.4	124.7	216.6	4	4	4	4	4	4
High	Q9ULT8	E3 ubiquitin-protein ligase HECTD1 OS=Homo sapiens OX=9606 GN=HECTD1 PE=1 SV=4	FALSE	Human	25	57	70	57	221.12	0.754	114	86	18.73	18.25	3468.4	4899.2	4907.9	2974.2	4308.6	3693.7	0.0768461	2209.5	3335.8	3496.7	1734.8	2207.9	3693.7	36	36	36	36	36	36
High	Q96E17	Ras-related protein Rab-3C OS=Homo sapiens OX=9606 GN=RAB3C PE=1 SV=1	FALSE	Human	20	5	7	2	19.89	1.56	78.1	121.9	14.82	22.09	82.1	109.6	91.2	142.2	174.1	111.1	0.076914	52.3	74.6	65	83	89.2	111.1	1	1	1	1	1	1
High	Q08209	Protein phosphatase 3 catalytic subunit alpha OS=Homo sapiens OX=9606 GN=PPP3CA PE=1 SV=1	FALSE	Human	22	11	25	8	62.32	0.729	115.7	84.3	6.25	25.57	2068.1	2156.6	1904.9	1812.4	1507.1	1068.4	0.0770169	1317.5	1468.4	1357.1	1057.1	772.3	1068.4	9	9	9	9	9	9
High	Q9H3S5	GPI mannosyltransferase 1 OS=Homo sapiens OX=9606 GN=PIGM PE=1 SV=1	FALSE	Human	5	2	3	2	10.03	0.899	105.3	94.7	8.11	11.53	183.9	173.6	156.4	156	165.1	131.5	0.0771264	117.1	118.2	111.4	91	84.6	131.5	2	2	2	2	2	2
High	P04733	Metallothionein-1F OS=Homo sapiens OX=9606 GN=MT1F PE=1 SV=1	FALSE	Human	34	3	8	2	8.1	2.252	61.5	138.5	12.55	23.1	93.6	115.4	119	278.2	259.8	175.2	0.0772452	59.6	78.6	84.8	162.2	133.1	175.2	1	1	1	1	1	1
High	P49757	Protein numb homolog OS=Homo sapiens OX=9606 GN=NUMB PE=1 SV=2	FALSE	Human	18	14	15	14	40.26	1.427	82.4	117.6	8.38	17.28	411.5	416.8	477.1	470	594.9	667.2	0.0772617	262.1	283.8	339.9	274.1	304.9	667.2	6	6	6	6	6	6
High	Q8IY45	Protein AMN1 homolog OS=Homo sapiens OX=9606 GN=AMN1 PE=1 SV=4	FALSE	Human	7	2	2	2	5.25	0.884	106.2	93.8	12.34	23.64	94.3	90.7	74.3	80.1	83.6	52.5	0.0772951	60.1	61.7	52.9	46.7	42.8	52.5	1	1	1	1	1	1
High	Q15031	Leucine--tRNA ligase, mitochondrial OS=Homo sapiens OX=9606 GN=LARS2 PE=1 SV=2	FALSE	Human	30	27	29	27	71.7	0.763	113.4	86.6	17.48	10.48	1755.1	1292	1804.4	1412.4	1148.7	1339.9	0.0773216	1118.1	879.7	1285.6	823.8	588.6	1339.9	16	16	16	16	16	16
High	Q9UBQ6	Exostosin-like 2 OS=Homo sapiens OX=9606 GN=EXTL2 PE=1 SV=1	FALSE	Human	11	3	3	3	9.48	0.784	112.1	87.9	10.66	16	118.1	146	130	101.9	103.1	76.5	0.0773993	75.2	99.4	92.6	59.4	52.8	76.5	2	2	2	2	2	2
High	Q7L5D6	Golgi to ER traffic protein 4 homolog OS=Homo sapiens OX=9606 GN=GET4 PE=1 SV=1	FALSE	Human	28	10	16	10	39.6	0.805	110.8	89.2	8.04	17.36	649.5	725.8	622.6	584.1	522.8	411	0.0775747	413.7	494.2	443.6	340.7	267.9	411	5	5	5	5	5	5
High	Q5HYK3	2-methoxy-6-polyprenyl-1,4-benzoquinol methylase, mitochondrial OS=Homo sapiens OX=9606 GN=COQ5 PE=1 SV=2	FALSE	Human	34	9	12	9	39.09	0.825	109.6	90.4	15.15	28.14	600.3	490.5	449.9	559.3	404.8	321.6	0.0777992	382.4	334	320.5	326.2	207.4	321.6	5	5	5	5	5	5
High	Q96RP9	Elongation factor G, mitochondrial OS=Homo sapiens OX=9606 GN=GFM1 PE=1 SV=2	FALSE	Human	44	36	75	36	216.09	0.834	109	91	9.27	15.27	5767.6	6901.1	6116.3	5102.3	5283.7	3939.9	0.0779181	3674.2	4698.8	4357.6	2976	2707.6	3939.9	21	21	21	21	21	21
High	A0A8V8TLU1	KIAA0319 like OS=Homo sapiens OX=9606 GN=KIAA0319L PE=1 SV=1	FALSE	Human	13	8	8	8	23.89	0.826	109.5	90.5	9.15	22.96	514.5	501.1	432.2	468.3	414.1	292.7	0.0780587	327.8	341.2	307.9	273.2	212.2	292.7	7	7	7	7	7	7
High	Q96J01	THO complex subunit 3 OS=Homo sapiens OX=9606 GN=THOC3 PE=1 SV=1	FALSE	Human	40	14	20	14	52.49	0.928	103.8	96.2	5.52	5.34	1480.4	1564.5	1401.1	1418.7	1373.2	1276.8	0.0782723	943.1	1065.3	998.2	827.5	703.7	1276.8	11	11	11	11	11	11
High	B7WPL0	Synembryn OS=Homo sapiens OX=9606 GN=RIC8B PE=1 SV=1	FALSE	Human	11	5	7	4	17.72	0.875	106.7	93.3	4.91	10.32	201.9	210.7	191	191	176.7	155.3	0.0783544	128.6	143.5	136.1	111.4	90.5	155.3	2	2	2	2	2	2
High	Q0VD83	Apolipoprotein B receptor OS=Homo sapiens OX=9606 GN=APOBR PE=1 SV=3	FALSE	Human	24	20	40	20	142.28	0.812	110.4	89.6	9.4	22.48	4140.6	4176.5	3517.3	3362.6	3838.6	2421.8	0.0784827	2637.7	2843.7	2505.9	1961.3	1967	2421.8	17	17	17	17	17	17
High	O95429	BAG family molecular chaperone regulator 4 OS=Homo sapiens OX=9606 GN=BAG4 PE=1 SV=1	FALSE	Human	31	10	15	9	45.18	0.87	107	93	3.72	13	1208.9	1287.8	1207.5	1051.7	1170.7	900.7	0.078491	770.1	876.9	860.3	613.4	599.9	900.7	7	7	7	7	7	7
High	Q15365	Poly(rC)-binding protein 1 OS=Homo sapiens OX=9606 GN=PCBP1 PE=1 SV=2	FALSE	Human	70	21	142	13	439.11	0.896	105.5	94.5	1.97	5.08	8697.5	8369	8475.4	7591.7	7994.5	7222.7	0.0785438	5540.7	5698.3	6038.3	4428	4096.7	7222.7	21	21	21	21	21	21
High	P49366	Deoxyhypusine synthase OS=Homo sapiens OX=9606 GN=DHPS PE=1 SV=1	FALSE	Human	36	10	17	10	68.12	0.695	118	82	13.83	19.91	1701.4	2242.4	1938.7	1405.4	1347.2	953.3	0.0785748	1083.9	1526.8	1381.3	819.8	690.4	953.3	8	8	8	8	8	8
High	Q9H0F6	Sharpin OS=Homo sapiens OX=9606 GN=SHARPIN PE=1 SV=1	FALSE	Human	17	6	8	6	21.92	1.034	98.3	101.7	11.78	9.97	283.9	358.9	315.4	317.1	380	326.2	0.0786345	180.9	244.3	224.7	185	194.7	326.2	3	3	3	3	3	3
High	Q12904	Aminoacyl tRNA synthase complex-interacting multifunctional protein 1 OS=Homo sapiens OX=9606 GN=AIMP1 PE=1 SV=2	FALSE	Human	71	20	59	5	187.88	0.836	109	91	4.49	11.78	5507.2	5035.5	5320.8	4571.1	4445.5	3653.4	0.0786463	3508.4	3428.6	3790.8	2666.2	2278	3653.4	16	16	16	16	16	16
High	Q9Y6G3	Large ribosomal subunit protein mL42 OS=Homo sapiens OX=9606 GN=MRPL42 PE=1 SV=1	FALSE	Human	40	5	5	5	15.28	0.876	106.6	93.4	6.49	5.23	403.6	354.4	381.7	348.8	334.3	314.2	0.0786963	257.1	241.3	271.9	203.5	171.3	314.2	3	3	3	3	3	3
High	A0A7P0N5L0	R3H domain and coiled-coil containing 1 OS=Homo sapiens OX=9606 GN=R3HCC1 PE=1 SV=1	FALSE	Human	15	7	9	7	24.26	0.855	107.8	92.2	7.33	5.62	404.1	349.3	372.5	318.4	304.6	340.4	0.0788279	257.4	237.8	265.4	185.7	156.1	340.4	3	3	3	3	3	3
High	Q96JB2	Conserved oligomeric Golgi complex subunit 3 OS=Homo sapiens OX=9606 GN=COG3 PE=1 SV=3	FALSE	Human	29	21	25	21	82.35	0.831	109.2	90.8	8.53	20.88	2127.7	2207	1869.6	1948.3	1768.9	1277	0.0788784	1355.4	1502.7	1332	1136.4	906.5	1277	16	16	16	16	16	16
High	Q9UHP3	Ubiquitin carboxyl-terminal hydrolase 25 OS=Homo sapiens OX=9606 GN=USP25 PE=1 SV=4	FALSE	Human	24	21	26	21	87.97	0.916	104.4	95.6	5.41	8.37	2530.5	2298	2317.9	2124	2158	1846.3	0.0789146	1612.1	1564.7	1651.4	1238.9	1105.8	1846.3	18	18	18	18	18	18
High	P17987	T-complex protein 1 subunit alpha OS=Homo sapiens OX=9606 GN=TCP1 PE=1 SV=1	FALSE	Human	67	34	104	24	337.3	1.24	89.3	110.7	7.47	15.76	8244.3	8323.7	9401.2	9290.5	10319.5	12595.8	0.0789572	5252	5667.4	6697.9	5418.9	5288.1	12595.8	31	31	31	31	31	31
High	Q92624	Amyloid protein-binding protein 2 OS=Homo sapiens OX=9606 GN=APPBP2 PE=1 SV=2	FALSE	Human	3	2	2	2	7.02	0.842	108.6	91.4	5.82	12.37	151.5	167.6	152	108.5	127.9	139.1	0.0790006	96.5	114.1	108.3	63.3	65.6	139.1	1	1	1	1	1	1
High	Q9NR33	DNA polymerase epsilon subunit 4 OS=Homo sapiens OX=9606 GN=POLE4 PE=1 SV=2	FALSE	Human	44	4	6	4	17.62	1.053	97.4	102.6	20.71	16.88	303.1	456.6	362.2	358.6	488.1	381.6	0.0790064	193.1	310.9	258.1	209.1	250.1	381.6	2	2	2	2	2	2
High	Q9Y248	DNA replication complex GINS protein PSF2 OS=Homo sapiens OX=9606 GN=GINS2 PE=1 SV=1	FALSE	Human	41	6	13	6	41.62	0.775	112.7	87.3	12.63	15.22	1016.4	1305.2	1131.8	877.5	883	666.9	0.0790088	647.5	888.7	806.4	511.8	452.5	666.9	5	5	5	5	5	5
High	Q9UEY8	Gamma-adducin OS=Homo sapiens OX=9606 GN=ADD3 PE=1 SV=1	FALSE	Human	6	3	3	3	10.35	1.458	81.4	118.6	16.1	12.68	145.5	136.2	183.3	173.9	212.2	222.9	0.0791182	92.7	92.7	130.6	101.4	108.7	222.9	2	2	2	2	2	2
High	J3KP26	Ankyrin repeat domain 46 (Fragment) OS=Homo sapiens OX=9606 GN=ANKRD46 PE=1 SV=1	FALSE	Human	22	4	6	4	17.31	0.771	113	87	24.53	34.06	505.9	793.7	563.3	434.1	675.7	356.5	0.0792577	322.3	540.4	401.3	253.2	346.2	356.5	3	3	3	3	3	3
High	Q9NXR7	BRISC and BRCA1-A complex member 2 OS=Homo sapiens OX=9606 GN=BABAM2 PE=1 SV=2	FALSE	Human	26	9	14	9	41.33	0.972	101.4	98.6	6.99	6.7	556.3	517.3	483.8	509.2	503	449.8	0.079311	354.4	352.2	344.7	297	257.7	449.8	4	4	4	4	4	4
High	O75387	Large neutral amino acids transporter small subunit 3 OS=Homo sapiens OX=9606 GN=SLC43A1 PE=1 SV=1	FALSE	Human	8	3	3	3	7.43	0.728	115.7	84.3	8.31	24.2	288.9	282	246.7	263.8	205.3	162.3	0.0793991	184	192	175.7	153.9	105.2	162.3	2	2	2	2	2	2
High	Q9H4Z3	mRNA (2'-O-methyladenosine-N(6)-)-methyltransferase OS=Homo sapiens OX=9606 GN=PCIF1 PE=1 SV=1	FALSE	Human	13	7	8	7	19.78	1.068	96.7	103.3	16.88	18.04	161.5	131.1	184.6	172.5	157.6	221	0.0794541	102.9	89.2	131.5	100.6	80.8	221	2	2	2	2	2	2
High	Q02218	2-oxoglutarate dehydrogenase complex component E1 OS=Homo sapiens OX=9606 GN=OGDH PE=1 SV=3	FALSE	Human	43	41	64	33	216.36	0.867	107.1	92.9	7.7	13.83	6369	5504.3	5712.6	5629.8	4953.6	4261.3	0.0794849	4057.3	3747.8	4070	3283.7	2538.4	4261.3	33	33	33	33	33	33
High	O14523	Phospholipid transfer protein C2CD2L OS=Homo sapiens OX=9606 GN=C2CD2L PE=1 SV=3	FALSE	Human	24	11	13	11	50.05	1.27	88.1	111.9	11.55	11.42	498.9	407.1	415.2	572.1	527.2	454.9	0.079526	317.8	277.2	295.8	333.7	270.1	454.9	7	7	7	7	7	7
High	O75995	SAM and SH3 domain-containing protein 3 OS=Homo sapiens OX=9606 GN=SASH3 PE=1 SV=2	FALSE	Human	28	8	13	8	29.3	0.675	119.4	80.6	8.6	15.8	906.5	912.7	1052	616.1	731.4	534.1	0.0796974	577.5	621.4	749.5	359.3	374.8	534.1	6	6	6	6	6	6
High	Q9NS00	Glycoprotein-N-acetylgalactosamine 3-beta-galactosyltransferase 1 OS=Homo sapiens OX=9606 GN=C1GALT1 PE=1 SV=1	FALSE	Human	10	3	4	3	12.07	1.197	91	109	1.87	7.02	207.4	200	205.5	249.9	246.1	219.2	0.0797386	132.1	136.2	146.4	145.8	126.1	219.2	2	2	2	2	2	2
High	Q9NP92	Large ribosomal subunit protein mL65 OS=Homo sapiens OX=9606 GN=MRPS30 PE=1 SV=2	FALSE	Human	35	10	13	10	45.18	0.781	112.3	87.7	5.29	17.09	1219.3	1112.4	1115.7	1140.3	871.1	846.9	0.0801603	776.7	757.4	794.9	665.1	446.4	846.9	9	9	9	9	9	9
High	K7EJE1	NADH dehydrogenase [ubiquinone] 1 alpha subcomplex subunit 13 OS=Homo sapiens OX=9606 GN=NDUFA13 PE=1 SV=1	FALSE	Human	28	5	7	5	26.98	0.858	107.6	92.4	8.41	16.35	569.4	537.8	481.5	461.6	502.7	362.1	0.08023	362.7	366.2	343	269.2	257.6	362.1	5	5	5	5	5	5
High	Q06587	E3 ubiquitin-protein ligase RING1 OS=Homo sapiens OX=9606 GN=RING1 PE=1 SV=2	FALSE	Human	14	4	4	4	17.59	1.223	90	110	5.5	16.71	216.1	209.6	233	261	264.2	346.7	0.0806123	137.6	142.7	166	152.3	135.4	346.7	3	3	3	3	3	3
High	Q9GZT6	Coiled-coil domain-containing protein 90B, mitochondrial OS=Homo sapiens OX=9606 GN=CCDC90B PE=1 SV=2	FALSE	Human	25	8	11	4	25.75	1.187	91.4	108.6	11.06	11.35	809.3	648.2	748.3	1021.6	888.4	818.3	0.080644	515.5	441.3	533.1	595.9	455.3	818.3	4	4	4	4	4	4
High	Q8IUH5	Palmitoyltransferase ZDHHC17 OS=Homo sapiens OX=9606 GN=ZDHHC17 PE=1 SV=2	FALSE	Human	8	6	6	5	14.62	0.902	105.1	94.9	7.97	4.06	183.4	213.1	209	176.9	191	188.5	0.0807129	116.8	145.1	148.9	103.2	97.9	188.5	2	2	2	2	2	2
High	Q9BZX2	Uridine-cytidine kinase 2 OS=Homo sapiens OX=9606 GN=UCK2 PE=1 SV=1	FALSE	Human	35	9	16	7	59.55	0.75	114.3	85.7	18.69	13.73	873	1259	1009.3	757.3	861.8	653.8	0.0808414	556.2	857.2	719.1	441.7	441.6	653.8	7	7	7	7	7	7
High	Q9NTJ4	Alpha-mannosidase 2C1 OS=Homo sapiens OX=9606 GN=MAN2C1 PE=1 SV=1	FALSE	Human	17	13	19	13	65.43	0.867	107.1	92.9	6.7	16.51	1640.3	1470.2	1457.8	1496.3	1274.9	1073.4	0.080844	1045	1001	1038.6	872.8	653.3	1073.4	11	11	11	11	11	11
High	Q92859	Neogenin OS=Homo sapiens OX=9606 GN=NEO1 PE=1 SV=2	FALSE	Human	8	8	9	8	29.43	1.31	86.6	113.4	14.14	5.56	601.8	452.9	550.9	680.3	721.9	760.4	0.0808637	383.4	308.4	392.5	396.8	369.9	760.4	5	5	5	5	5	5
High	P08133	Annexin A6 OS=Homo sapiens OX=9606 GN=ANXA6 PE=1 SV=3	FALSE	Human	53	38	73	38	221.38	0.838	108.8	91.2	4.06	11.82	6089.3	5617.6	5809.2	4867.5	5079.6	4037	0.0809309	3879.2	3824.9	4138.7	2839.1	2603	4037	28	28	28	28	28	28
High	Q96I15	Selenocysteine lyase OS=Homo sapiens OX=9606 GN=SCLY PE=1 SV=4	FALSE	Human	41	13	20	13	71.48	0.898	105.4	94.6	6.12	14.99	2257.7	2137.4	1997	2074.3	1920	1537.3	0.080962	1438.2	1455.3	1422.8	1209.9	983.9	1537.3	13	13	13	13	13	13
High	P09668	Pro-cathepsin H OS=Homo sapiens OX=9606 GN=CTSH PE=1 SV=4	FALSE	Human	11	4	7	4	18.68	0.866	107.2	92.8	9.88	19.91	560.1	573	475.5	522.8	484.8	351.1	0.0809622	356.8	390.1	338.8	304.9	248.4	351.1	4	4	4	4	4	4
High	O15067	Phosphoribosylformylglycinamidine synthase OS=Homo sapiens OX=9606 GN=PFAS PE=1 SV=4	FALSE	Human	35	38	96	38	274.47	0.807	110.7	89.3	6.76	17.8	6274.3	7138.1	6497.1	5497.3	5246.2	3884.3	0.0809808	3997	4860.2	4628.9	3206.4	2688.3	3884.3	32	32	32	32	32	32
High	C9JLJ1	TBL1X/Y related 1 OS=Homo sapiens OX=9606 GN=TBL1XR1 PE=1 SV=2	FALSE	Human	46	18	29	11	113.15	0.696	117.9	82.1	8.12	14.88	2904.3	2500.1	2869.8	1895.7	1996.4	2487.2	0.0810667	1850.2	1702.3	2044.6	1105.7	1023	2487.2	15	15	15	15	15	15
High	P61077	Ubiquitin-conjugating enzyme E2 D3 OS=Homo sapiens OX=9606 GN=UBE2D3 PE=1 SV=1	FALSE	Human	16	3	6	3	15.09	0.806	110.8	89.2	11.23	17.04	606	729.9	602.5	535.4	488.3	380	0.0810809	386.1	497	429.3	312.3	250.2	380	3	3	3	3	3	3
High	A0A804HK86	alpha-1,2-Mannosidase OS=Homo sapiens OX=9606 GN=MAN1B1 PE=1 SV=1	FALSE	Human	2	2	2	2	5.65	1.267	88.2	111.8	17.03	26.54	80	70.6	98.4	101.4	95	151.1	0.0811563	51	48.1	70.1	59.1	48.7	151.1	1	1	1	1	1	1
High	Q49AR2	UPF0489 protein C5orf22 OS=Homo sapiens OX=9606 GN=C5orf22 PE=1 SV=2	FALSE	Human	24	7	10	6	30.84	0.937	103.2	96.8	11.26	16.84	535.3	620.5	499.7	501.7	545.1	388.9	0.0815501	341	422.5	356	292.6	279.3	388.9	5	5	5	5	5	5
High	O43813	Glutathione S-transferase LANCL1 OS=Homo sapiens OX=9606 GN=LANCL1 PE=1 SV=1	FALSE	Human	27	10	17	10	50.8	0.721	116.2	83.8	11.52	8.63	1018.1	829.3	1021.9	723	733.8	842.6	0.0815925	648.6	564.6	728.1	421.7	376	842.6	6	6	6	6	6	6
Medium	U3KQB0	DNA-directed RNA polymerases I, II, and III subunit RPABC2 OS=Homo sapiens OX=9606 GN=POLR2F PE=1 SV=1	FALSE	Human	12	2	3	2	7.29	1.386	83.8	116.2	16.8	23.29	40	42.3	54.3	45.3	58.7	72.7	0.081692	25.5	28.8	38.7	26.4	30.1	72.7	1	1	1	1	1	1
High	Q12770	Sterol regulatory element-binding protein cleavage-activating protein OS=Homo sapiens OX=9606 GN=SCAP PE=1 SV=4	FALSE	Human	10	12	13	12	39.66	0.846	108.4	91.6	4.92	12.77	727.7	758.8	687.6	681.4	615.5	526.7	0.0817625	463.6	516.7	489.9	397.4	315.4	526.7	8	8	8	8	8	8
High	B3KNS4	Endogenous retrovirus group K3 member 1 OS=Homo sapiens OX=9606 GN=ERVK3-1 PE=1 SV=1	FALSE	Human	39	4	6	4	21.74	0.695	118	82	15.88	27.15	174.4	239.3	202	140.4	214.5	135.1	0.0817709	111.1	162.9	143.9	81.9	109.9	135.1	3	3	3	3	3	3
High	P21980	Protein-glutamine gamma-glutamyltransferase 2 OS=Homo sapiens OX=9606 GN=TGM2 PE=1 SV=2	FALSE	Human	42	29	113	29	319.08	2.088	64.8	135.2	15.38	34.42	12375.2	10400.7	9128.5	29177.8	21712.6	14235	0.0818192	7883.6	7081.6	6503.6	17018.6	11126.2	14235	29	29	29	29	29	29
High	P19623	Spermidine synthase OS=Homo sapiens OX=9606 GN=SRM PE=1 SV=1	FALSE	Human	67	16	60	16	243.59	0.725	115.9	84.1	7.94	25.01	5202.5	5415.7	4634.8	4677.2	3771.4	2801.8	0.082191	3314.2	3687.4	3302.1	2728.1	1932.6	2801.8	19	19	19	19	19	19
High	P36404	ADP-ribosylation factor-like protein 2 OS=Homo sapiens OX=9606 GN=ARL2 PE=1 SV=4	FALSE	Human	42	6	15	6	50.49	0.727	115.8	84.2	9.1	22.66	1730.6	1777	1494.2	1579.7	1258.1	1001.1	0.0822306	1102.5	1209.9	1064.6	921.4	644.7	1001.1	6	6	6	6	6	6
High	Q86SR1	Polypeptide N-acetylgalactosaminyltransferase 10 OS=Homo sapiens OX=9606 GN=GALNT10 PE=1 SV=2	FALSE	Human	11	5	6	4	12.14	1.727	73.3	126.7	5.86	24.27	22.3	23.7	25.1	32.4	52.8	41	0.0822897	14.2	16.2	17.9	18.9	27.1	41	1	1	1	1	1	1
High	Q05086	Ubiquitin-protein ligase E3A OS=Homo sapiens OX=9606 GN=UBE3A PE=1 SV=4	FALSE	Human	43	34	57	34	187.73	0.853	107.9	92.1	2.46	13.28	5939.9	6122.6	5831.7	5418	5067.8	4162	0.0824634	3784	4168.7	4154.8	3160.2	2596.9	4162	31	31	31	31	31	31
High	Q8IXI1	Mitochondrial Rho GTPase 2 OS=Homo sapiens OX=9606 GN=RHOT2 PE=1 SV=2	FALSE	Human	23	11	19	9	58.21	0.815	110.2	89.8	7.68	20.63	2684.7	2392.1	2329.8	2477.9	1948.4	1652.7	0.0826233	1710.3	1628.8	1659.9	1445.3	998.4	1652.7	8	8	8	8	8	8
High	Q99720	Sigma non-opioid intracellular receptor 1 OS=Homo sapiens OX=9606 GN=SIGMAR1 PE=1 SV=1	FALSE	Human	14	3	4	3	11.85	0.857	107.7	92.3	5.76	17.94	156.4	142.3	141.4	137.3	121.9	95.4	0.0828645	99.7	96.9	100.7	80.1	62.5	95.4	2	2	2	2	2	2
High	J3QQJ5	Trafficking protein particle complex subunit 8 OS=Homo sapiens OX=9606 GN=TRAPPC8 PE=1 SV=1	FALSE	Human	18	22	26	22	85.27	1.485	80.5	119.5	29.65	33.71	1028.4	1009.6	1650.3	1221.3	1527.3	2325.7	0.0829366	655.2	687.4	1175.7	712.4	782.6	2325.7	13	13	13	13	13	13
High	O75427	Leucine-rich repeat and calponin homology domain-containing protein 4 OS=Homo sapiens OX=9606 GN=LRCH4 PE=1 SV=2	FALSE	Human	13	7	7	7	16.86	1.234	89.5	110.5	8.1	16.3	64.6	64.7	74.2	72.4	79.9	98.9	0.0830161	41.2	44.1	52.9	42.2	40.9	98.9	2	2	2	2	2	2
High	P31350	Ribonucleoside-diphosphate reductase subunit M2 OS=Homo sapiens OX=9606 GN=RRM2 PE=1 SV=1	FALSE	Human	60	21	64	17	216.23	0.537	130.1	69.9	36.85	28.22	5025	10237.2	6551.3	3520.1	5150	3048.9	0.083202	3201.2	6970.3	4667.5	2053.2	2639	3048.9	17	17	17	17	17	17
High	Q9UK41	Vacuolar protein sorting-associated protein 28 homolog OS=Homo sapiens OX=9606 GN=VPS28 PE=1 SV=1	FALSE	Human	49	11	23	11	61.18	0.778	112.5	87.5	4.96	19.19	1555.5	1621.6	1468.4	1410.4	1210	954.2	0.0832635	990.9	1104.1	1046.1	822.7	620	954.2	8	8	8	8	8	8
High	P55010	Eukaryotic translation initiation factor 5 OS=Homo sapiens OX=9606 GN=EIF5 PE=1 SV=2	FALSE	Human	50	24	59	24	195.3	0.923	104	96	3.67	7.05	4585.7	4917.7	4664.6	4239.6	4814.5	4307.4	0.0833344	2921.3	3348.3	3323.3	2472.8	2467.1	4307.4	17	17	17	17	17	17
High	Q13885	Tubulin beta-2A chain OS=Homo sapiens OX=9606 GN=TUBB2A PE=1 SV=1	FALSE	Human	58	20	315	2	919.64	1.37	84.4	115.6	14.91	3.03	524.3	608.5	707	855.5	833.6	805.3	0.0834477	334	414.3	503.7	499	427.1	805.3	3	3	3	3	3	3
High	Q567V2	Mpv17-like protein 2 OS=Homo sapiens OX=9606 GN=MPV17L2 PE=1 SV=2	FALSE	Human	19	3	3	3	10.08	0.743	114.7	85.3	25.68	24.78	73.2	123.4	96.9	66.2	103.3	72	0.0834866	46.6	84	69	38.6	52.9	72	2	2	2	2	2	2
High	D6RAN8	Mitochondrial ribosomal protein L27 OS=Homo sapiens OX=9606 GN=MRPL27 PE=1 SV=1	FALSE	Human	54	5	7	5	16.02	0.709	117	83	6.98	22.51	742.8	645.8	698.4	684.9	455.2	495.3	0.0834893	473.2	439.7	497.6	399.5	233.2	495.3	3	3	3	3	3	3
High	P62253	Ubiquitin-conjugating enzyme E2 G1 OS=Homo sapiens OX=9606 GN=UBE2G1 PE=1 SV=3	FALSE	Human	31	5	11	5	31.27	0.811	110.4	89.6	5.98	23.98	1355.8	1466.7	1305.9	1100.1	1260.4	769.7	0.083548	863.7	998.7	930.4	641.7	645.9	769.7	4	4	4	4	4	4
High	A0A096LP69	CD99 molecule (Xg blood group) OS=Homo sapiens OX=9606 GN=CD99 PE=1 SV=1	FALSE	Human	9	2	4	2	11.67	0.871	106.9	93.1	5.29	14.03	270.7	296.8	271.6	236.7	274.2	207.2	0.0838159	172.5	202.1	193.5	138	140.5	207.2	1	1	1	1	1	1
High	Q8N999	RNA ligase 1 OS=Homo sapiens OX=9606 GN=RLIG1 PE=1 SV=2	FALSE	Human	23	9	12	9	27.53	0.876	106.6	93.4	12.53	9.01	1317.8	1638.2	1338.3	1183.6	1172.5	1003.5	0.0838614	839.5	1115.4	953.5	690.4	600.8	1003.5	6	6	6	6	6	6
High	A0A994J5K9	Vesicle-fusing ATPase OS=Homo sapiens OX=9606 GN=NSF PE=1 SV=1	FALSE	Human	49	37	79	3	240.78	0.849	108.2	91.8	1.1	12.09	7473.1	7313	7420	6297.3	6515.6	5166.1	0.0839881	4760.7	4979.3	5286.4	3673	3338.8	5166.1	29	29	29	29	29	29
High	E5RIH5	TELO2 interacting protein 2 OS=Homo sapiens OX=9606 GN=TTI2 PE=1 SV=1	FALSE	Human	31	13	18	13	48.92	0.867	107.1	92.9	7.55	14.19	938	995.7	856	883.6	813.6	664.9	0.0840069	597.5	677.9	609.9	515.4	416.9	664.9	8	8	8	8	8	8
High	O94923	D-glucuronyl C5-epimerase OS=Homo sapiens OX=9606 GN=GLCE PE=1 SV=3	FALSE	Human	4	3	3	3	5.5	1.346	85.3	114.7	10.36	18.92	199.8	218.7	177.6	268.9	287.6	197.5	0.0846045	127.3	148.9	126.5	156.9	147.4	197.5	1	1	1	1	1	1
High	A0A8V8TNE2	Ubiquitin conjugating enzyme E2 T OS=Homo sapiens OX=9606 GN=UBE2T PE=1 SV=1	FALSE	Human	65	9	14	9	41.01	0.728	115.8	84.2	21.99	21.78	698	1080.4	849.3	617.9	836.6	559.2	0.0847409	444.6	735.6	605.1	360.4	428.7	559.2	6	6	6	6	6	6
High	Q9BSK2	Solute carrier family 25 member 33 OS=Homo sapiens OX=9606 GN=SLC25A33 PE=1 SV=1	FALSE	Human	24	8	11	8	26.41	0.907	104.9	95.1	6.74	6.54	216.9	245.7	242.8	207.3	236.2	220.3	0.0847699	138.2	167.3	173	120.9	121.1	220.3	3	3	3	3	3	3
High	P36873	Serine/threonine-protein phosphatase PP1-gamma catalytic subunit OS=Homo sapiens OX=9606 GN=PPP1CC PE=1 SV=1	FALSE	Human	46	15	52	3	183.94	0.856	107.8	92.2	5.76	3.77	3473	3895.2	3732.9	3194.2	3172	3394.7	0.0850077	2212.5	2652.2	2659.5	1863.1	1625.4	3394.7	11	11	11	11	11	11
High	P61163	Alpha-centractin OS=Homo sapiens OX=9606 GN=ACTR1A PE=1 SV=1	FALSE	Human	38	12	26	7	78.31	1.612	76.6	123.4	44.21	44.85	1568.5	1415.1	3018	2025.3	2527.8	4608.4	0.0850826	999.2	963.5	2150.2	1181.3	1295.3	4608.4	12	12	12	12	12	12
Medium	E5RGJ1	Triple QxxK/R motif-containing protein (Fragment) OS=Homo sapiens OX=9606 GN=TRIQK PE=1 SV=1	FALSE	Human	18	2	2	2	4.13	1.247	89	111	8.87	17.32	55.1	55.6	47.3	68.7	74.1	52.5	0.0852649	35.1	37.8	33.7	40.1	38	52.5	1	1	1	1	1	1
High	Q13505	Metaxin-1 OS=Homo sapiens OX=9606 GN=MTX1 PE=1 SV=3	FALSE	Human	24	10	17	10	49.04	0.751	114.2	85.8	1.06	16.06	1130.6	1115	1138.6	1011.1	849.5	734.5	0.0852832	720.2	759.2	811.2	589.7	435.3	734.5	6	6	6	6	6	6
High	O43566	Regulator of G-protein signaling 14 OS=Homo sapiens OX=9606 GN=RGS14 PE=1 SV=4	FALSE	Human	30	12	15	3	53.68	0.883	106.2	93.8	7.78	21.4	912.1	954.8	818.7	805.6	833.3	550.1	0.0852998	581	650.1	583.3	469.9	427	550.1	10	10	10	10	10	10
High	Q14005	Pro-interleukin-16 OS=Homo sapiens OX=9606 GN=IL16 PE=1 SV=4	FALSE	Human	5	7	8	7	19.6	0.851	108	92	3.05	14.92	405.3	388.7	382.1	366.8	330.8	271.4	0.0853409	258.2	264.6	272.3	214	169.5	271.4	4	4	4	4	4	4
High	Q9BQL6	Fermitin family homolog 1 OS=Homo sapiens OX=9606 GN=FERMT1 PE=1 SV=1	FALSE	Human	14	9	12	8	35.16	0.794	111.5	88.5	6.74	16.17	755.2	701.3	802.7	485.6	599.9	673.8	0.085395	481.1	477.5	571.9	283.3	307.4	673.8	6	6	6	6	6	6
High	G3XAL9	Solute carrier family 12 (Sodium/potassium/chloride transporters), member 2, isoform CRA_a OS=Homo sapiens OX=9606 GN=SLC12A2 PE=1 SV=1	FALSE	Human	5	4	6	4	18.27	0.844	108.5	91.5	4	19	130.4	130.6	121.7	110	114.7	79.2	0.0855527	83.1	88.9	86.7	64.2	58.8	79.2	2	2	2	2	2	2
High	Q9Y4L1	Hypoxia up-regulated protein 1 OS=Homo sapiens OX=9606 GN=HYOU1 PE=1 SV=1	FALSE	Human	57	56	219	43	719.9	0.882	106.3	93.7	12.88	26.71	25813	27785.2	21484.8	23593.8	22763.4	13910.8	0.0856443	16444.1	18918.4	15306.8	13761.6	11664.7	13910.8	55	55	55	55	55	55
High	Q9NY97	N-acetyllactosaminide beta-1,3-N-acetylglucosaminyltransferase 2 OS=Homo sapiens OX=9606 GN=B3GNT2 PE=1 SV=2	FALSE	Human	19	5	7	5	25.62	0.767	113.2	86.8	5.76	14.14	568.3	575.1	516.8	361.9	481.4	435.6	0.085699	362	391.5	368.2	211.1	246.7	435.6	4	4	4	4	4	4
High	Q8TEA8	D-aminoacyl-tRNA deacylase 1 OS=Homo sapiens OX=9606 GN=DTD1 PE=1 SV=2	FALSE	Human	22	6	14	6	36.35	0.84	108.7	91.3	5.61	11.16	398.9	414.2	370.6	335.1	396.4	323.4	0.0857049	254.1	282	264	195.4	203.1	323.4	3	3	3	3	3	3
High	P02795	Metallothionein-2 OS=Homo sapiens OX=9606 GN=MT2A PE=1 SV=1	FALSE	Human	84	5	23	2	95.09	1.797	71.5	128.5	13.58	26.73	1932.8	2509.5	2103.7	3781.5	4681.8	2696.3	0.0857122	1231.3	1708.6	1498.8	2205.6	2399.1	2696.3	6	6	6	6	6	6
High	Q6VY07	Phosphofurin acidic cluster sorting protein 1 OS=Homo sapiens OX=9606 GN=PACS1 PE=1 SV=2	FALSE	Human	18	17	21	10	59.5	1.561	78.1	121.9	15.9	21.05	538.9	453	624.2	647.1	841.3	994.8	0.085735	343.3	308.4	444.7	377.4	431.1	994.8	8	8	8	8	8	8
High	Q9ULC5	Long-chain-fatty-acid--CoA ligase 5 OS=Homo sapiens OX=9606 GN=ACSL5 PE=1 SV=1	FALSE	Human	34	20	25	19	73.51	0.821	109.8	90.2	4.33	14.41	1646.8	1631.7	1520.1	1548.7	1340.4	1160	0.0860123	1049.1	1111	1083	903.3	686.8	1160	13	13	13	13	13	13
High	A0A7P0T9I9	Nicotinamide phosphoribosyltransferase OS=Homo sapiens OX=9606 GN=NAMPT PE=1 SV=1	FALSE	Human	56	28	53	28	161.07	0.852	108	92	1.83	14.53	4660.1	4561.1	4494	4163.2	3884.5	3118.8	0.0866937	2968.7	3105.6	3201.7	2428.3	1990.6	3118.8	21	21	21	21	21	21
High	B7ZBM3	Forkhead box P4 OS=Homo sapiens OX=9606 GN=FOXP4 PE=1 SV=1	FALSE	Human	6	4	5	4	15.96	0.678	119.2	80.8	7.3	11.21	352.7	315.6	363.5	227.5	280.6	239	0.0868284	224.7	214.9	258.9	132.7	143.8	239	2	2	2	2	2	2
High	Q8N5I4	Polyprenol dehydrogenase OS=Homo sapiens OX=9606 GN=DHRSX PE=1 SV=2	FALSE	Human	9	2	2	2	5.9	0.915	104.4	95.6	9.72	16.79	30.1	26.5	24.9	28.4	24.3	20.3	0.0869711	19.2	18.1	17.8	16.6	12.4	20.3	1	1	1	1	1	1
High	O75438	NADH dehydrogenase [ubiquinone] 1 beta subcomplex subunit 1 OS=Homo sapiens OX=9606 GN=NDUFB1 PE=1 SV=1	FALSE	Human	34	2	3	2	7.51	0.789	111.8	88.2	13.39	28.46	82.7	90.1	68.8	65.3	84.2	46.9	0.087109	52.7	61.3	49	38.1	43.2	46.9	1	1	1	1	1	1
High	A0A7P0T8S9	tRNA-splicing endonuclease subunit Sen2 OS=Homo sapiens OX=9606 GN=TSEN2 PE=1 SV=1	FALSE	Human	26	6	7	6	18.25	0.904	105	95	9.44	3.72	211.4	178.2	182.7	169	165.3	157.1	0.0874089	134.7	121.3	130.2	98.6	84.7	157.1	2	2	2	2	2	2
High	Q9BZL1	Ubiquitin-like protein 5 OS=Homo sapiens OX=9606 GN=UBL5 PE=1 SV=1	FALSE	Human	51	7	14	7	32.57	0.707	117.1	82.9	35.04	31.3	459.8	930.1	641.1	399.3	703.6	453.4	0.0874214	292.9	633.3	456.7	232.9	360.5	453.4	4	4	4	4	4	4
High	H0YDV5	MYC target 1 (Fragment) OS=Homo sapiens OX=9606 GN=MYCT1 PE=1 SV=1	FALSE	Human	24	4	5	4	17.27	0.845	108.4	91.6	8.84	8.34	566.1	474.2	517.8	445.1	437.6	380.9	0.0875244	360.6	322.9	368.9	259.6	224.2	380.9	2	2	2	2	2	2
High	Q5JPI3	Uncharacterized protein C3orf38 OS=Homo sapiens OX=9606 GN=C3orf38 PE=1 SV=1	FALSE	Human	16	5	5	5	16.03	0.961	102	98	7.09	6.22	202.1	205.2	229.5	177.8	197.2	199.5	0.0877089	128.7	139.7	163.5	103.7	101.1	199.5	3	3	3	3	3	3
High	P13929	Beta-enolase OS=Homo sapiens OX=9606 GN=ENO3 PE=1 SV=5	FALSE	Human	28	10	65	2	225.89	1.289	87.4	112.6	7.59	15.64	91.5	82.6	79	118.1	106.4	86.1	0.0877876	58.3	56.2	56.3	68.9	54.5	86.1	2	2	2	2	2	2
High	Q96QF0	Rab-3A-interacting protein OS=Homo sapiens OX=9606 GN=RAB3IP PE=1 SV=1	FALSE	Human	10	5	9	4	24.84	1.371	84.4	115.6	10.03	10.01	468	395.5	477.4	537.5	641.6	644.1	0.0878103	298.2	269.3	340.1	313.5	328.8	644.1	3	3	3	3	3	3
High	A0A8I5KRK1	RAB3 GTPase activating non-catalytic protein subunit 2 OS=Homo sapiens OX=9606 GN=RAB3GAP2 PE=1 SV=1	FALSE	Human	34	43	77	42	231.46	0.869	107	93	6.89	1.8	6963.3	6655.2	7610.1	6110.8	6052.9	5901.4	0.087822	4435.9	4531.4	5421.8	3564.2	3101.7	5901.4	36	36	36	36	36	36
High	Q14746	Conserved oligomeric Golgi complex subunit 2 OS=Homo sapiens OX=9606 GN=COG2 PE=1 SV=1	FALSE	Human	37	22	32	22	111.6	0.858	107.6	92.4	7.85	17.37	3037.2	3188.7	2728.9	2845.3	2607.1	2007	0.0880133	1934.8	2171.1	1944.2	1659.6	1336	2007	21	21	21	21	21	21
High	Q13619	Cullin-4A OS=Homo sapiens OX=9606 GN=CUL4A PE=1 SV=3	FALSE	Human	57	42	71	29	204.76	0.859	107.6	92.4	7.73	0.83	6565.7	7019.2	7655.7	6030.9	6042.3	5951	0.0880383	4182.6	4779.2	5454.3	3517.7	3096.3	5951	31	31	31	31	31	31
High	P15121	Aldo-keto reductase family 1 member B1 OS=Homo sapiens OX=9606 GN=AKR1B1 PE=1 SV=3	FALSE	Human	51	13	40	11	103.59	0.803	110.9	89.1	10.4	27.34	3734	3393.2	3029.8	3407.6	2724.1	1937.9	0.0880657	2378.7	2310.4	2158.6	1987.6	1395.9	1937.9	8	8	8	8	8	8
High	Q9NZJ0	Denticleless protein homolog OS=Homo sapiens OX=9606 GN=DTL PE=1 SV=3	FALSE	Human	16	12	14	12	41.74	0.934	103.4	96.6	10.64	14.04	473.3	583.2	555.9	431	572	519.2	0.0881378	301.5	397.1	396.1	251.4	293.1	519.2	6	6	6	6	6	6
High	Q8N584	Tetratricopeptide repeat protein 39C OS=Homo sapiens OX=9606 GN=TTC39C PE=1 SV=2	FALSE	Human	17	9	10	8	27.62	0.857	107.7	92.3	8.47	14.11	294.7	342.6	299.2	269.5	256.3	204.5	0.0882928	187.7	233.3	213.2	157.2	131.3	204.5	4	4	4	4	4	4
High	A8MUP8	Retinoic acid receptor alpha OS=Homo sapiens OX=9606 GN=RARA PE=1 SV=1	FALSE	Human	4	2	2	2	6.23	0.879	106.4	93.6	9.55	2.6	62.4	63.8	74.1	56.6	53.9	56.1	0.0885065	39.7	43.4	52.8	33	27.6	56.1	1	1	1	1	1	1
High	O14744	Protein arginine N-methyltransferase 5 OS=Homo sapiens OX=9606 GN=PRMT5 PE=1 SV=4	FALSE	Human	40	26	66	26	214.02	0.847	108.3	91.7	6.34	13.4	7505.4	8300	7404.4	6947.2	6357.5	5305.9	0.0886111	4781.3	5651.3	5275.3	4052.1	3257.8	5305.9	21	21	21	21	21	21
High	Q9NXV2	BTB/POZ domain-containing protein KCTD5 OS=Homo sapiens OX=9606 GN=KCTD5 PE=1 SV=1	FALSE	Human	18	3	3	3	9.65	0.729	115.7	84.3	21.73	24.26	328.4	511.1	421.7	292.7	446	307.4	0.0888453	209.2	348	300.4	170.8	228.6	307.4	2	2	2	2	2	2
High	Q6VMQ6	Activating transcription factor 7-interacting protein 1 OS=Homo sapiens OX=9606 GN=ATF7IP PE=1 SV=3	FALSE	Human	21	21	27	21	99.58	0.836	108.9	91.1	4.18	18.64	2741.2	2867.4	2637.8	2292.5	2567.4	1758.5	0.0889947	1746.3	1952.3	1879.3	1337.2	1315.6	1758.5	17	17	17	17	17	17
High	Q9NZ32	Actin-related protein 10 OS=Homo sapiens OX=9606 GN=ACTR10 PE=1 SV=1	FALSE	Human	30	12	14	12	36.17	1.679	74.7	125.3	37.31	38.84	585	549.3	1033	717.3	982.2	1538.8	0.089036	372.7	374	736	418.4	503.3	1538.8	8	8	8	8	8	8
High	Q9NVH0	Exonuclease 3'-5' domain-containing protein 2 OS=Homo sapiens OX=9606 GN=EXD2 PE=1 SV=2	FALSE	Human	16	9	12	9	33.29	1.084	96	104	4.21	6.44	659.8	607.4	643.3	697.2	651.4	741.1	0.0890611	420.3	413.5	458.3	406.6	333.8	741.1	5	5	5	5	5	5
High	P23921	Ribonucleoside-diphosphate reductase large subunit OS=Homo sapiens OX=9606 GN=RRM1 PE=1 SV=1	FALSE	Human	41	31	73	10	232.54	0.801	111.1	88.9	15.34	13.26	7556.8	10172.4	8392	6721.6	7018.5	5425.2	0.0893081	4814	6926.2	5978.9	3920.5	3596.5	5425.2	27	27	27	27	27	27
High	K7EKE6	Lon protease homolog, mitochondrial OS=Homo sapiens OX=9606 GN=LONP1 PE=1 SV=1	FALSE	Human	44	41	94	41	315.14	0.769	113.1	86.9	9.73	3.33	8962.1	7371.4	8291.2	6374	6690.2	6280.8	0.089328	5709.3	5019	5907.1	3717.8	3428.3	6280.8	36	36	36	36	36	36
High	Q92990	Glomulin OS=Homo sapiens OX=9606 GN=GLMN PE=1 SV=2	FALSE	Human	30	16	28	16	87.63	0.834	109.1	90.9	6.45	18.61	3048.1	3334.6	2948	2773.4	2540.9	1907.8	0.0894195	1941.8	2270.5	2100.3	1617.6	1302	1907.8	12	12	12	12	12	12
High	P25686	DnaJ homolog subfamily B member 2 OS=Homo sapiens OX=9606 GN=DNAJB2 PE=1 SV=3	FALSE	Human	17	5	8	4	26.33	1.329	85.9	114.1	1.94	13.66	134.5	139.8	136.5	181.5	201.2	152.7	0.0894236	85.7	95.2	97.3	105.9	103.1	152.7	3	3	3	3	3	3
High	O00401	Actin nucleation-promoting factor WASL OS=Homo sapiens OX=9606 GN=WASL PE=1 SV=2	FALSE	Human	4	2	3	2	7.18	1.561	78.1	121.9	2.77	19.1	42.4	40.9	40.2	63.8	71.4	48.5	0.0894764	27	27.8	28.6	37.2	36.6	48.5	1	1	1	1	1	1
High	Q9BRP1	Programmed cell death protein 2-like OS=Homo sapiens OX=9606 GN=PDCD2L PE=1 SV=1	FALSE	Human	20	6	8	6	23.98	0.891	105.8	94.2	8.28	7.74	713.7	839.6	805.2	684	794.3	717.1	0.0894854	454.7	571.7	573.6	399	407	717.1	5	5	5	5	5	5
High	P49840	Glycogen synthase kinase-3 alpha OS=Homo sapiens OX=9606 GN=GSK3A PE=1 SV=2	FALSE	Human	46	17	34	10	112.32	0.939	103.1	96.9	6.32	8.49	2999.6	3364.7	3048.4	2862.2	3002.9	2539	0.0897613	1910.9	2291	2171.8	1669.5	1538.8	2539	10	10	10	10	10	10
High	P55039	Developmentally-regulated GTP-binding protein 2 OS=Homo sapiens OX=9606 GN=DRG2 PE=1 SV=1	FALSE	Human	59	20	43	19	122.68	0.765	113.3	86.7	5.79	6.87	3608.8	3975.3	4014.8	3321.2	3041.7	2904.7	0.0897757	2299	2706.7	2860.3	1937.2	1558.7	2904.7	17	17	17	17	17	17
High	A0A8V8TLH9	protein-tyrosine-phosphatase OS=Homo sapiens OX=9606 GN=PTPRC PE=1 SV=1	FALSE	Human	42	48	114	40	370.19	0.879	106.5	93.5	9.23	23.63	10967	10081.2	9111.2	9568.9	8858.5	5945.3	0.0897837	6986.5	6864.1	6491.3	5581.3	4539.4	5945.3	43	43	43	43	43	43
High	A0A140T8Y4	Major histocompatibility complex, class I, A OS=Homo sapiens OX=9606 GN=HLA-A PE=1 SV=1	FALSE	Human	40	12	27	6	110.3	0.751	114.2	85.8	11.27	30.83	1688.6	1660.7	1368.7	1539.2	1246.7	806	0.0899122	1075.7	1130.8	975.1	897.8	638.8	806	8	8	8	8	8	8
High	Q9Y5M8	Signal recognition particle receptor subunit beta OS=Homo sapiens OX=9606 GN=SRPRB PE=1 SV=3	FALSE	Human	63	16	44	16	140.43	0.881	106.3	93.7	6.53	11.24	3880.5	4409	4059.6	3577.9	3815.3	3050.9	0.0902299	2472.1	3002	2892.3	2086.9	1955.1	3050.9	15	15	15	15	15	15
High	Q9ULZ3	Apoptosis-associated speck-like protein containing a CARD OS=Homo sapiens OX=9606 GN=PYCARD PE=1 SV=2	FALSE	Human	25	5	12	5	35.14	0.829	109.4	90.6	3.3	22.06	1014.3	1042.2	975.7	840.3	883.4	571.9	0.0903009	646.1	709.6	695.1	490.2	452.7	571.9	4	4	4	4	4	4
High	Q04760	Lactoylglutathione lyase OS=Homo sapiens OX=9606 GN=GLO1 PE=1 SV=4	FALSE	Human	65	13	71	13	193.32	0.79	111.7	88.3	5.77	25.92	9999.9	9890	8987.3	8768.6	7817.5	5147	0.0903315	6370.4	6733.9	6403	5114.5	4006	5147	14	14	14	14	14	14
High	O00233	26S proteasome non-ATPase regulatory subunit 9 OS=Homo sapiens OX=9606 GN=PSMD9 PE=1 SV=3	FALSE	Human	44	11	21	11	66.63	0.811	110.5	89.5	4.11	21.3	1848.4	1981.8	1845.7	1498.2	1720.4	1112.6	0.090342	1177.5	1349.3	1315	873.9	881.6	1112.6	9	9	9	9	9	9
High	Q13049	E3 ubiquitin-protein ligase TRIM32 OS=Homo sapiens OX=9606 GN=TRIM32 PE=1 SV=2	FALSE	Human	8	4	4	4	11.06	1.247	89	111	9.78	19.03	107.4	128.2	127.6	126.7	159.1	186.5	0.0905026	68.4	87.3	90.9	73.9	81.5	186.5	2	2	2	2	2	2
High	O76075	DNA fragmentation factor subunit beta OS=Homo sapiens OX=9606 GN=DFFB PE=1 SV=1	FALSE	Human	18	6	12	6	33.98	0.652	121.1	78.9	8.33	31.88	422.7	405.8	359	382.8	264.6	204.8	0.0905269	269.3	276.3	255.8	223.3	135.6	204.8	2	2	2	2	2	2
High	Q9UBV2	Protein sel-1 homolog 1 OS=Homo sapiens OX=9606 GN=SEL1L PE=1 SV=3	FALSE	Human	13	9	16	9	56.98	0.889	105.9	94.1	8.74	21.4	1735	1606.2	1455.9	1540.3	1428.4	1003.3	0.0905486	1105.3	1093.6	1037.2	898.4	732	1003.3	9	9	9	9	9	9
Medium	P25391	Laminin subunit alpha-1 OS=Homo sapiens OX=9606 GN=LAMA1 PE=1 SV=2	FALSE	Human	1	2	3	2	7.38	0.678	119.2	80.8	5.37	15.43	90.9	100.5	92.6	81.2	62.8	62.7	0.0907877	57.9	68.4	66	47.4	32.2	62.7	1	1	1	1	1	1
High	Q6IN85	Serine/threonine-protein phosphatase 4 regulatory subunit 3A OS=Homo sapiens OX=9606 GN=PPP4R3A PE=1 SV=1	FALSE	Human	33	24	38	11	132.01	0.886	106	94	4.86	18.64	3243.4	3422.1	3106.4	2891	2873.6	2042.4	0.0908892	2066.2	2330	2213.2	1686.2	1472.5	2042.4	19	19	19	19	19	19
High	P54709	Sodium/potassium-transporting ATPase subunit beta-3 OS=Homo sapiens OX=9606 GN=ATP1B3 PE=1 SV=1	FALSE	Human	49	13	33	13	119.72	0.798	111.2	88.8	9.53	23.01	4198.1	4887.7	4127.9	3741.4	3350.1	2339.7	0.090896	2674.4	3328	2940.9	2182.2	1716.7	2339.7	11	11	11	11	11	11
High	H7C0X4	Dol-P-Man:Man(5)GlcNAc(2)-PP-Dol alpha-1,3-mannosyltransferase (Fragment) OS=Homo sapiens OX=9606 GN=ALG3 PE=1 SV=1	FALSE	Human	10	3	3	3	12.17	0.814	110.2	89.8	5.24	15.27	237.4	227.6	213.7	225.7	185.4	168.2	0.0912399	151.2	155	152.3	131.6	95	168.2	3	3	3	3	3	3
High	Q86XA9	HEAT repeat-containing protein 5A OS=Homo sapiens OX=9606 GN=HEATR5A PE=1 SV=2	FALSE	Human	3	5	5	5	13.13	1.051	97.5	102.5	16.12	14.52	88.6	87.4	65.5	91.9	100	74.7	0.0912416	56.4	59.5	46.7	53.6	51.2	74.7	1	1	1	1	1	1
High	Q9H3Q1	Cdc42 effector protein 4 OS=Homo sapiens OX=9606 GN=CDC42EP4 PE=1 SV=1	FALSE	Human	9	3	4	3	12.36	1.184	91.6	108.4	3.84	12.49	233.7	239.8	222.3	276.6	314.2	244.7	0.0912577	148.9	163.3	158.3	161.3	161	244.7	2	2	2	2	2	2
High	P03886	NADH-ubiquinone oxidoreductase chain 1 OS=Homo sapiens OX=9606 GN=MT-ND1 PE=1 SV=1	FALSE	Human	6	2	3	2	8.97	0.929	103.7	96.3	11.15	20.29	425.3	387.9	339.8	382.1	360.2	255.8	0.0914697	271	264.1	242.1	222.9	184.6	255.8	2	2	2	2	2	2
High	F8VYN9	ADP-ribosylation factor-like protein 1 OS=Homo sapiens OX=9606 GN=ARL1 PE=1 SV=1	FALSE	Human	42	8	21	8	72.68	0.772	112.8	87.2	5.87	15.51	2883.3	2730	2563.2	2709	2076.4	2108.6	0.0914769	1836.8	1858.8	1826.2	1580.1	1064	2108.6	6	6	6	6	6	6
High	Q13144	Translation initiation factor eIF2B subunit epsilon OS=Homo sapiens OX=9606 GN=EIF2B5 PE=1 SV=3	FALSE	Human	32	22	43	22	137.2	0.781	112.3	87.7	4.54	14.63	4665.7	5046	4671.9	4287.5	3648.2	3206.9	0.0916013	2972.2	3435.7	3328.5	2500.8	1869.4	3206.9	17	17	17	17	17	17
High	Q9UHD1	Cysteine and histidine-rich domain-containing protein 1 OS=Homo sapiens OX=9606 GN=CHORDC1 PE=1 SV=2	FALSE	Human	66	23	93	23	298.84	0.853	107.9	92.1	10.2	17.56	5929.2	7193.6	6243.5	5326	5882.1	4125.9	0.0916109	3777.2	4898	4448.2	3106.5	3014.2	4125.9	22	22	22	22	22	22
High	A0A0G2JH37	Tapasin OS=Homo sapiens OX=9606 GN=TAPBP PE=1 SV=1	FALSE	Human	8	4	11	4	27.78	1.092	95.6	104.4	7.78	0.51	833.5	733.5	848.8	914.2	905	909.9	0.0916889	531	499.4	604.7	533.2	463.7	909.9	4	4	4	4	4	4
High	Q9H7Z7	Prostaglandin E synthase 2 OS=Homo sapiens OX=9606 GN=PTGES2 PE=1 SV=1	FALSE	Human	36	13	17	13	49.34	0.704	117.4	82.6	5.45	10.83	812	885.8	899.9	737.7	623.8	607	0.0917	517.3	603.1	641.2	430.3	319.6	607	8	8	8	8	8	8
High	Q16644	MAP kinase-activated protein kinase 3 OS=Homo sapiens OX=9606 GN=MAPKAPK3 PE=1 SV=1	FALSE	Human	38	15	30	12	85.13	1.039	98.1	101.9	15.55	12.62	1240.4	1058.1	1446.1	1289	1227.4	1549.6	0.0917065	790.2	720.4	1030.2	751.9	629	1549.6	7	7	7	7	7	7
High	Q9UDX5	Mitochondrial fission process protein 1 OS=Homo sapiens OX=9606 GN=MTFP1 PE=1 SV=1	FALSE	Human	28	5	7	5	21.77	0.844	108.5	91.5	5.29	18.83	600.6	604.4	549	547.9	506.8	375.9	0.0918022	382.6	411.5	391.2	319.6	259.7	375.9	4	4	4	4	4	4
High	Q9BT30	Alpha-ketoglutarate-dependent dioxygenase alkB homolog 7, mitochondrial OS=Homo sapiens OX=9606 GN=ALKBH7 PE=1 SV=1	FALSE	Human	14	2	2	2	5.92	1.065	96.8	103.2	19.79	16.88	35.2	52.1	49	46.7	64.7	52.2	0.0918899	22.4	35.5	34.9	27.3	33.2	52.2	1	1	1	1	1	1
High	P60468	Protein transport protein Sec61 subunit beta OS=Homo sapiens OX=9606 GN=SEC61B PE=1 SV=2	FALSE	Human	39	3	16	3	45.37	0.8	111.1	88.9	7.26	18.45	813.3	858	742.2	756.7	650.4	520	0.092105	518.1	584.2	528.8	441.4	333.3	520	3	3	3	3	3	3
High	P08240	Signal recognition particle receptor subunit alpha OS=Homo sapiens OX=9606 GN=SRPRA PE=1 SV=2	FALSE	Human	44	31	74	31	200.63	1.204	90.8	109.2	4.32	6.24	4242.3	4344.8	4610.8	5230	5574.4	4921	0.0921581	2702.5	2958.3	3285	3050.5	2856.5	4921	23	23	23	23	23	23
High	Q6PJF5	Inactive rhomboid protein 2 OS=Homo sapiens OX=9606 GN=RHBDF2 PE=1 SV=2	FALSE	Human	3	2	2	2	8.66	0.644	121.7	78.3	9.81	32.3	55.6	46.4	55	35.4	26	49.7	0.0922665	35.4	31.6	39.2	20.6	13.3	49.7	1	1	1	1	1	1
High	P26640	Valine--tRNA ligase OS=Homo sapiens OX=9606 GN=VARS1 PE=1 SV=4	FALSE	Human	50	61	178	56	516.33	0.865	107.2	92.8	2.71	17.34	14407.1	14239.1	13676.6	12558	12320.9	9049.7	0.0922966	9178	9695.1	9743.9	7324.7	6313.6	9049.7	52	52	52	52	52	52
High	O00232	26S proteasome non-ATPase regulatory subunit 12 OS=Homo sapiens OX=9606 GN=PSMD12 PE=1 SV=3	FALSE	Human	60	32	106	31	282.27	0.759	113.7	86.3	6.66	22	8554.9	8621.5	7635.4	7908.7	6490.3	5055.8	0.092448	5449.9	5870.2	5439.8	4612.9	3325.8	5055.8	27	27	27	27	27	27
High	Q9H446	RWD domain-containing protein 1 OS=Homo sapiens OX=9606 GN=RWDD1 PE=1 SV=1	FALSE	Human	11	3	6	3	15.19	0.836	108.9	91.1	2.81	17.53	1120.6	1113.8	1064	931.6	999.4	705.2	0.0926531	713.9	758.4	758	543.4	512.1	705.2	3	3	3	3	3	3
High	P07814	Bifunctional glutamate/proline--tRNA ligase OS=Homo sapiens OX=9606 GN=EPRS1 PE=1 SV=5	FALSE	Human	60	90	308	88	986.68	0.822	109.7	90.3	4.83	16.05	29644.2	26940.4	28015.2	26085.2	23041.6	18844.5	0.0927148	18884.7	18343.2	19959.4	15214.8	11807.3	18844.5	83	83	83	83	83	83
High	Q02338	D-beta-hydroxybutyrate dehydrogenase, mitochondrial OS=Homo sapiens OX=9606 GN=BDH1 PE=1 SV=3	FALSE	Human	26	9	15	9	36.89	0.783	112.2	87.8	6.17	19.86	1063.7	953.4	962.4	992.4	753.4	686	0.0927467	677.6	649.2	685.7	578.8	386	686	7	7	7	7	7	7
High	Q9H9Y4	GPN-loop GTPase 2 OS=Homo sapiens OX=9606 GN=GPN2 PE=1 SV=2	FALSE	Human	7	2	2	2	7.03	0.812	110.4	89.6	1.12	9.81	319	315.1	322.3	301.6	259	252.6	0.0929472	203.2	214.6	229.6	175.9	132.7	252.6	2	2	2	2	2	2
High	Q9UJW0	Dynactin subunit 4 OS=Homo sapiens OX=9606 GN=DCTN4 PE=1 SV=1	FALSE	Human	26	10	15	10	51.2	1.509	79.7	120.3	32.75	36.54	573	560.3	962.9	671.3	864.5	1354.2	0.0929917	365	381.5	686	391.5	443	1354.2	8	8	8	8	8	8
High	P23276	Kell blood group glycoprotein OS=Homo sapiens OX=9606 GN=KEL PE=1 SV=2	FALSE	Human	5	4	4	4	10.24	0.882	106.3	93.7	7.54	11.23	268.2	308	274.5	250	242	201.6	0.0930575	170.9	209.7	195.6	145.8	124	201.6	3	3	3	3	3	3
High	A0A0J9YW33	Syntaxin 3 OS=Homo sapiens OX=9606 GN=STX3 PE=1 SV=1	FALSE	Human	22	6	10	6	32.45	0.706	117.2	82.8	8.79	18.3	1112.2	1325.8	1245.4	967.5	879.6	668.8	0.0931612	708.5	902.7	887.3	564.3	450.8	668.8	5	5	5	5	5	5
High	Q9BRG1	Vacuolar protein-sorting-associated protein 25 OS=Homo sapiens OX=9606 GN=VPS25 PE=1 SV=1	FALSE	Human	53	9	15	9	52.27	0.882	106.3	93.7	1.85	9.43	1042.2	1004.4	1024.5	954	903.3	791.4	0.0932536	664	683.9	729.9	556.5	462.9	791.4	9	9	9	9	9	9
High	Q5JTV1	Glucocorticoid modulatory element binding protein 2 OS=Homo sapiens OX=9606 GN=GMEB2 PE=1 SV=1	FALSE	Human	9	5	7	3	20.29	0.813	110.3	89.7	4.69	19.34	661	666.8	611.7	605.3	537.3	408.4	0.0933455	421.1	454	435.8	353.1	275.3	408.4	3	3	3	3	3	3
High	Q01813	ATP-dependent 6-phosphofructokinase, platelet type OS=Homo sapiens OX=9606 GN=PFKP PE=1 SV=2	FALSE	Human	51	41	144	35	496.71	0.784	112.1	87.9	14.32	16.08	12368.4	10618.3	14163.6	9218.8	9700.9	12331.8	0.0935781	7879.2	7229.8	10090.8	5377.1	4971.1	12331.8	43	43	43	43	43	43
High	Q99832	T-complex protein 1 subunit eta OS=Homo sapiens OX=9606 GN=CCT7 PE=1 SV=2	FALSE	Human	74	42	131	42	419.56	1.074	96.4	103.6	8.35	11.56	9864.7	11410.8	11475.9	11559.6	12257.5	14386.3	0.0935971	6284.3	7769.4	8176	6742.4	6281.2	14386.3	40	40	40	40	40	40
High	F5H061	TNF receptor superfamily member 1A OS=Homo sapiens OX=9606 GN=TNFRSF1A PE=1 SV=1	FALSE	Human	11	3	4	3	8.16	0.589	125.8	74.2	7.29	23.47	236.9	271.2	267.6	201.9	157.7	126.2	0.0936359	150.9	184.7	190.7	117.8	80.8	126.2	3	3	3	3	3	3
High	A0A8V8TQB1	Nucleoporin 88 OS=Homo sapiens OX=9606 GN=NUP88 PE=1 SV=1	FALSE	Human	25	15	23	3	76.17	0.83	109.3	90.7	6.22	10.81	1623.1	1835.9	1764.4	1464.7	1594.7	1283.2	0.0936738	1034	1250	1257.1	854.3	817.2	1283.2	12	12	12	12	12	12
Medium	Q6NSJ0	Myogenesis-regulating glycosidase OS=Homo sapiens OX=9606 GN=MYORG PE=1 SV=2	FALSE	Human	2	2	3	2	6.43	0.79	111.7	88.3	6.33	19.38	185.8	202.9	179.7	169.7	146.8	114.3	0.0936916	118.4	138.1	128	99	75.2	114.3	1	1	1	1	1	1
High	A6NKZ2	N-acylglucosamine 2-epimerase OS=Homo sapiens OX=9606 GN=RENBP PE=1 SV=2	FALSE	Human	15	6	9	6	31.3	0.909	104.8	95.2	5.1	11.98	879.9	867.8	799.5	839.8	788.5	662.1	0.0939179	560.5	590.8	569.6	489.8	404.1	662.1	5	5	5	5	5	5
High	Q16829	Dual specificity protein phosphatase 7 OS=Homo sapiens OX=9606 GN=DUSP7 PE=1 SV=4	FALSE	Human	12	3	4	3	16.07	1.44	82	118	8.13	21.04	266.3	256.6	227.3	391.2	369.7	258.1	0.0939824	169.7	174.7	161.9	228.2	189.4	258.1	1	1	1	1	1	1
High	Q5STX8	Allograft inflammatory factor 1 (Fragment) OS=Homo sapiens OX=9606 GN=AIF1 PE=1 SV=1	FALSE	Human	45	9	35	9	90.16	0.781	112.3	87.7	6.62	26.41	4440.7	4460.6	3959.1	3470.1	3987.6	2308.7	0.0942539	2828.9	3037.1	2820.6	2024	2043.4	2308.7	9	9	9	9	9	9
High	Q6ZSJ8	Uncharacterized protein C1orf122 OS=Homo sapiens OX=9606 GN=C1orf122 PE=1 SV=2	FALSE	Human	39	3	4	3	13.66	1.037	98.2	101.8	2.52	2.54	332	348.4	344.6	357.3	368.8	350.8	0.0943484	211.5	237.2	245.5	208.4	189	350.8	3	3	3	3	3	3
Medium	Q9HAB3	Solute carrier family 52, riboflavin transporter, member 2 OS=Homo sapiens OX=9606 GN=SLC52A2 PE=1 SV=1	FALSE	Human	4	2	5	2	2.53	0.875	106.7	93.3	20.32	17.86	308.2	440.7	323	282.5	335.3	233.9	0.0944127	196.3	300	230.1	164.8	171.8	233.9	1	1	1	1	1	1
High	A0A804CDA6	Dynactin subunit 1 OS=Homo sapiens OX=9606 GN=DCTN1 PE=1 SV=1	FALSE	Human	40	41	65	41	220.97	1.737	73.1	126.9	41.32	43.89	2099.4	2028.4	4002.6	2643.5	3645.7	6183.4	0.0946434	1337.4	1381.1	2851.7	1541.9	1868.2	6183.4	34	34	34	34	34	34
High	C9JLV4	Apoptotic peptidase activating factor 1 OS=Homo sapiens OX=9606 GN=APAF1 PE=1 SV=1	FALSE	Human	17	21	24	19	64.57	0.896	105.5	94.5	7.43	4.27	1281.3	1176.3	1106	1053.8	1093.9	1004.4	0.0946872	816.2	800.9	787.9	614.6	560.5	1004.4	11	11	11	11	11	11
High	Q99595	Mitochondrial import inner membrane translocase subunit Tim17-A OS=Homo sapiens OX=9606 GN=TIMM17A PE=1 SV=1	FALSE	Human	17	2	2	2	5.61	0.477	135.5	64.5	36.93	26.08	73.5	160	118	55.4	85.4	56.2	0.0948651	46.8	109	84	32.3	43.8	56.2	1	1	1	1	1	1
High	A0AAA9WZN5	Integrin beta OS=Homo sapiens OX=9606 GN=ITGB2 PE=1 SV=1	FALSE	Human	32	23	31	22	107.87	0.863	107.4	92.6	17.77	10.19	2444.6	1999.1	1720.8	1790.5	1724.7	1469.8	0.0949466	1557.3	1361.2	1226	1044.3	883.8	1469.8	16	16	16	16	16	16
High	P11717	Cation-independent mannose-6-phosphate receptor OS=Homo sapiens OX=9606 GN=IGF2R PE=1 SV=3	FALSE	Human	14	36	48	36	148.74	1.525	79.2	120.8	2.11	19.68	2299	2227.1	2209.6	3896.9	3395.5	2608.7	0.0949781	1464.5	1516.4	1574.2	2273	1740	2608.7	20	20	20	20	20	20
High	P41134	DNA-binding protein inhibitor ID-1 OS=Homo sapiens OX=9606 GN=ID1 PE=1 SV=3	FALSE	Human	19	2	2	2	6.4	0.954	102.3	97.7	22.65	25.44	111.3	165.7	117.6	89.1	147.9	112.2	0.0949852	70.9	112.9	83.8	52	75.8	112.2	2	2	2	2	2	2
High	Q96IV0	Peptide-N(4)-(N-acetyl-beta-glucosaminyl)asparagine amidase OS=Homo sapiens OX=9606 GN=NGLY1 PE=1 SV=1	FALSE	Human	28	20	26	20	78.9	0.829	109.3	90.7	5.11	8.79	1851.7	1982.2	2048.5	1643.3	1675.3	1420.4	0.0950396	1179.6	1349.6	1459.5	958.5	858.5	1420.4	15	15	15	15	15	15
High	P27105	Stomatin OS=Homo sapiens OX=9606 GN=STOM PE=1 SV=3	FALSE	Human	48	13	50	13	148.46	0.9	105.3	94.7	3.89	3.19	4061.6	4257	4389.3	3832.1	3847.6	3631.9	0.0952552	2587.5	2898.5	3127.1	2235.2	1971.7	3631.9	12	12	12	12	12	12
High	F8W038	Chromosome 17 open reading frame 49 OS=Homo sapiens OX=9606 GN=C17orf49 PE=1 SV=1	FALSE	Human	49	6	7	6	19.72	0.754	114	86	5.72	21	610.8	582.8	544.7	571.4	439.2	381.3	0.0953444	389.1	396.8	388.1	333.3	225.1	381.3	4	4	4	4	4	4
High	Q5SW96	Low density lipoprotein receptor adapter protein 1 OS=Homo sapiens OX=9606 GN=LDLRAP1 PE=1 SV=3	FALSE	Human	15	5	8	5	27.68	0.925	103.9	96.1	7.43	17	749.6	829.1	718.8	693.1	696	508.4	0.0954024	477.5	564.5	512.1	404.3	356.7	508.4	4	4	4	4	4	4
High	Q9BZF3	Oxysterol-binding protein-related protein 6 OS=Homo sapiens OX=9606 GN=OSBPL6 PE=1 SV=1	FALSE	Human	27	22	31	20	94.04	1.469	81	119	19.19	28.34	1373.7	1330.2	1855.6	1611.1	2017.6	2806.8	0.0954152	875.1	905.7	1322	939.7	1033.9	2806.8	15	15	15	15	15	15
High	Q92616	Stalled ribosome sensor GCN1 OS=Homo sapiens OX=9606 GN=GCN1 PE=1 SV=7	FALSE	Human	56	144	328	144	1037.46	0.786	112	88	5.87	20.7	33141.7	32034.8	29526.5	30882.7	25179.2	20351.6	0.0954692	21112.8	21811.8	21036.2	18013	12902.6	20351.6	119	119	119	119	119	119
High	J3KNI1	Conserved oligomeric Golgi complex subunit 4 OS=Homo sapiens OX=9606 GN=COG4 PE=1 SV=1	FALSE	Human	30	21	31	2	108.12	0.892	105.7	94.3	7.41	16.31	2404	2665.4	2314.3	2236.7	2144.2	1630	0.0955328	1531.5	1814.8	1648.8	1304.6	1098.7	1630	17	17	17	17	17	17
High	Q86UX7	Fermitin family homolog 3 OS=Homo sapiens OX=9606 GN=FERMT3 PE=1 SV=1	FALSE	Human	58	34	163	34	552.09	0.832	109.1	90.9	12.46	7.9	16310.8	14595.8	18697.7	12383	13577	14509.7	0.0956051	10390.7	9938	13321.2	7222.7	6957.3	14509.7	30	30	30	30	30	30
High	Q2M3G0	ATP-binding cassette sub-family B member 5 OS=Homo sapiens OX=9606 GN=ABCB5 PE=1 SV=4	FALSE	Human	4	5	8	2	17.63	0.703	117.4	82.6	20.03	2.85	248.6	184.4	173.7	129.6	135	127.9	0.0956227	158.4	125.5	123.7	75.6	69.2	127.9	1	1	1	1	1	1
High	Q9Y512	Sorting and assembly machinery component 50 homolog OS=Homo sapiens OX=9606 GN=SAMM50 PE=1 SV=3	FALSE	Human	37	13	20	13	62.66	0.866	107.2	92.8	9.28	5.4	1322	1099.5	1192.4	1041.5	1032.1	943	0.0956953	842.2	748.6	849.5	607.5	528.9	943	10	10	10	10	10	10
High	Q8IV53	DENN domain-containing protein 1C OS=Homo sapiens OX=9606 GN=DENND1C PE=1 SV=1	FALSE	Human	7	5	5	5	14.87	0.91	104.7	95.3	8.26	15.65	527.9	479.1	448.4	435.9	451.7	334.3	0.0958892	336.3	326.2	319.4	254.3	231.4	334.3	4	4	4	4	4	4
High	A0A804HL40	Leucine rich pentatricopeptide repeat containing OS=Homo sapiens OX=9606 GN=LRPPRC PE=1 SV=1	FALSE	Human	64	91	324	91	1047.57	0.805	110.8	89.2	8.27	20.09	34311	35473.2	30221.6	32189.2	27611.4	21363.2	0.0959128	21857.7	24153	21531.4	18775.1	14149	21363.2	85	85	85	85	85	85
High	Q9H2C0	Gigaxonin OS=Homo sapiens OX=9606 GN=GAN PE=1 SV=1	FALSE	Human	14	7	8	7	25.79	1.14	93.5	106.5	7.58	3.81	642.9	556.6	628.1	683.4	716.1	737.3	0.0961051	409.5	379	447.5	398.6	366.9	737.3	5	5	5	5	5	5
High	Q9UJ70	N-acetyl-D-glucosamine kinase OS=Homo sapiens OX=9606 GN=NAGK PE=1 SV=4	FALSE	Human	35	11	17	11	61.39	0.93	103.6	96.4	5.93	13.07	1677.8	1629.8	1494.7	1576.4	1515.6	1224.7	0.0961898	1068.8	1109.7	1064.9	919.5	776.7	1224.7	9	9	9	9	9	9
High	Q6ZWL3	Cytochrome P450 4V2 OS=Homo sapiens OX=9606 GN=CYP4V2 PE=1 SV=2	FALSE	Human	5	3	3	3	6.95	0.922	104	96	9.06	19.02	84.9	76	71.1	73	70.1	50.4	0.0962367	54.1	51.7	50.6	42.6	35.9	50.4	1	1	1	1	1	1
High	Q9UNM6	26S proteasome non-ATPase regulatory subunit 13 OS=Homo sapiens OX=9606 GN=PSMD13 PE=1 SV=2	FALSE	Human	48	17	52	17	166.43	0.765	113.3	86.7	7.54	23.05	6807.3	7045.5	6083.1	6296.7	5210.3	3927.8	0.0965574	4336.5	4797.2	4333.9	3672.7	2669.9	3927.8	17	17	17	17	17	17
High	C9JS27	Protein arginine methyltransferase NDUFAF7 (Fragment) OS=Homo sapiens OX=9606 GN=NDUFAF7 PE=1 SV=8	FALSE	Human	39	8	9	8	37.83	0.929	103.7	96.3	16.06	14.29	557.9	489.5	671.7	518.2	479.2	628.6	0.0965579	355.4	333.3	478.6	302.3	245.6	628.6	7	7	7	7	7	7
High	Q9HD47	Ran guanine nucleotide release factor OS=Homo sapiens OX=9606 GN=RANGRF PE=1 SV=1	FALSE	Human	12	2	2	2	6.32	0.816	110.2	89.8	15.5	31.33	92	121	95.1	77.5	101.9	53.3	0.0966593	58.6	82.4	67.7	45.2	52.2	53.3	1	1	1	1	1	1
High	Q9NRV9	Heme-binding protein 1 OS=Homo sapiens OX=9606 GN=HEBP1 PE=1 SV=1	FALSE	Human	51	10	15	10	42.41	0.834	109.1	90.9	13.55	29.12	1590.8	1549.7	1230.2	1474.6	1291.7	804.1	0.0966618	1013.4	1055.1	876.5	860.1	661.9	804.1	6	6	6	6	6	6
High	Q6UWB1	Interleukin-27 receptor subunit alpha OS=Homo sapiens OX=9606 GN=IL27RA PE=1 SV=2	FALSE	Human	8	3	5	3	17.65	0.831	109.2	90.8	11.19	15.9	307.7	383.8	337.1	280.1	354.3	265.3	0.0966722	196	261.3	240.2	163.4	181.5	265.3	3	3	3	3	3	3
High	O00268	Transcription initiation factor TFIID subunit 4 OS=Homo sapiens OX=9606 GN=TAF4 PE=1 SV=2	FALSE	Human	15	11	13	11	45.11	0.976	101.2	98.8	10.97	14.4	628.1	735.2	780.7	556.5	717.8	727.7	0.0967491	400.1	500.6	556.2	324.6	367.8	727.7	8	8	8	8	8	8
High	P05106	Integrin beta-3 OS=Homo sapiens OX=9606 GN=ITGB3 PE=1 SV=2	FALSE	Human	44	35	70	35	237.75	1.957	67.6	132.4	12.39	32.14	4817.3	4162.5	3775.3	9755.9	8145	4946.7	0.0968179	3068.9	2834.2	2689.7	5690.3	4173.8	4946.7	28	28	28	28	28	28
High	Q5JTZ9	Alanine--tRNA ligase, mitochondrial OS=Homo sapiens OX=9606 GN=AARS2 PE=1 SV=1	FALSE	Human	33	31	52	31	178.08	0.913	104.5	95.5	5.22	11.68	4142.6	3768.7	3813.9	3741.8	3482.8	2963.2	0.0969289	2639	2566	2717.2	2182.5	1784.7	2963.2	22	22	22	22	22	22
High	O14980	Exportin-1 OS=Homo sapiens OX=9606 GN=XPO1 PE=1 SV=1	FALSE	Human	41	41	166	13	546.23	0.748	114.4	85.6	8.52	24.19	18738.2	19611.3	16580.1	17305	14021.2	10552.6	0.0970458	11937.1	13353	11812.5	10093.6	7184.9	10552.6	44	44	44	44	44	44
High	Q6P589	Tumor necrosis factor alpha-induced protein 8-like protein 2 OS=Homo sapiens OX=9606 GN=TNFAIP8L2 PE=1 SV=1	FALSE	Human	24	5	8	5	25.39	0.864	107.3	92.7	7.1	21.25	1119.2	1141.8	998.3	1021	967.4	671.3	0.0970564	713	777.4	711.2	595.5	495.7	671.3	4	4	4	4	4	4
High	O95487	Protein transport protein Sec24B OS=Homo sapiens OX=9606 GN=SEC24B PE=1 SV=2	FALSE	Human	17	16	20	14	66.07	0.886	106	94	9.75	8.3	1132.4	1079	1297.8	868.8	1009.9	1003.8	0.0973968	721.4	734.6	924.6	506.8	517.5	1003.8	10	10	10	10	10	10
High	Q8TEX9	Importin-4 OS=Homo sapiens OX=9606 GN=IPO4 PE=1 SV=2	FALSE	Human	36	32	66	32	226.39	0.799	111.2	88.8	6.41	17.6	6285.5	7040.5	6343	5740.9	5067.3	4015	0.0974939	4004.2	4793.8	4519.1	3348.5	2596.7	4015	28	28	28	28	28	28
High	Q15833	Syntaxin-binding protein 2 OS=Homo sapiens OX=9606 GN=STXBP2 PE=1 SV=2	FALSE	Human	48	27	53	25	181.5	0.855	107.8	92.2	2.99	10.73	6310.3	5959.9	6233.4	5587.2	5330.7	4528.2	0.0975846	4020	4058	4441	3258.9	2731.6	4528.2	20	20	20	20	20	20
High	Q5TFC9	Interferon gamma receptor 1 OS=Homo sapiens OX=9606 GN=IFNGR1 PE=1 SV=2	FALSE	Human	8	4	5	4	13.98	0.879	106.4	93.6	5.34	20.45	336.2	364.5	330.1	298.8	295.7	203.1	0.0976113	214.2	248.2	235.2	174.3	151.5	203.1	2	2	2	2	2	2
High	P05023	Sodium/potassium-transporting ATPase subunit alpha-1 OS=Homo sapiens OX=9606 GN=ATP1A1 PE=1 SV=1	FALSE	Human	45	50	144	26	475.37	0.856	107.7	92.3	8.03	21.05	13278.3	15296.5	13429.5	11908.2	11500.8	7913.3	0.0976538	8458.9	10415.1	9567.8	6945.7	5893.4	7913.3	48	48	48	48	48	48
High	P08559	Pyruvate dehydrogenase E1 component subunit alpha, somatic form, mitochondrial OS=Homo sapiens OX=9606 GN=PDHA1 PE=1 SV=3	FALSE	Human	53	19	54	19	146.2	0.856	107.8	92.2	7.04	19.12	2960.8	2747.6	2572.8	2762.6	2350.7	1872.8	0.0977571	1886.2	1870.8	1833	1611.4	1204.6	1872.8	16	16	16	16	16	16
High	Q8TD46	Cell surface glycoprotein CD200 receptor 1 OS=Homo sapiens OX=9606 GN=CD200R1 PE=1 SV=4	FALSE	Human	44	12	19	12	72.96	1.833	70.6	129.4	0.75	25.35	1424.3	1438.8	1418	3076.4	2610.4	1821.3	0.0978215	907.3	979.6	1010.3	1794.4	1337.7	1821.3	10	10	10	10	10	10
High	K4DIA7	Tetraspanin (Fragment) OS=Homo sapiens OX=9606 GN=CD151 PE=1 SV=1	FALSE	Human	26	8	13	8	33.12	0.929	103.7	96.3	11.67	19.12	390.1	464.9	375.7	362.4	367.1	256	0.0985091	248.5	316.6	267.7	211.4	188.1	256	3	3	3	3	3	3
High	Q9H061	Transmembrane protein 126A OS=Homo sapiens OX=9606 GN=TMEM126A PE=1 SV=1	FALSE	Human	35	7	8	7	22.52	0.893	105.6	94.4	2.92	14.41	194.9	191.5	184.1	175.5	171.1	133.5	0.0986389	124.2	130.4	131.1	102.3	87.7	133.5	2	2	2	2	2	2
High	Q00536	Cyclin-dependent kinase 16 OS=Homo sapiens OX=9606 GN=CDK16 PE=1 SV=1	FALSE	Human	15	8	12	6	31.18	0.812	110.4	89.6	6.28	17.84	1065	1017.8	939.6	1012.6	826.6	711.9	0.098725	678.4	693	669.4	590.6	423.6	711.9	4	4	4	4	4	4
High	A0A7P0RGI5	ST3 beta-galactoside alpha-2,3-sialyltransferase 4 OS=Homo sapiens OX=9606 GN=ST3GAL4 PE=1 SV=1	FALSE	Human	24	8	11	8	36.47	1.63	76	124	2.37	23.25	573.5	549.7	551.6	1097.1	899.2	682	0.0988065	365.4	374.3	393	639.9	460.8	682	5	5	5	5	5	5
High	Q9H7Z6	Histone acetyltransferase KAT8 OS=Homo sapiens OX=9606 GN=KAT8 PE=1 SV=2	FALSE	Human	9	4	5	4	14.24	1.165	92.4	107.6	8.74	15.1	233.7	205.7	244.2	256.6	272.4	338.9	0.0988197	148.9	140	174	149.7	139.6	338.9	2	2	2	2	2	2
High	Q13257	Mitotic spindle assembly checkpoint protein MAD2A OS=Homo sapiens OX=9606 GN=MAD2L1 PE=1 SV=1	FALSE	Human	43	9	19	9	64.2	0.864	107.3	92.7	5.8	2.91	1321.9	1476.2	1447.9	1251.6	1197	1265	0.0988449	842.1	1005.1	1031.6	730	613.4	1265	8	8	8	8	8	8
High	Q9Y617	Phosphoserine aminotransferase OS=Homo sapiens OX=9606 GN=PSAT1 PE=1 SV=2	FALSE	Human	71	28	70	26	182.73	0.867	107.1	92.9	34.73	49.33	9574.3	5955.2	5073.8	9002.5	5160.6	3361.2	0.0988454	6099.2	4054.8	3614.8	5250.9	2644.5	3361.2	22	22	22	22	22	22
High	P04899	Guanine nucleotide-binding protein G(i) subunit alpha-2 OS=Homo sapiens OX=9606 GN=GNAI2 PE=1 SV=3	FALSE	Human	50	15	40	8	134.88	0.838	108.8	91.2	4.01	16.64	3366.1	3197.7	3112.3	3133	2679.2	2240	0.0995348	2144.4	2177.3	2217.3	1827.4	1372.9	2240	13	13	13	13	13	13
High	Q96HR9	Receptor expression-enhancing protein 6 OS=Homo sapiens OX=9606 GN=REEP6 PE=1 SV=2	FALSE	Human	18	4	9	4	29.43	1.829	70.7	129.3	4.05	29.77	747.1	751.6	698.1	1824	1366.1	995	0.0996086	475.9	511.7	497.3	1063.9	700	995	4	4	4	4	4	4
High	Q8NAA5	Leucine-rich repeat-containing protein 75A OS=Homo sapiens OX=9606 GN=LRRC75A PE=1 SV=2	FALSE	Human	15	4	4	4	11.72	1.136	93.7	106.3	8.48	10.71	73.5	73.6	84.9	83.6	75.9	93.9	0.0996155	46.8	50.1	60.5	48.8	38.9	93.9	2	2	2	2	2	2
High	Q93084	Sarcoplasmic/endoplasmic reticulum calcium ATPase 3 OS=Homo sapiens OX=9606 GN=ATP2A3 PE=1 SV=3	FALSE	Human	38	38	96	27	284.68	0.85	108.1	91.9	7.18	19.37	4875.6	4400.9	4257	4548.5	3740.6	3082.3	0.0998071	3106	2996.5	3032.9	2653	1916.8	3082.3	18	18	18	18	18	18
High	Q9BSE5	Guanidino acid hydrolase, mitochondrial OS=Homo sapiens OX=9606 GN=AGMAT PE=1 SV=2	FALSE	Human	21	5	10	5	36.65	1.2	90.9	109.1	10.9	16.67	322.9	296.8	259.4	379.6	356.1	273	0.100282	205.7	202.1	184.8	221.4	182.5	273	3	3	3	3	3	3
High	Q53H80	Akirin-2 OS=Homo sapiens OX=9606 GN=AKIRIN2 PE=1 SV=2	FALSE	Human	17	3	3	3	8.39	0.903	105.1	94.9	5.55	10.26	53	57.2	59.1	45.1	55.4	51.7	0.100287	33.8	39	42.1	26.3	28.4	51.7	1	1	1	1	1	1
High	Q8NEB9	Phosphatidylinositol 3-kinase catalytic subunit type 3 OS=Homo sapiens OX=9606 GN=PIK3C3 PE=1 SV=1	FALSE	Human	25	22	32	22	96.11	1.226	89.9	110.1	21.28	21.5	1485.8	1267.6	1918.7	1610.7	1821	2419	0.100398	946.5	863.1	1367	939.5	933.1	2419	13	13	13	13	13	13
High	O75410	Transforming acidic coiled-coil-containing protein 1 OS=Homo sapiens OX=9606 GN=TACC1 PE=1 SV=2	FALSE	Human	36	27	31	27	97.72	1.459	81.3	118.7	18.65	29.84	1326.3	1526.7	1909.1	1552.4	2227.6	2876.5	0.100424	844.9	1039.5	1360.1	905.5	1141.5	2876.5	18	18	18	18	18	18
High	Q8IU85	Calcium/calmodulin-dependent protein kinase type 1D OS=Homo sapiens OX=9606 GN=CAMK1D PE=1 SV=1	FALSE	Human	28	10	19	6	62.05	0.862	107.4	92.6	4.84	20.64	573.4	593.6	539.1	515.3	494.2	344.5	0.100941	365.3	404.2	384.1	300.6	253.3	344.5	4	4	4	4	4	4
High	C9JW51	Family with sequence similarity 107 member B (Fragment) OS=Homo sapiens OX=9606 GN=FAM107B PE=1 SV=1	FALSE	Human	34	5	6	5	14.78	0.866	107.2	92.8	22.61	18.74	693.8	486.4	470.8	430.9	421.2	301.5	0.100955	442	331.2	335.4	251.3	215.8	301.5	4	4	4	4	4	4
High	Q6P1K2	Polyamine-modulated factor 1 OS=Homo sapiens OX=9606 GN=PMF1 PE=1 SV=2	FALSE	Human	56	9	12	9	44.3	0.787	111.9	88.1	6.12	10.84	762.9	850.3	849.6	668.7	767.1	621.4	0.101134	486	578.9	605.3	390.1	393.1	621.4	7	7	7	7	7	7
High	Q8WUY8	Probable N-acetyltransferase 14 OS=Homo sapiens OX=9606 GN=NAT14 PE=1 SV=1	FALSE	Human	29	4	5	4	17.1	1.091	95.7	104.3	15.17	14.71	627.7	466.2	524.2	714	571.7	547.7	0.101281	399.9	317.4	373.4	416.5	293	547.7	4	4	4	4	4	4
High	P40227	T-complex protein 1 subunit zeta OS=Homo sapiens OX=9606 GN=CCT6A PE=1 SV=3	FALSE	Human	60	36	103	29	291.89	1.174	92	108	6.74	17.07	6747.2	7116.7	7708.5	7840.6	8352	10711	0.101547	4298.3	4845.6	5491.9	4573.2	4279.8	10711	31	31	31	31	31	31
High	Q9H6U8	Alpha-1,2-mannosyltransferase ALG9 OS=Homo sapiens OX=9606 GN=ALG9 PE=1 SV=2	FALSE	Human	14	7	11	7	34.84	0.921	104.1	95.9	9.98	21.96	545.9	506.9	446.9	478.5	467	313.5	0.101659	347.8	345.2	318.4	279.1	239.3	313.5	4	4	4	4	4	4
High	A0A5F9ZHD5	adenosylmethionine decarboxylase OS=Homo sapiens OX=9606 GN=AMD1 PE=1 SV=1	FALSE	Human	14	8	9	8	21.82	0.531	130.6	69.4	46.81	38.56	402.4	1026	608.1	285.2	562.6	322.9	0.101938	256.3	698.6	433.3	166.3	288.3	322.9	5	5	5	5	5	5
High	I3L325	Ketimine reductase mu-crystallin (Fragment) OS=Homo sapiens OX=9606 GN=CRYM PE=1 SV=1	FALSE	Human	12	2	3	2	8.2	2.143	63.6	136.4	28.64	37.73	114.2	71.6	71.6	204.4	153.5	91.5	0.102048	72.7	48.7	51	119.2	78.7	91.5	1	1	1	1	1	1
High	Q00266	S-adenosylmethionine synthase isoform type-1 OS=Homo sapiens OX=9606 GN=MAT1A PE=1 SV=2	FALSE	Human	22	7	11	5	31.75	1.946	67.9	132.1	9.2	29.35	161.9	184.5	155.1	422.8	315	233.4	0.102176	103.1	125.6	110.5	246.6	161.4	233.4	2	2	2	2	2	2
High	Q9BQS8	FYVE and coiled-coil domain-containing protein 1 OS=Homo sapiens OX=9606 GN=FYCO1 PE=1 SV=3	FALSE	Human	15	18	20	18	62.14	1.487	80.4	119.6	20.26	23.4	595.2	493.5	739.2	681.4	885.2	1096.8	0.102293	379.2	336	526.7	397.4	453.6	1096.8	11	11	11	11	11	11
High	P55209	Nucleosome assembly protein 1-like 1 OS=Homo sapiens OX=9606 GN=NAP1L1 PE=1 SV=1	FALSE	Human	36	17	89	2	333.24	0.973	101.4	98.6	9.37	8.27	5611.4	6773	6254.4	5567.5	6572.1	6087.6	0.102522	3574.7	4611.6	4456	3247.4	3367.8	6087.6	13	13	13	13	13	13
High	Q14674	Separin OS=Homo sapiens OX=9606 GN=ESPL1 PE=1 SV=3	FALSE	Human	1	4	4	4	8.37	1.524	79.2	120.8	12.96	20.79	146.2	138.4	176.1	164.6	222.7	251.5	0.102638	93.1	94.2	125.5	96	114.1	251.5	1	1	1	1	1	1
High	O14656	Torsin-1A OS=Homo sapiens OX=9606 GN=TOR1A PE=1 SV=1	FALSE	Human	23	7	9	7	29.99	0.806	110.8	89.2	14.11	19.99	493.5	489.5	380.4	471.5	394.4	314.2	0.102713	314.4	333.3	271	275	202.1	314.2	5	5	5	5	5	5
High	Q13616	Cullin-1 OS=Homo sapiens OX=9606 GN=CUL1 PE=1 SV=2	FALSE	Human	54	41	70	41	208.97	0.889	105.9	94.1	4.9	2.86	5820.3	5325.7	5787.6	5317.5	5143.2	5023.5	0.102825	3707.8	3626.2	4123.4	3101.5	2635.6	5023.5	33	33	33	33	33	33
High	Q9H008	Phospholysine phosphohistidine inorganic pyrophosphate phosphatase OS=Homo sapiens OX=9606 GN=LHPP PE=1 SV=2	FALSE	Human	20	4	6	4	23.56	1.693	74.3	125.7	24.95	37.76	609.5	476.7	368	1043.2	806.9	463.9	0.103096	388.3	324.6	262.2	608.5	413.5	463.9	2	2	2	2	2	2
High	Q13445	Transmembrane emp24 domain-containing protein 1 OS=Homo sapiens OX=9606 GN=TMED1 PE=1 SV=1	FALSE	Human	17	4	5	4	19.27	0.759	113.7	86.3	9.32	27.73	599.8	571.2	499.1	559.6	433.6	317.4	0.103193	382.1	388.9	355.5	326.4	222.2	317.4	4	4	4	4	4	4
High	P10155	RNA-binding protein RO60 OS=Homo sapiens OX=9606 GN=RO60 PE=1 SV=2	FALSE	Human	50	25	56	25	177.09	1.024	98.8	101.2	10.35	8.67	3580.6	2970.7	3569.5	3654	3283	3906.3	0.1032	2281	2022.7	2543.1	2131.3	1682.3	3906.3	22	22	22	22	22	22
High	G5E9L0	ADP-ribosylation factor GTPase-activating protein 2 OS=Homo sapiens OX=9606 GN=ARFGAP2 PE=1 SV=2	FALSE	Human	36	20	36	20	108.95	0.796	111.4	88.6	5.24	18.8	1961.3	2171.8	2027.6	1613.1	1985.9	1367.7	0.103499	1249.5	1478.7	1444.5	940.9	1017.6	1367.7	14	14	14	14	14	14
High	Q92546	RAB6A-GEF complex partner protein 2 OS=Homo sapiens OX=9606 GN=RGP1 PE=1 SV=1	FALSE	Human	10	4	5	4	9.74	1.133	93.8	106.2	12.7	2.54	417.5	325.8	398	450	450.9	470.5	0.103573	266	221.8	283.6	262.5	231	470.5	2	2	2	2	2	2
High	P51570	Galactokinase OS=Homo sapiens OX=9606 GN=GALK1 PE=1 SV=1	FALSE	Human	34	14	32	14	107.92	0.846	108.3	91.7	8.36	21.14	2851.2	2610.8	2413.1	2684.9	2208.4	1748.9	0.103726	1816.4	1777.6	1719.2	1566	1131.7	1748.9	12	12	12	12	12	12
High	P12277	Creatine kinase B-type OS=Homo sapiens OX=9606 GN=CKB PE=1 SV=1	FALSE	Human	79	24	174	21	570.37	1.454	81.5	118.5	5.17	15.94	12832.5	11809.8	11695.3	17172.6	17336.8	12895.2	0.103738	8174.9	8041.1	8332.3	10016.3	8883.9	12895.2	26	26	26	26	26	26
High	Q9P215	Pogo transposable element with KRAB domain OS=Homo sapiens OX=9606 GN=POGK PE=1 SV=2	FALSE	Human	15	7	7	7	25.74	0.805	110.8	89.2	18.15	7.54	764.2	528.4	663.9	536.4	468.4	534.4	0.103749	486.8	359.8	473	312.8	240	534.4	5	5	5	5	5	5
High	H0YFD6	enoyl-CoA hydratase OS=Homo sapiens OX=9606 GN=HADHA PE=1 SV=2	FALSE	Human	54	40	157	40	538.75	0.899	105.3	94.7	5.62	13.18	15191.2	13942.5	13694	14519	12537.7	11178.1	0.103817	9677.5	9493.2	9756.3	8468.5	6424.7	11178.1	40	40	40	40	40	40
High	A0A669KB29	CXXC-type zinc finger protein 1 OS=Homo sapiens OX=9606 GN=CXXC1 PE=1 SV=1	FALSE	Human	17	9	10	9	28.59	1.072	96.5	103.5	11.98	14.31	221.2	213.3	265.2	227.5	237.1	294.5	0.103886	140.9	145.2	188.9	132.7	121.5	294.5	4	4	4	4	4	4
High	Q9NRX5	Serine incorporator 1 OS=Homo sapiens OX=9606 GN=SERINC1 PE=1 SV=1	FALSE	Human	10	4	4	4	14.37	0.79	111.8	88.2	9.42	23.52	126.6	136.7	113.1	117.9	99.9	72.6	0.103901	80.6	93.1	80.6	68.8	51.2	72.6	2	2	2	2	2	2
High	P52735	Guanine nucleotide exchange factor VAV2 OS=Homo sapiens OX=9606 GN=VAV2 PE=1 SV=2	FALSE	Human	7	6	6	6	13.05	0.757	113.8	86.2	14.99	11.38	287.5	237.9	322.2	193	217.7	242.6	0.103983	183.2	162	229.5	112.6	111.6	242.6	2	2	2	2	2	2
High	Q7Z6J8	E3 ubiquitin-protein ligase E3D OS=Homo sapiens OX=9606 GN=UBE3D PE=1 SV=2	FALSE	Human	19	7	7	7	20.9	0.914	104.5	95.5	5.79	11.05	300	335	308.7	282.1	285.4	232.8	0.104172	191.1	228.1	219.9	164.6	146.2	232.8	4	4	4	4	4	4
High	Q92797	Symplekin OS=Homo sapiens OX=9606 GN=SYMPK PE=1 SV=2	FALSE	Human	40	43	84	43	266.36	0.863	107.4	92.6	4.96	16.28	7986.4	7285.4	7406.3	7156.7	6390.5	5146.9	0.104265	5087.7	4960.5	5276.6	4174.3	3274.7	5146.9	36	36	36	36	36	36
High	A0A1W2PNX8	Unc-45 myosin chaperone A OS=Homo sapiens OX=9606 GN=UNC45A PE=1 SV=1	FALSE	Human	49	48	112	47	345.76	0.851	108.1	91.9	12.58	13.98	7796.6	9961.3	8520.1	7246.9	7872.3	5947.7	0.104326	4966.8	6782.4	6070.1	4226.9	4034	5947.7	43	43	43	43	43	43
High	P13861	cAMP-dependent protein kinase type II-alpha regulatory subunit OS=Homo sapiens OX=9606 GN=PRKAR2A PE=1 SV=2	FALSE	Human	50	18	38	15	131.59	1.305	86.8	113.2	2.82	15.7	2344.5	2231.2	2236.2	3411.9	2918.7	2489.7	0.10439	1493.6	1519.2	1593.2	1990.1	1495.6	2489.7	16	16	16	16	16	16
High	Q96AT1	Uncharacterized protein KIAA1143 OS=Homo sapiens OX=9606 GN=KIAA1143 PE=1 SV=2	FALSE	Human	38	7	12	7	43.32	0.765	113.3	86.7	9.49	28.37	1385.9	1528.4	1264.2	1059.7	1426.4	807.1	0.104456	882.9	1040.6	900.7	618.1	730.9	807.1	5	5	5	5	5	5
High	Q5T5C7	serine--tRNA ligase OS=Homo sapiens OX=9606 GN=SARS1 PE=1 SV=1	FALSE	Human	52	28	72	28	231.64	0.847	108.3	91.7	5.46	18.19	7792.9	7759.6	7063.3	7279.5	6571.1	5038.8	0.10471	4964.5	5283.4	5032.3	4245.9	3367.2	5038.8	28	28	28	28	28	28
High	O00512	B-cell CLL/lymphoma 9 protein OS=Homo sapiens OX=9606 GN=BCL9 PE=1 SV=4	FALSE	Human	3	2	2	2	8.38	0.79	111.8	88.2	1.22	12.78	69.9	71.5	71.3	56.3	67.6	53.3	0.104776	44.5	48.7	50.8	32.8	34.6	53.3	1	1	1	1	1	1
High	O95865	Putative hydrolase DDAH2 OS=Homo sapiens OX=9606 GN=DDAH2 PE=1 SV=1	FALSE	Human	54	13	25	12	81.45	1.735	73.1	126.9	23.11	32.62	2244	1609.1	1475.7	3463.2	2791.5	1738.7	0.104864	1429.5	1095.6	1051.4	2020	1430.5	1738.7	8	8	8	8	8	8
High	D6REA0	Glutamyl-tRNA(Gln) amidotransferase subunit B, mitochondrial OS=Homo sapiens OX=9606 GN=GATB PE=1 SV=1	FALSE	Human	10	7	7	7	17.5	0.918	104.3	95.7	5.78	11.55	321.7	358.5	329.1	302.3	306.9	247.6	0.10516	204.9	244.1	234.5	176.3	157.3	247.6	5	5	5	5	5	5
High	Q5JSB5	Transcription factor Dp-1 (Fragment) OS=Homo sapiens OX=9606 GN=TFDP1 PE=1 SV=8	FALSE	Human	14	2	2	2	8.34	1.069	96.7	103.3	12.29	9.46	221.9	194.5	249	232.3	237.2	275.2	0.105178	141.4	132.4	177.4	135.5	121.6	275.2	2	2	2	2	2	2
High	Q8N1B4	Vacuolar protein sorting-associated protein 52 homolog OS=Homo sapiens OX=9606 GN=VPS52 PE=1 SV=1	FALSE	Human	16	11	12	11	35.68	1.186	91.5	108.5	11.61	20.62	406.5	371	466.2	454.6	481.9	656.5	0.105474	259	252.6	332.1	265.2	247	656.5	6	6	6	6	6	6
High	Q9ULR3	Protein phosphatase 1H OS=Homo sapiens OX=9606 GN=PPM1H PE=1 SV=2	FALSE	Human	15	6	6	6	20.49	0.894	105.6	94.4	3.18	12.68	359.2	339.7	340.5	330.2	304.4	256	0.105657	228.8	231.3	242.6	192.6	156	256	3	3	3	3	3	3
High	A0A0C4DGV9	DNA ligase OS=Homo sapiens OX=9606 GN=LIG4 PE=1 SV=1	FALSE	Human	7	6	7	6	21.17	0.669	119.8	80.2	13.42	36.06	271.8	319.1	356.4	167.4	213.6	333.8	0.105909	173.2	217.3	253.9	97.6	109.4	333.8	3	3	3	3	3	3
High	Q9Y5S9	RNA-binding protein 8A OS=Homo sapiens OX=9606 GN=RBM8A PE=1 SV=1	FALSE	Human	21	4	13	4	38.55	0.71	116.9	83.1	7.31	14.06	877.4	766.9	868	517.3	687.2	616.5	0.105917	559	522.2	618.4	301.7	352.1	616.5	4	4	4	4	4	4
High	Q8NF37	Lysophosphatidylcholine acyltransferase 1 OS=Homo sapiens OX=9606 GN=LPCAT1 PE=1 SV=2	FALSE	Human	31	15	28	15	88.24	0.765	113.3	86.7	8.35	6.95	2331	2571.2	2755.9	2125.4	1966.8	1851.2	0.105927	1485	1750.7	1963.4	1239.7	1007.9	1851.2	15	15	15	15	15	15
High	P00846	ATP synthase subunit a OS=Homo sapiens OX=9606 GN=MT-ATP6 PE=1 SV=1	FALSE	Human	7	2	6	2	19	0.718	116.4	83.6	11.26	30.53	1381.4	1273	1101.8	1300.4	914.5	714	0.106035	880	866.8	785	758.5	468.6	714	1	1	1	1	1	1
High	Q9Y5L4	Mitochondrial import inner membrane translocase subunit Tim13 OS=Homo sapiens OX=9606 GN=TIMM13 PE=1 SV=1	FALSE	Human	61	5	12	5	40.22	1.325	86	114	5.47	19.1	765.5	809.7	854.1	865	1073	1273.9	0.106039	487.7	551.3	608.5	504.6	549.8	1273.9	3	3	3	3	3	3
High	Q9BUV8	GEL complex subunit OPTI OS=Homo sapiens OX=9606 GN=RAB5IF PE=1 SV=1	FALSE	Human	15	2	2	2	6.79	0.834	109.1	90.9	13.13	12.82	251.7	263.3	203.9	209.9	244.8	190.4	0.106043	160.4	179.2	145.3	122.4	125.4	190.4	2	2	2	2	2	2
High	Q9UGK8	Secretion-regulating guanine nucleotide exchange factor OS=Homo sapiens OX=9606 GN=SERGEF PE=1 SV=2	FALSE	Human	18	6	7	6	24.76	0.744	114.7	85.3	2.98	21.73	185.7	178.2	175.4	172.3	132.5	113	0.106362	118.3	121.3	124.9	100.5	67.9	113	2	2	2	2	2	2
High	Q9BXB4	Oxysterol-binding protein-related protein 11 OS=Homo sapiens OX=9606 GN=OSBPL11 PE=1 SV=2	FALSE	Human	16	13	16	13	35.73	1.296	87.1	112.9	15.92	11.63	328.1	337.2	433.3	370.3	437	466.7	0.106883	209	229.6	308.7	216	224	466.7	5	5	5	5	5	5
High	Q13057	Bifunctional coenzyme A synthase OS=Homo sapiens OX=9606 GN=COASY PE=1 SV=4	FALSE	Human	26	12	27	10	92.55	0.88	106.4	93.6	2.62	6.62	2273.4	2362.8	2391.1	2080.2	2211.5	1936.6	0.106894	1448.3	1608.8	1703.6	1213.3	1133.2	1936.6	9	9	9	9	9	9
High	Q9NVZ3	Adaptin ear-binding coat-associated protein 2 OS=Homo sapiens OX=9606 GN=NECAP2 PE=1 SV=1	FALSE	Human	48	9	17	9	65	1.054	97.4	102.6	8.68	11.53	1060.7	1261.7	1154.4	1216.6	1464.1	1196.5	0.107195	675.7	859.1	822.4	709.6	750.2	1196.5	9	9	9	9	9	9
High	Q8NCG7	Diacylglycerol lipase-beta OS=Homo sapiens OX=9606 GN=DAGLB PE=1 SV=2	FALSE	Human	11	7	9	6	23.4	0.779	112.4	87.6	5.08	19.88	853.3	859.1	783.2	803.2	664.8	537.5	0.108014	543.6	584.9	558	468.5	340.6	537.5	5	5	5	5	5	5
High	Q96Q11	CCA tRNA nucleotidyltransferase 1, mitochondrial OS=Homo sapiens OX=9606 GN=TRNT1 PE=1 SV=2	FALSE	Human	39	17	29	17	86.58	0.754	114	86	10.51	25.88	2391.4	2325.2	1957.4	2266.8	1752.5	1343.7	0.108063	1523.4	1583.2	1394.6	1322.2	898	1343.7	12	12	12	12	12	12
High	P20248	Cyclin-A2 OS=Homo sapiens OX=9606 GN=CCNA2 PE=1 SV=2	FALSE	Human	16	5	10	5	33.18	1.21	90.5	109.5	11.41	16.97	327.9	410.7	388.3	357.5	469.9	499.9	0.108285	208.9	279.6	276.6	208.5	240.8	499.9	3	3	3	3	3	3
High	F5H563	Erythrocyte membrane protein band 4.2 OS=Homo sapiens OX=9606 GN=EPB42 PE=1 SV=1	FALSE	Human	10	5	5	5	15.12	1.298	87	113	12.89	22.41	115.4	146.4	144.8	125	188	192.7	0.108306	73.5	99.7	103.2	72.9	96.3	192.7	3	3	3	3	3	3
High	P36959	GMP reductase 1 OS=Homo sapiens OX=9606 GN=GMPR PE=1 SV=1	FALSE	Human	42	12	23	9	77.07	1.485	80.5	119.5	16.29	31.68	1209.5	1083.1	869.8	2087.4	1607.9	1079.3	0.108457	770.5	737.4	619.7	1217.5	824	1079.3	8	8	8	8	8	8
Medium	Q9HAQ2	Kinesin-like protein KIF9 OS=Homo sapiens OX=9606 GN=KIF9 PE=1 SV=4	FALSE	Human	3	2	3	2	1.82	1.272	88	112	18.22	23.38	327.2	251.5	234.4	400.1	320	249.1	0.108629	208.4	171.2	167	233.4	164	249.1	1	1	1	1	1	1
High	P78371	T-complex protein 1 subunit beta OS=Homo sapiens OX=9606 GN=CCT2 PE=1 SV=4	FALSE	Human	73	40	183	40	635.6	1.049	97.6	102.4	10.08	10.77	11477.8	13797.9	13691	13050	14355.7	16164.1	0.109129	7311.9	9394.7	9754.2	7611.7	7356.3	16164.1	43	43	43	43	43	43
High	A0A494C1L5	LPS responsive beige-like anchor protein OS=Homo sapiens OX=9606 GN=LRBA PE=1 SV=1	FALSE	Human	24	63	89	39	254.8	0.928	103.7	96.3	7.83	15.16	5869.3	5301.7	5041.6	5522.1	4921.2	4063.3	0.109135	3739	3609.8	3591.9	3220.9	2521.8	4063.3	39	39	39	39	39	39
High	Q9BUN8	Derlin-1 OS=Homo sapiens OX=9606 GN=DERL1 PE=1 SV=1	FALSE	Human	19	5	14	5	38	0.907	104.9	95.1	8.92	21.2	540.7	625.6	535.4	490.4	523.4	343.3	0.109153	344.4	426	381.5	286	268.2	343.3	4	4	4	4	4	4
High	P04818	Thymidylate synthase OS=Homo sapiens OX=9606 GN=TYMS PE=1 SV=3	FALSE	Human	44	13	24	13	80.47	0.651	121.1	78.9	30.22	25.67	1764.2	3223.1	2321.6	1512	1947.4	1158.5	0.10948	1123.9	2194.5	1654	881.9	997.9	1158.5	9	9	9	9	9	9
High	P48047	ATP synthase subunit O, mitochondrial OS=Homo sapiens OX=9606 GN=ATP5PO PE=1 SV=1	FALSE	Human	70	12	48	12	155.38	0.792	111.6	88.4	1.5	14.92	6069.1	5943.5	5895.6	5758.7	4710.2	4338.4	0.109538	3866.3	4046.8	4200.4	3358.9	2413.7	4338.4	13	13	13	13	13	13
High	E9PGQ0	Solute carrier family 25 member 44 OS=Homo sapiens OX=9606 GN=SLC25A44 PE=1 SV=3	FALSE	Human	11	3	3	3	7.61	0.956	102.2	97.8	11.53	19.05	60.2	55.2	47.8	54.1	52.8	37.6	0.109554	38.4	37.6	34	31.5	27	37.6	1	1	1	1	1	1
High	Q04771	Activin receptor type-1 OS=Homo sapiens OX=9606 GN=ACVR1 PE=1 SV=1	FALSE	Human	18	8	9	8	24.91	0.822	109.8	90.2	0.29	13.26	375.7	375	377.2	350.5	308.8	268.5	0.109562	239.4	255.3	268.7	204.4	158.2	268.5	5	5	5	5	5	5
High	Q9NWZ5	Uridine-cytidine kinase-like 1 OS=Homo sapiens OX=9606 GN=UCKL1 PE=1 SV=2	FALSE	Human	9	5	6	5	14.36	0.953	102.4	97.6	4.2	9.62	400.8	379.1	369.4	361.1	364.6	305.7	0.109576	255.4	258.1	263.2	210.6	186.8	305.7	2	2	2	2	2	2
High	Q9BW92	Threonine--tRNA ligase, mitochondrial OS=Homo sapiens OX=9606 GN=TARS2 PE=1 SV=1	FALSE	Human	42	28	36	28	118.38	0.802	111	89	30.34	21.98	3095.9	1637.9	2552.3	2224.1	1428.6	2045.9	0.109893	1972.2	1115.2	1818.4	1297.2	732.1	2045.9	16	16	16	16	16	16
High	P61086	Ubiquitin-conjugating enzyme E2 K OS=Homo sapiens OX=9606 GN=UBE2K PE=1 SV=3	FALSE	Human	51	11	37	11	106.59	0.808	110.6	89.4	5.57	23.51	4134	4163.9	3762	3791.9	3341.6	2341.1	0.109918	2633.6	2835.1	2680.2	2211.7	1712.3	2341.1	11	11	11	11	11	11
High	Q15437	Protein transport protein Sec23B OS=Homo sapiens OX=9606 GN=SEC23B PE=1 SV=2	FALSE	Human	31	21	56	18	183.4	0.867	107.1	92.9	2.64	5.27	3340.7	3244.6	3420.6	2852.3	3141.4	2895	0.110167	2128.2	2209.2	2437	1663.7	1609.7	2895	19	19	19	19	19	19
High	P14621	Acylphosphatase-2 OS=Homo sapiens OX=9606 GN=ACYP2 PE=1 SV=2	FALSE	Human	31	4	4	4	10.3	1.156	92.8	107.2	8.19	13.65	95.6	86.5	81.5	111.5	100	84.6	0.110177	60.9	58.9	58	65	51.2	84.6	2	2	2	2	2	2
High	A0A7P0Z497	Peptidyl-prolyl cis-trans isomerase OS=Homo sapiens OX=9606 GN=PPIB PE=1 SV=1	FALSE	Human	71	15	89	14	247.52	0.904	105	95	6.41	11.11	6507.7	7391	6873.5	5888.3	7261.4	6214.6	0.110243	4145.7	5032.4	4897	3434.5	3721	6214.6	13	13	13	13	13	13
High	Q8TCY9	Up-regulator of cell proliferation OS=Homo sapiens OX=9606 GN=URGCP PE=1 SV=2	FALSE	Human	4	3	3	3	8.5	0.685	118.7	81.3	18.97	15.43	60.5	80	88.9	54.8	52.3	69.1	0.110296	38.6	54.5	63.3	32	26.8	69.1	1	1	1	1	1	1
High	Q9C005	Protein dpy-30 homolog OS=Homo sapiens OX=9606 GN=DPY30 PE=1 SV=1	FALSE	Human	33	4	7	4	19.37	1.186	91.5	108.5	8.11	6.04	199.6	224.8	234	293	266.7	262.4	0.110342	127.2	153.1	166.7	170.9	136.7	262.4	2	2	2	2	2	2
High	A0A140TA68	Protein tyrosine phosphatase receptor type C (Fragment) OS=Homo sapiens OX=9606 GN=PTPRC PE=1 SV=1	FALSE	Human	24	12	34	4	112.62	0.88	106.4	93.6	9.16	15.63	1294.6	1086.7	1142.7	1085.1	1005.9	794.3	0.110342	824.7	739.9	814.1	632.9	515.4	794.3	3	3	3	3	3	3
High	Q9NX08	COMM domain-containing protein 8 OS=Homo sapiens OX=9606 GN=COMMD8 PE=1 SV=1	FALSE	Human	26	5	7	5	21.02	0.847	108.3	91.7	10.74	2.28	585.5	725.7	648.8	549.7	555.1	531.4	0.110474	373	494.1	462.2	320.7	284.5	531.4	4	4	4	4	4	4
High	O14545	TRAF-type zinc finger domain-containing protein 1 OS=Homo sapiens OX=9606 GN=TRAFD1 PE=1 SV=1	FALSE	Human	21	11	21	11	73.88	1.19	91.3	108.7	12.34	18.76	1263.5	1137.2	1452.1	1360.2	1503.3	1936.7	0.11059	804.9	774.3	1034.6	793.3	770.4	1936.7	9	9	9	9	9	9
High	Q32MK0	Myosin light chain kinase 3 OS=Homo sapiens OX=9606 GN=MYLK3 PE=1 SV=3	FALSE	Human	8	6	8	5	22.91	1.256	88.6	111.4	8.06	8.42	192.5	163.8	178.3	224	243.2	205.5	0.110592	122.6	111.5	127.1	130.7	124.6	205.5	2	2	2	2	2	2
High	Q2TAA5	GDP-Man:Man(3)GlcNAc(2)-PP-Dol alpha-1,2-mannosyltransferase OS=Homo sapiens OX=9606 GN=ALG11 PE=1 SV=2	FALSE	Human	13	5	5	5	14.39	0.91	104.7	95.3	16.37	21.81	148.6	166.8	119.7	142.5	135.2	92.6	0.110787	94.7	113.5	85.3	83.1	69.3	92.6	2	2	2	2	2	2
High	Q4U2R6	Large ribosomal subunit protein mL51 OS=Homo sapiens OX=9606 GN=MRPL51 PE=1 SV=1	FALSE	Human	28	4	5	4	11.57	0.794	111.5	88.5	14.33	10.58	182.6	136.7	165	131.1	118	145.8	0.110953	116.3	93.1	117.5	76.4	60.5	145.8	1	1	1	1	1	1
High	Q12765	Secernin-1 OS=Homo sapiens OX=9606 GN=SCRN1 PE=1 SV=2	FALSE	Human	39	16	32	15	105.01	0.82	109.9	90.1	4.36	24.81	2770.9	2723.3	2548.8	2457.3	2232.4	1482.4	0.111069	1765.2	1854.2	1815.9	1433.3	1144	1482.4	12	12	12	12	12	12
High	Q16763	Ubiquitin-conjugating enzyme E2 S OS=Homo sapiens OX=9606 GN=UBE2S PE=1 SV=2	FALSE	Human	49	8	20	8	73.64	0.675	119.4	80.6	29.8	24.62	1284	2378.4	1847.1	1167.1	1802.5	1247.2	0.111251	818	1619.4	1316	680.8	923.7	1247.2	9	9	9	9	9	9
High	O15270	Serine palmitoyltransferase 2 OS=Homo sapiens OX=9606 GN=SPTLC2 PE=1 SV=1	FALSE	Human	49	25	46	25	153.12	0.85	108.1	91.9	8.27	17.76	4789.1	5488.6	4753.6	4478.5	4072.9	3130.7	0.111323	3050.9	3737.1	3386.7	2612.2	2087.1	3130.7	20	20	20	20	20	20
High	P45880	Voltage-dependent anion-selective channel protein 2 OS=Homo sapiens OX=9606 GN=VDAC2 PE=1 SV=2	FALSE	Human	47	11	27	10	102.04	0.965	101.8	98.2	11.76	13.63	2870.4	2364.7	2346.7	2525	2282	1917.9	0.11145	1828.6	1610.1	1671.9	1472.7	1169.4	1917.9	9	9	9	9	9	9
High	Q9Y6I3	Epsin-1 OS=Homo sapiens OX=9606 GN=EPN1 PE=1 SV=2	FALSE	Human	24	9	13	9	48.51	0.835	109	91	1.45	19.2	683.5	664.1	675.8	564.1	578.8	400.8	0.111472	435.4	452.2	481.5	329	296.6	400.8	7	7	7	7	7	7
High	O95801	Tetratricopeptide repeat protein 4 OS=Homo sapiens OX=9606 GN=TTC4 PE=1 SV=3	FALSE	Human	46	17	31	17	95.6	0.799	111.2	88.8	6.87	13.78	2312.3	2647.3	2546.7	2034.8	2399	1831	0.111548	1473	1802.5	1814.4	1186.8	1229.3	1831	13	13	13	13	13	13
High	Q6Y288	Beta-1,3-glucosyltransferase OS=Homo sapiens OX=9606 GN=B3GLCT PE=1 SV=2	FALSE	Human	5	2	2	2	8.42	0.672	119.6	80.4	18.89	4.78	60	41.1	55.2	39.2	37.1	35.7	0.111628	38.2	28	39.3	22.9	19	35.7	1	1	1	1	1	1
High	P28799	Progranulin OS=Homo sapiens OX=9606 GN=GRN PE=1 SV=2	FALSE	Human	20	8	9	8	35.88	1.336	85.6	114.4	5.75	12.4	636.2	634.1	700.5	850.2	996.6	784.2	0.111902	405.3	431.7	499.1	495.9	510.7	784.2	7	7	7	7	7	7
High	P53992	Protein transport protein Sec24C OS=Homo sapiens OX=9606 GN=SEC24C PE=1 SV=3	FALSE	Human	35	32	49	32	166.12	0.864	107.3	92.7	1.64	7.59	3794.6	3894.9	3912.1	3366	3754.8	3255.2	0.111915	2417.3	2651.9	2787.2	1963.3	1924.1	3255.2	24	24	24	24	24	24
High	P51151	Ras-related protein Rab-9A OS=Homo sapiens OX=9606 GN=RAB9A PE=1 SV=1	FALSE	Human	25	4	7	4	26.32	0.826	109.5	90.5	7.04	19.29	1095.6	1181.6	1026.8	1033	904.7	697.1	0.111973	697.9	804.6	731.6	602.5	463.6	697.1	3	3	3	3	3	3
High	Q8WXI4	Acyl-coenzyme A thioesterase 11 OS=Homo sapiens OX=9606 GN=ACOT11 PE=1 SV=1	FALSE	Human	22	13	15	13	45.5	0.809	110.6	89.4	5.52	29.02	1051.6	1035.5	1145.6	515.5	850.8	937.3	0.112004	669.9	705.1	816.2	300.7	436	937.3	9	9	9	9	9	9
High	Q9UL12	Sarcosine dehydrogenase, mitochondrial OS=Homo sapiens OX=9606 GN=SARDH PE=1 SV=1	FALSE	Human	4	4	4	4	10.28	1.325	86	114	18.85	2.99	96.2	66.3	77.8	104.9	103.1	98.9	0.112033	61.3	45.1	55.4	61.2	52.8	98.9	1	1	1	1	1	1
High	Q9UBS8	E3 ubiquitin-protein ligase RNF14 OS=Homo sapiens OX=9606 GN=RNF14 PE=1 SV=1	FALSE	Human	16	8	9	8	26.28	0.794	111.5	88.5	5.66	10.53	554	613.3	611	512.9	485.1	416.4	0.112124	352.9	417.6	435.3	299.2	248.6	416.4	5	5	5	5	5	5
High	P42765	3-ketoacyl-CoA thiolase, mitochondrial OS=Homo sapiens OX=9606 GN=ACAA2 PE=1 SV=2	FALSE	Human	48	15	23	15	77.26	0.868	107.1	92.9	10.19	24.37	3226	2799.8	2659.9	2952	2430	1789.1	0.112181	2055.1	1906.4	1895	1721.8	1245.2	1789.1	12	12	12	12	12	12
High	B7Z1V0	Chimaerin OS=Homo sapiens OX=9606 GN=CHN2 PE=1 SV=1	FALSE	Human	28	12	13	11	35.19	1.199	91	109	7.33	17.92	429.4	406.7	469.7	476.1	514.8	663.2	0.112237	273.6	276.9	334.6	277.7	263.8	663.2	5	5	5	5	5	5
High	Q13451	Peptidyl-prolyl cis-trans isomerase FKBP5 OS=Homo sapiens OX=9606 GN=FKBP5 PE=1 SV=2	FALSE	Human	57	32	102	31	308.72	0.899	105.3	94.7	5.8	18.37	9574.4	9243.3	8539.4	8724.4	8305.4	6090.3	0.112672	6099.4	6293.5	6083.9	5088.7	4256	6090.3	33	33	33	33	33	33
High	Q9H9T3	Elongator complex protein 3 OS=Homo sapiens OX=9606 GN=ELP3 PE=1 SV=2	FALSE	Human	26	13	22	13	57.55	0.82	109.9	90.1	8.6	11.84	1231.4	1079.3	1275.1	1009.9	977.9	1210.8	0.11272	784.5	734.9	908.5	589	501.1	1210.8	8	8	8	8	8	8
High	Q9H7M9	V-type immunoglobulin domain-containing suppressor of T-cell activation OS=Homo sapiens OX=9606 GN=VSIR PE=1 SV=3	FALSE	Human	14	5	5	5	12.78	1.33	85.8	114.2	10.04	11.26	296.4	244	260.7	352.4	346.9	285.8	0.113325	188.8	166.1	185.8	205.6	177.8	285.8	3	3	3	3	3	3
High	Q14289	Protein-tyrosine kinase 2-beta OS=Homo sapiens OX=9606 GN=PTK2B PE=1 SV=2	FALSE	Human	19	18	20	17	52.28	1.054	97.4	102.6	13.62	15.09	908	830.3	1080.3	933.1	956.6	1214.5	0.113428	578.4	565.4	769.7	544.2	490.2	1214.5	9	9	9	9	9	9
High	E9PJM3	F-box protein 3 OS=Homo sapiens OX=9606 GN=FBXO3 PE=1 SV=1	FALSE	Human	18	6	7	3	24.44	0.844	108.4	91.6	8.9	3.54	316.9	308	362.6	267.6	281.4	262.9	0.113475	201.9	209.7	258.4	156.1	144.2	262.9	2	2	2	2	2	2
High	Q8IY95	Transmembrane protein 192 OS=Homo sapiens OX=9606 GN=TMEM192 PE=1 SV=1	FALSE	Human	21	5	10	5	35.75	0.887	106	94	3.02	15.3	642.2	621	604.7	587.7	550.6	434	0.113533	409.1	422.9	430.8	342.8	282.1	434	4	4	4	4	4	4
High	P36871	Phosphoglucomutase-1 OS=Homo sapiens OX=9606 GN=PGM1 PE=1 SV=3	FALSE	Human	50	29	81	29	235.42	0.79	111.8	88.2	5.85	21.29	6372.7	6546.2	5843.7	6007.7	5032.2	3891.1	0.114284	4059.7	4457.2	4163.4	3504.1	2578.7	3891.1	29	29	29	29	29	29
High	Q9HB90	Ras-related GTP-binding protein C OS=Homo sapiens OX=9606 GN=RRAGC PE=1 SV=1	FALSE	Human	31	9	13	9	45.8	1.017	99.1	100.9	2.51	2.37	1498.5	1439.1	1507.7	1514.1	1524.6	1581.9	0.11435	954.6	979.9	1074.2	883.2	781.2	1581.9	9	9	9	9	9	9
High	P51948	CDK-activating kinase assembly factor MAT1 OS=Homo sapiens OX=9606 GN=MNAT1 PE=1 SV=1	FALSE	Human	12	3	4	3	14.43	1.357	84.9	115.1	13.92	23.72	31.8	29.3	38.2	35.2	43.1	56.3	0.114403	20.3	19.9	27.2	20.5	22.1	56.3	1	1	1	1	1	1
High	Q8IZV5	Retinol dehydrogenase 10 OS=Homo sapiens OX=9606 GN=RDH10 PE=1 SV=1	FALSE	Human	10	4	5	4	18.59	1.906	68.8	131.2	5.66	26.17	447.1	497.6	458.6	874.2	896	537	0.114441	284.8	338.8	326.7	509.9	459.1	537	3	3	3	3	3	3
High	Q16566	Calcium/calmodulin-dependent protein kinase type IV OS=Homo sapiens OX=9606 GN=CAMK4 PE=1 SV=1	FALSE	Human	5	3	3	3	8.63	0.931	103.6	96.4	8.58	10.5	98.4	85.2	85	79.4	81.7	66.9	0.114579	62.7	58	60.5	46.3	41.9	66.9	1	1	1	1	1	1
High	O14925	Mitochondrial import inner membrane translocase subunit Tim23 OS=Homo sapiens OX=9606 GN=TIMM23 PE=1 SV=1	FALSE	Human	33	6	9	6	31.03	0.834	109	91	9.56	10.16	1213.9	1470.6	1364.8	1138.4	1170.7	964.6	0.114626	773.3	1001.3	972.4	664	599.9	964.6	6	6	6	6	6	6
High	B4DR61	Protein transport protein Sec61 subunit alpha isoform 1 OS=Homo sapiens OX=9606 GN=SEC61A1 PE=1 SV=1	FALSE	Human	20	9	21	9	53.67	0.821	109.8	90.2	5.22	18.11	2431.8	2487	2248.8	2310	1996.9	1598.5	0.114931	1549.1	1693.3	1602.2	1347.4	1023.3	1598.5	9	9	9	9	9	9
High	A0A6Q8PHC6	Glycine amidinotransferase OS=Homo sapiens OX=9606 GN=GATM PE=1 SV=1	FALSE	Human	18	7	9	5	28.5	1.165	92.4	107.6	3.18	9.91	436.5	427.5	409.9	511.1	498.2	423.5	0.115114	278.1	291.1	292.1	298.1	255.3	423.5	4	4	4	4	4	4
High	Q14558	Phosphoribosyl pyrophosphate synthase-associated protein 1 OS=Homo sapiens OX=9606 GN=PRPSAP1 PE=1 SV=2	FALSE	Human	36	11	14	9	45.62	1.91	68.7	131.3	52.94	41.95	375.4	376	871.8	450.4	717.9	1075.9	0.115141	239.1	256	621.1	262.7	367.9	1075.9	7	7	7	7	7	7
High	F8VQX6	Thiol methyltransferase 1A (Fragment) OS=Homo sapiens OX=9606 GN=TMT1A PE=1 SV=1	FALSE	Human	23	3	5	3	20.29	0.766	113.2	86.8	9.55	29.06	825.9	784.3	683.8	776.6	600.9	427	0.115158	526.2	534	487.2	453	307.9	427	3	3	3	3	3	3
High	Q9Y4E8	Ubiquitin carboxyl-terminal hydrolase 15 OS=Homo sapiens OX=9606 GN=USP15 PE=1 SV=3	FALSE	Human	38	39	69	38	213.9	0.856	107.8	92.2	5.6	16.29	5827.3	6476	5969.7	5420	5110.3	3931.9	0.115225	3712.3	4409.4	4253.1	3161.3	2618.7	3931.9	30	30	30	30	30	30
High	A0A0B4J2A0	Carbohydrate kinase FGGY N-terminal domain-containing protein OS=Homo sapiens OX=9606 PE=3 SV=1	FALSE	Human	23	8	10	8	36.42	0.929	103.7	96.3	4.27	14.41	531.7	512.8	488.2	480.7	476.6	368.4	0.115663	338.7	349.1	347.8	280.4	244.2	368.4	7	7	7	7	7	7
High	P35520	Cystathionine beta-synthase OS=Homo sapiens OX=9606 GN=CBS PE=1 SV=2	FALSE	Human	37	18	30	17	90.03	0.925	103.9	96.1	43.25	41.11	2799.5	1603.6	1244.6	2392.2	1483	1067.8	0.115725	1783.4	1091.9	886.7	1395.3	760	1067.8	13	13	13	13	13	13
High	P01033	Metalloproteinase inhibitor 1 OS=Homo sapiens OX=9606 GN=TIMP1 PE=1 SV=1	FALSE	Human	19	3	3	3	8.68	0.835	109	91	25.96	16.04	187	282	182.1	156.2	156.8	116.7	0.115831	119.1	192	129.7	91.1	80.3	116.7	2	2	2	2	2	2
High	P35610	Sterol O-acyltransferase 1 OS=Homo sapiens OX=9606 GN=SOAT1 PE=1 SV=3	FALSE	Human	13	7	10	7	27.18	0.861	107.5	92.5	10.21	21.13	511.3	612.9	521.2	473.3	448.6	312	0.115839	325.7	417.3	371.3	276.1	229.9	312	4	4	4	4	4	4
High	P49915	GMP synthase [glutamine-hydrolyzing] OS=Homo sapiens OX=9606 GN=GMPS PE=1 SV=1	FALSE	Human	61	43	158	43	482.45	0.84	108.7	91.3	5.79	17.99	13149.6	14532.1	13183.5	12286.8	11070.4	8537.8	0.115844	8376.9	9894.6	9392.6	7166.6	5672.9	8537.8	42	42	42	42	42	42
High	Q92747	Actin-related protein 2/3 complex subunit 1A OS=Homo sapiens OX=9606 GN=ARPC1A PE=1 SV=2	FALSE	Human	38	14	20	13	60.89	0.865	107.3	92.7	4.32	4.4	833.4	800.7	872.8	714	773.1	720.5	0.116029	530.9	545.2	621.8	416.5	396.1	720.5	8	8	8	8	8	8
High	A0A0S2Z5C6	Fucose-1-phosphate guanylyltransferase (Fragment) OS=Homo sapiens OX=9606 GN=FPGT PE=1 SV=1	FALSE	Human	24	12	17	10	56.67	0.765	113.3	86.7	5.52	18.43	1270.1	1276.6	1155.5	1213.9	971.6	847.4	0.116067	809.1	869.2	823.3	708	497.9	847.4	9	9	9	9	9	9
Medium	A0A804HJB7	Translational activator of cytochrome c oxidase I OS=Homo sapiens OX=9606 GN=TACO1 PE=1 SV=1	FALSE	Human	5	2	2	2	4.53	0.772	112.9	87.1	40.28	30.71	64.1	64.8	123.1	50	34.8	65.6	0.116194	40.8	44.1	87.7	29.2	17.8	65.6	1	1	1	1	1	1
High	Q9BQP7	Mitochondrial genome maintenance exonuclease 1 OS=Homo sapiens OX=9606 GN=MGME1 PE=1 SV=1	FALSE	Human	26	10	13	10	40.65	0.969	101.6	98.4	9.48	6.96	766.4	685.4	635.8	699.8	664.4	608.9	0.116627	488.3	466.7	453	408.2	340.5	608.9	5	5	5	5	5	5
High	H0Y8W3	Regulator of G protein signaling 14 (Fragment) OS=Homo sapiens OX=9606 GN=RGS14 PE=1 SV=1	FALSE	Human	33	11	14	2	46.04	0.879	106.4	93.6	5.36	15.55	270.6	282.1	253.4	258.3	237.9	189.1	0.117054	172.4	192	180.6	150.7	121.9	189.1	1	1	1	1	1	1
High	Q9Y4C5	Carbohydrate sulfotransferase 2 OS=Homo sapiens OX=9606 GN=CHST2 PE=1 SV=2	FALSE	Human	9	4	4	4	10.47	0.762	113.5	86.5	7.74	18.2	111.5	118.8	101.7	86.7	61.4	84.9	0.117201	71	80.9	72.5	50.6	31.5	84.9	1	1	1	1	1	1
High	Q9Y692	Glucocorticoid modulatory element-binding protein 1 OS=Homo sapiens OX=9606 GN=GMEB1 PE=1 SV=2	FALSE	Human	16	9	11	7	37.09	0.859	107.6	92.4	6.6	18.38	1116.2	1149.5	1011.3	1063	958.6	732.9	0.117241	711.1	782.7	720.5	620	491.2	732.9	8	8	8	8	8	8
High	Q9Y4U1	Cyanocobalamin reductase / alkylcobalamin dealkylase OS=Homo sapiens OX=9606 GN=MMACHC PE=1 SV=3	FALSE	Human	21	5	5	5	14.04	0.896	105.5	94.5	14.07	10.36	239	292.5	225.3	185.6	228.2	214.1	0.117506	152.2	199.1	160.5	108.3	116.9	214.1	3	3	3	3	3	3
High	Q6Y1H2	Very-long-chain (3R)-3-hydroxyacyl-CoA dehydratase 2 OS=Homo sapiens OX=9606 GN=HACD2 PE=1 SV=1	FALSE	Human	8	2	6	2	19.35	0.891	105.8	94.2	5.99	17.77	525.2	523.1	471.6	490.7	465.9	346.4	0.11753	334.6	356.2	336	286.2	238.8	346.4	2	2	2	2	2	2
High	E5RI87	Ring finger protein 130 OS=Homo sapiens OX=9606 GN=RNF130 PE=1 SV=1	FALSE	Human	7	2	2	2	5.91	1.087	95.8	104.2	5.74	10.6	118	109.8	123.1	128.2	113.6	140.6	0.117543	75.1	74.8	87.7	74.8	58.2	140.6	2	2	2	2	2	2
High	O15111	Inhibitor of nuclear factor kappa-B kinase subunit alpha OS=Homo sapiens OX=9606 GN=CHUK PE=1 SV=2	FALSE	Human	17	13	15	13	33.57	1.149	93.1	106.9	17.88	21.81	837	1178.5	1146	1044.9	1316.8	1624.2	0.117708	533.2	802.4	816.5	609.4	674.8	1624.2	8	8	8	8	8	8
High	O95433	Activator of 90 kDa heat shock protein ATPase homolog 1 OS=Homo sapiens OX=9606 GN=AHSA1 PE=1 SV=1	FALSE	Human	56	16	51	16	160.45	0.871	106.9	93.1	4.81	15.32	3733.3	4043.7	3716.8	3524.2	3250.9	2593.5	0.117724	2378.3	2753.3	2648.1	2055.5	1665.9	2593.5	14	14	14	14	14	14
High	Q06203	Amidophosphoribosyltransferase OS=Homo sapiens OX=9606 GN=PPAT PE=1 SV=1	FALSE	Human	42	22	52	22	164.82	0.919	104.2	95.8	3.73	14.71	5200.8	4963.7	4833.4	4673.6	4563.2	3537.9	0.117749	3313.2	3379.7	3443.6	2726	2338.3	3537.9	17	17	17	17	17	17
High	P30520	Adenylosuccinate synthetase isozyme 2 OS=Homo sapiens OX=9606 GN=ADSS2 PE=1 SV=3	FALSE	Human	50	23	86	21	304.24	0.901	105.2	94.8	5.43	20.59	9578.6	10378	9374.4	8721.1	8632.6	5911.7	0.118201	6102	7066.1	6678.8	5086.8	4423.6	5911.7	22	22	22	22	22	22
High	Q9UGJ1	Gamma-tubulin complex component 4 OS=Homo sapiens OX=9606 GN=TUBGCP4 PE=1 SV=1	FALSE	Human	25	12	15	12	44.5	0.842	108.6	91.4	12.15	18.07	805.2	741.5	938.8	632.6	677.7	880.3	0.118228	513	504.9	668.9	369	347.3	880.3	9	9	9	9	9	9
High	Q8IYB7	DIS3-like exonuclease 2 OS=Homo sapiens OX=9606 GN=DIS3L2 PE=1 SV=4	FALSE	Human	31	26	30	26	76.1	0.936	103.3	96.7	1.77	9.81	2070.7	2130.3	2062.8	1937.8	1959.1	1635.7	0.118562	1319.1	1450.5	1469.7	1130.3	1003.9	1635.7	15	15	15	15	15	15
High	Q4ZIN3	Membralin OS=Homo sapiens OX=9606 GN=TMEM259 PE=1 SV=1	FALSE	Human	7	4	6	4	19.69	0.96	102	98	15.04	11.73	132.7	166.1	126.5	127.4	140.2	110.7	0.118932	84.5	113.1	90.1	74.3	71.9	110.7	2	2	2	2	2	2
High	E9PNF7	Prolylcarboxypeptidase OS=Homo sapiens OX=9606 GN=PRCP PE=1 SV=2	FALSE	Human	4	2	3	2	7.93	1.721	73.5	126.5	5.55	31.38	48.3	49.4	44.4	113.2	83.2	59.8	0.119039	30.8	33.6	31.6	66	42.6	59.8	1	1	1	1	1	1
High	P50453	Serpin B9 OS=Homo sapiens OX=9606 GN=SERPINB9 PE=1 SV=1	FALSE	Human	57	19	32	17	101.23	0.829	109.4	90.6	10.92	26.52	3045.1	2522.9	2545	2807.6	2109.8	1654.2	0.119092	1939.9	1717.8	1813.2	1637.6	1081.1	1654.2	14	14	14	14	14	14
High	Q6NUM9	All-trans-retinol 13,14-reductase OS=Homo sapiens OX=9606 GN=RETSAT PE=1 SV=2	FALSE	Human	13	7	8	7	25.21	0.836	108.9	91.1	13.95	10.63	403.3	521.2	424.9	373.8	355.4	303.3	0.119176	256.9	354.8	302.7	218	182.1	303.3	5	5	5	5	5	5
High	O43242	26S proteasome non-ATPase regulatory subunit 3 OS=Homo sapiens OX=9606 GN=PSMD3 PE=1 SV=2	FALSE	Human	57	32	88	32	270.25	0.924	104	96	5.66	12.18	8445.5	9074.7	8122.6	8149.3	7800.1	6429.9	0.119346	5380.2	6178.8	5786.9	4753.3	3997	6429.9	27	27	27	27	27	27
High	Q13907	Isopentenyl-diphosphate Delta-isomerase 1 OS=Homo sapiens OX=9606 GN=IDI1 PE=1 SV=2	FALSE	Human	69	14	38	13	123.79	0.816	110.1	89.9	3.37	20.08	4223.7	4358.5	4074.5	3931.4	3447.3	2610.1	0.119489	2690.7	2967.6	2902.9	2293.1	1766.5	2610.1	14	14	14	14	14	14
High	O75792	Ribonuclease H2 subunit A OS=Homo sapiens OX=9606 GN=RNASEH2A PE=1 SV=2	FALSE	Human	35	11	21	11	74.88	0.841	108.7	91.3	4.42	17.58	2234.3	2329.6	2132.3	2114.6	1878.1	1480.1	0.119522	1423.3	1586.2	1519.2	1233.4	962.4	1480.1	11	11	11	11	11	11
High	H0YJT9	Protein NDRG2 (Fragment) OS=Homo sapiens OX=9606 GN=NDRG2 PE=1 SV=1	FALSE	Human	24	6	6	2	15.06	0.879	106.5	93.5	5.07	8.77	141.4	132.7	146.8	114	124.2	135.9	0.119557	90.1	90.3	104.6	66.5	63.6	135.9	1	1	1	1	1	1
High	Q9BSL1	Ubiquitin-associated domain-containing protein 1 OS=Homo sapiens OX=9606 GN=UBAC1 PE=1 SV=1	FALSE	Human	22	8	15	8	54.24	1.801	71.4	128.6	5.06	29.84	1044.7	1007.9	944.8	2109.9	1815.4	1129.9	0.119577	665.5	686.3	673.1	1230.6	930.3	1129.9	7	7	7	7	7	7
High	U3KQL4	Solute carrier family 37 member 4 OS=Homo sapiens OX=9606 GN=SLC37A4 PE=1 SV=2	FALSE	Human	6	3	6	3	13.7	0.954	102.3	97.7	9.27	15.23	418.9	368.8	351.1	386.8	351.9	284.6	0.1197	266.9	251.1	250.1	225.6	180.3	284.6	2	2	2	2	2	2
High	Q5MNZ6	WD repeat domain phosphoinositide-interacting protein 3 OS=Homo sapiens OX=9606 GN=WDR45B PE=1 SV=2	FALSE	Human	9	4	5	3	12.18	1.134	93.7	106.3	6.13	8.43	216	212.6	237.7	221.6	245	262.4	0.119746	137.6	144.7	169.3	129.3	125.5	262.4	2	2	2	2	2	2
High	Q9GZN8	Adipose-secreted signaling protein OS=Homo sapiens OX=9606 GN=ADISSP PE=1 SV=3	FALSE	Human	30	5	10	5	31.96	0.879	106.4	93.6	2.55	9.62	866.2	898.2	910.1	789.9	808.1	673.8	0.119836	551.8	611.6	648.4	460.7	414.1	673.8	4	4	4	4	4	4
High	O60256	Phosphoribosyl pyrophosphate synthase-associated protein 2 OS=Homo sapiens OX=9606 GN=PRPSAP2 PE=1 SV=1	FALSE	Human	43	14	21	12	73.99	1.877	69.5	130.5	47.62	42.56	780.6	794.4	1683.2	901.8	1490.9	2204.1	0.119916	497.3	540.9	1199.2	526	764	2204.1	12	12	12	12	12	12
High	Q15363	Transmembrane emp24 domain-containing protein 2 OS=Homo sapiens OX=9606 GN=TMED2 PE=1 SV=1	FALSE	Human	31	6	33	6	77.63	0.887	106	94	6.19	7.95	1584.1	1563.3	1411.9	1541.2	1386	1322.4	0.120007	1009.2	1064.4	1005.9	899	710.2	1322.4	6	6	6	6	6	6
High	O00487	26S proteasome non-ATPase regulatory subunit 14 OS=Homo sapiens OX=9606 GN=PSMD14 PE=1 SV=1	FALSE	Human	30	12	30	12	70.71	0.835	109	91	6.07	18.98	2366.4	2499.7	2213.5	2248.6	1975.4	1527.8	0.120036	1507.5	1702	1577	1311.6	1012.3	1527.8	10	10	10	10	10	10
High	O14867	Transcription regulator protein BACH1 OS=Homo sapiens OX=9606 GN=BACH1 PE=1 SV=2	FALSE	Human	15	9	11	9	34.8	0.839	108.7	91.3	2.26	10.98	1275.2	1329.3	1282.7	1075.5	1294.5	1076.5	0.120057	812.4	905.1	913.8	627.3	663.3	1076.5	6	6	6	6	6	6
High	Q8WUY1	Protein THEM6 OS=Homo sapiens OX=9606 GN=THEM6 PE=1 SV=2	FALSE	Human	28	6	8	6	19.37	0.869	107	93	9.79	10.86	189.2	155.6	170.4	160.2	148.1	128.9	0.120117	120.5	106	121.4	93.5	75.9	128.9	2	2	2	2	2	2
High	Q9H2J4	Phosducin-like protein 3 OS=Homo sapiens OX=9606 GN=PDCL3 PE=1 SV=1	FALSE	Human	47	10	23	10	82.18	0.761	113.6	86.4	16.83	15.69	1388.4	1953.2	1704	1296.2	1614.6	1204.6	0.120121	884.5	1329.9	1214	756	827.4	1204.6	9	9	9	9	9	9
High	E9PH25	Glycophorin A (MNS blood group) OS=Homo sapiens OX=9606 GN=GYPA PE=1 SV=1	FALSE	Human	30	2	12	2	45.75	0.665	120.1	79.9	20.99	18.01	1656	2544.1	2202.2	1464.7	1473.3	1053.9	0.120163	1054.9	1732.2	1568.9	854.3	755	1053.9	2	2	2	2	2	2
High	Q0D2J5	Zinc finger protein 763 OS=Homo sapiens OX=9606 GN=ZNF763 PE=1 SV=2	FALSE	Human	8	3	4	2	8.7	0.957	102.2	97.8	16.72	16.07	184.3	149.4	133.4	148.7	142.9	109	0.120336	117.4	101.7	95	86.7	73.2	109	1	1	1	1	1	1
High	Q9H0C8	Integrin-linked kinase-associated serine/threonine phosphatase 2C OS=Homo sapiens OX=9606 GN=ILKAP PE=1 SV=1	FALSE	Human	45	18	35	18	91.75	0.964	101.9	98.1	7.67	12.29	2639.5	2704.5	2336.4	2578.7	2543.5	2052.8	0.120398	1681.5	1841.4	1664.6	1504.1	1303.4	2052.8	14	14	14	14	14	14
High	Q15428	Splicing factor 3A subunit 2 OS=Homo sapiens OX=9606 GN=SF3A2 PE=1 SV=2	FALSE	Human	18	8	14	8	48.22	0.807	110.7	89.3	10.71	5.66	962.6	814.5	1003	739	776.8	827.1	0.120443	613.2	554.6	714.6	431	398.1	827.1	6	6	6	6	6	6
High	Q9BRX8	Peroxiredoxin-like 2A OS=Homo sapiens OX=9606 GN=PRXL2A PE=1 SV=3	FALSE	Human	39	9	29	9	84.68	0.674	119.5	80.5	11.21	19.46	2520.6	3147.3	2968.2	2281.1	1999.4	1534.3	0.12063	1605.7	2143	2114.7	1330.5	1024.6	1534.3	10	10	10	10	10	10
High	Q01433	AMP deaminase 2 OS=Homo sapiens OX=9606 GN=AMPD2 PE=1 SV=3	FALSE	Human	39	36	77	35	221.28	1.145	93.2	106.8	4.92	10.57	4522.3	4175.1	4576.3	4731.3	5178.6	5834.1	0.12101	2880.9	2842.8	3260.4	2759.6	2653.7	5834.1	27	27	27	27	27	27
High	Q6PJG6	BRCA1-associated ATM activator 1 OS=Homo sapiens OX=9606 GN=BRAT1 PE=1 SV=2	FALSE	Human	36	22	29	21	102.77	0.918	104.2	95.8	10.65	15.69	2285.4	2708	2243.7	2180.9	2099.1	1611.1	0.121141	1455.9	1843.8	1598.5	1272.1	1075.6	1611.1	18	18	18	18	18	18
High	P48960	Adhesion G protein-coupled receptor E5 OS=Homo sapiens OX=9606 GN=ADGRE5 PE=1 SV=4	FALSE	Human	4	3	5	2	17	0.848	108.2	91.8	3.79	14.28	210.9	227.5	220.4	195.4	186.8	148	0.121227	134.3	154.9	157	114	95.7	148	2	2	2	2	2	2
High	Q7Z6L1	Tectonin beta-propeller repeat-containing protein 1 OS=Homo sapiens OX=9606 GN=TECPR1 PE=1 SV=1	FALSE	Human	4	4	4	3	9.11	1.26	88.5	111.5	8.05	19.92	55.7	56.4	48.6	70.2	79.7	53.1	0.121826	35.5	38.4	34.6	41	40.8	53.1	1	1	1	1	1	1
High	Q9HAV7	GrpE protein homolog 1, mitochondrial OS=Homo sapiens OX=9606 GN=GRPEL1 PE=1 SV=2	FALSE	Human	63	15	41	15	108.33	0.914	104.5	95.5	6.65	20.8	4774	5321	4732.1	4386.3	4362.5	2967.6	0.121827	3041.3	3623	3371.4	2558.4	2235.5	2967.6	12	12	12	12	12	12
High	Q8IYJ3	Synaptotagmin-like protein 1 OS=Homo sapiens OX=9606 GN=SYTL1 PE=1 SV=1	FALSE	Human	6	4	4	4	11.21	0.792	111.6	88.4	32.67	18.59	309	186.8	177.7	190.5	147.9	134.3	0.122106	196.9	127.2	126.6	111.1	75.8	134.3	3	3	3	3	3	3
High	Q7Z3K6	Mesoderm induction early response protein 3 OS=Homo sapiens OX=9606 GN=MIER3 PE=1 SV=2	FALSE	Human	4	2	4	2	8.02	0.966	101.7	98.3	11.06	17.62	81	73.1	64.9	73.9	70.5	52.4	0.122646	51.6	49.7	46.2	43.1	36.1	52.4	1	1	1	1	1	1
High	Q9H8G2	Caspase activity and apoptosis inhibitor 1 OS=Homo sapiens OX=9606 GN=CAAP1 PE=1 SV=2	FALSE	Human	31	9	11	9	37.95	1.482	80.6	119.4	12.65	23.23	407	409.9	505	439.9	607.5	709.4	0.122662	259.3	279.1	359.8	256.6	311.3	709.4	4	4	4	4	4	4
High	P12270	Nucleoprotein TPR OS=Homo sapiens OX=9606 GN=TPR PE=1 SV=3	FALSE	Human	39	88	130	82	419.19	1.67	74.9	125.1	46.05	50.08	5484.5	5503	11461.9	6471.9	9188.3	16965.9	0.12267	3493.9	3746.9	8166	3774.9	4708.4	16965.9	67	67	67	67	67	67
High	Q9HCU5	Guanine nucleotide-exchange factor SEC12 OS=Homo sapiens OX=9606 GN=PREB PE=1 SV=2	FALSE	Human	36	12	24	12	90.53	1.047	97.7	102.3	11.14	5.79	1094.6	932.9	1163.7	1146.1	1137.7	1260.2	0.12271	697.3	635.2	829.1	668.5	583	1260.2	9	9	9	9	9	9
High	Q14653	Interferon regulatory factor 3 OS=Homo sapiens OX=9606 GN=IRF3 PE=1 SV=1	FALSE	Human	28	9	21	9	70.23	0.931	103.6	96.4	3.75	11.23	1355.1	1268.8	1273	1250.6	1185.1	1002.2	0.122767	863.3	863.9	907	729.5	607.3	1002.2	9	9	9	9	9	9
High	Q8TEK8	FLJ00186 protein (Fragment) OS=Homo sapiens OX=9606 GN=RASSF5 PE=1 SV=1	FALSE	Human	32	5	7	5	15.17	0.91	104.7	95.3	8.89	18.42	206.8	180.9	175.6	193.6	164.7	133.2	0.123041	131.8	123.2	125.1	112.9	84.4	133.2	3	3	3	3	3	3
High	Q9H4D5	Nuclear RNA export factor 3 OS=Homo sapiens OX=9606 GN=NXF3 PE=1 SV=1	FALSE	Human	11	6	6	6	14.16	1.128	94	106	19.47	27.29	69.1	54	80.3	77.9	69.7	114.5	0.12307	44	36.8	57.2	45.4	35.7	114.5	1	1	1	1	1	1
High	H7C4W9	Roundabout guidance receptor 2 OS=Homo sapiens OX=9606 GN=ROBO2 PE=1 SV=2	FALSE	Human	6	8	11	8	26.91	1.33	85.8	114.2	12.97	18.08	237.6	204.4	265.5	255.2	316	368.3	0.1231	151.4	139.2	189.1	148.8	161.9	368.3	3	3	3	3	3	3
High	Q99836	Myeloid differentiation primary response protein MyD88 OS=Homo sapiens OX=9606 GN=MYD88 PE=1 SV=1	FALSE	Human	36	9	12	9	53.13	0.83	109.3	90.7	8.24	22.47	1113	1231.5	1047.6	1051.6	923.5	663.6	0.123165	709.1	838.5	746.4	613.4	473.2	663.6	8	8	8	8	8	8
High	Q8IZQ5	Selenoprotein H OS=Homo sapiens OX=9606 GN=SELENOH PE=1 SV=2	FALSE	Human	28	4	4	4	12.6	1.561	78.1	121.9	21.24	22.85	456.2	301.3	354.6	553.4	512.1	772.6	0.123343	290.6	205.1	252.7	322.8	262.4	772.6	3	3	3	3	3	3
High	H0YN65	Carbohydrate sulfotransferase OS=Homo sapiens OX=9606 GN=CHST14 PE=1 SV=1	FALSE	Human	7	2	2	2	2.12	0.866	107.2	92.8	9.2	8.93	187.7	178	212.4	142.8	170.2	162.6	0.123344	119.6	121.2	151.3	83.3	87.2	162.6	2	2	2	2	2	2
High	A0A8J9C4H3	Golgin B1 OS=Homo sapiens OX=9606 GN=GOLGB1 PE=1 SV=1	FALSE	Human	10	31	34	30	94.71	1.621	76.3	123.7	1.01	30.58	687.2	674.8	686.2	952.7	1112.4	1679	0.123412	437.8	459.4	488.9	555.7	570	1679	15	15	15	15	15	15
High	Q15771	Ras-related protein Rab-30 OS=Homo sapiens OX=9606 GN=RAB30 PE=1 SV=2	FALSE	Human	26	6	6	4	16.96	1.225	89.9	110.1	5.21	11.49	108.7	115.8	104.4	134.9	133.1	109.1	0.123413	69.3	78.8	74.4	78.7	68.2	109.1	2	2	2	2	2	2
High	Q8WTS6	Histone-lysine N-methyltransferase SETD7 OS=Homo sapiens OX=9606 GN=SETD7 PE=1 SV=1	FALSE	Human	17	5	7	5	21.53	1.154	92.9	107.1	7.34	10.21	929.5	850	804.7	1008.3	980.8	830.1	0.123535	592.1	578.8	573.3	588.1	502.6	830.1	5	5	5	5	5	5
High	O75503	Bis(monoacylglycero)phosphate synthase CLN5 OS=Homo sapiens OX=9606 GN=CLN5 PE=1 SV=2	FALSE	Human	17	5	5	5	14.44	0.934	103.4	96.6	19.19	21.66	402.2	551.9	401.2	375.8	381.9	252.6	0.123803	256.2	375.8	285.9	219.2	195.7	252.6	4	4	4	4	4	4
High	P11177	Pyruvate dehydrogenase E1 component subunit beta, mitochondrial OS=Homo sapiens OX=9606 GN=PDHB PE=1 SV=3	FALSE	Human	38	12	50	12	171.69	0.818	110	90	5.19	22.01	5477	5331.7	4949.7	5142.7	4360.6	3276.1	0.124096	3489.1	3630.3	3526.4	2999.6	2234.5	3276.1	15	15	15	15	15	15
High	Q6QNY0	Biogenesis of lysosome-related organelles complex 1 subunit 3 OS=Homo sapiens OX=9606 GN=BLOC1S3 PE=1 SV=1	FALSE	Human	15	3	3	3	9.46	1.363	84.7	115.3	39.26	39.79	36.1	30.8	62.4	39.2	49.1	82.5	0.124233	23	21	44.5	22.9	25.2	82.5	1	1	1	1	1	1
High	Q02790	Peptidyl-prolyl cis-trans isomerase FKBP4 OS=Homo sapiens OX=9606 GN=FKBP4 PE=1 SV=3	FALSE	Human	74	38	200	37	574.17	0.823	109.7	90.3	6.11	20.58	18048	20120	18227.6	16861.2	15004.8	11089.8	0.124338	11497.4	13699.3	12986.3	9834.7	7688.9	11089.8	39	39	39	39	39	39
High	Q14457	Beclin-1 OS=Homo sapiens OX=9606 GN=BECN1 PE=1 SV=2	FALSE	Human	15	7	10	7	29.91	1.325	86	114	20.39	27.28	304.1	279.2	406.1	327.6	402.9	557.3	0.124419	193.7	190.1	289.3	191.1	206.5	557.3	3	3	3	3	3	3
High	Q9Y508	E3 ubiquitin-protein ligase RNF114 OS=Homo sapiens OX=9606 GN=RNF114 PE=1 SV=1	FALSE	Human	38	8	15	8	55.31	0.781	112.3	87.7	2.45	20.06	1013.7	982.2	1030.9	898.6	791.9	597	0.124579	645.8	668.8	734.5	524.2	405.8	597	7	7	7	7	7	7
High	Q9Y5Y0	Choline/ethanolamine transporter FLVCR1 OS=Homo sapiens OX=9606 GN=FLVCR1 PE=1 SV=1	FALSE	Human	17	6	6	6	22.75	0.895	105.5	94.5	9.62	19.12	465.3	542.6	457.6	416.5	517.6	354.9	0.124705	296.4	369.4	326	242.9	265.3	354.9	5	5	5	5	5	5
High	Q9P0L0	Vesicle-associated membrane protein-associated protein A OS=Homo sapiens OX=9606 GN=VAPA PE=1 SV=3	FALSE	Human	59	16	72	15	164.6	1.255	88.7	111.3	3.11	12.89	3825.6	3602.9	3771.4	4731.3	5422.2	4192.5	0.124813	2437.1	2453.2	2686.9	2759.6	2778.5	4192.5	13	13	13	13	13	13
High	O43819	Protein SCO2 homolog, mitochondrial OS=Homo sapiens OX=9606 GN=SCO2 PE=1 SV=3	FALSE	Human	20	6	10	6	17.13	1.124	94.2	105.8	4.74	4.27	122.9	123.4	133.5	132.4	144.1	138.7	0.12515	78.3	84	95.1	77.2	73.9	138.7	1	1	1	1	1	1
High	Q96JG6	Syndetin OS=Homo sapiens OX=9606 GN=VPS50 PE=1 SV=3	FALSE	Human	16	15	17	15	50.69	1.133	93.8	106.2	7.99	12.78	612.8	544.9	637.1	640.7	694.1	819.4	0.125278	390.4	371	453.9	373.7	355.7	819.4	7	7	7	7	7	7
High	O43847	Nardilysin OS=Homo sapiens OX=9606 GN=NRDC PE=1 SV=3	FALSE	Human	28	30	67	30	200.53	0.844	108.4	91.6	14.7	18.71	6785.4	9026.8	7518.1	6347.5	6863	4720.3	0.125286	4322.6	6146.1	5356.3	3702.3	3516.8	4720.3	28	28	28	28	28	28
High	Q9H0R4	Haloacid dehalogenase-like hydrolase domain-containing protein 2 OS=Homo sapiens OX=9606 GN=HDHD2 PE=1 SV=1	FALSE	Human	43	9	17	9	52.22	1.409	83	117	28.87	38.18	1467.2	1106.8	816	2055.9	1559.9	908.1	0.12545	934.7	753.6	581.4	1199.2	799.3	908.1	6	6	6	6	6	6
High	P30825	High affinity cationic amino acid transporter 1 OS=Homo sapiens OX=9606 GN=SLC7A1 PE=1 SV=1	FALSE	Human	13	8	14	8	40.89	0.768	113.1	86.9	7.04	25.82	768.7	708.6	668.7	731.7	544.1	440.3	0.12572	489.7	482.5	476.4	426.8	278.8	440.3	4	4	4	4	4	4
High	O15294	UDP-N-acetylglucosamine--peptide N-acetylglucosaminyltransferase 110 kDa subunit OS=Homo sapiens OX=9606 GN=OGT PE=1 SV=3	FALSE	Human	23	23	30	23	95.46	0.781	112.3	87.7	17.43	8.06	2606.4	3712.4	3215.4	2477.1	2858.1	2511.1	0.125776	1660.4	2527.7	2290.8	1444.8	1464.6	2511.1	16	16	16	16	16	16
High	Q9UBR2	Cathepsin Z OS=Homo sapiens OX=9606 GN=CTSZ PE=1 SV=1	FALSE	Human	21	7	14	7	41.26	0.801	111	89	5.27	22.69	710	774.7	706.2	662.6	568.8	415.8	0.125926	452.3	527.5	503.2	386.5	291.5	415.8	5	5	5	5	5	5
High	P52788	Spermine synthase OS=Homo sapiens OX=9606 GN=SMS PE=1 SV=2	FALSE	Human	48	16	34	16	103.31	0.813	110.3	89.7	5.9	21.92	2989.9	3217.4	2865.3	2821	2430.3	1800.1	0.126005	1904.7	2190.6	2041.4	1645.4	1245.4	1800.1	12	12	12	12	12	12
High	P48643	T-complex protein 1 subunit epsilon OS=Homo sapiens OX=9606 GN=CCT5 PE=1 SV=1	FALSE	Human	70	41	221	40	626.26	1.078	96.2	103.8	8.54	15.16	14350.9	15871.1	17032.1	15918.3	17114.8	21145.6	0.126008	9142.2	10806.3	12134.5	9284.7	8770.2	21145.6	45	45	45	45	45	45
High	Q9Y2H6	Fibronectin type-III domain-containing protein 3A OS=Homo sapiens OX=9606 GN=FNDC3A PE=1 SV=4	FALSE	Human	13	13	15	13	41.11	1.553	78.3	121.7	19.03	31.16	376.8	318.1	464.2	429.1	585.1	805.2	0.126113	240	216.6	330.7	250.3	299.8	805.2	7	7	7	7	7	7
High	Q96E52	Metalloendopeptidase OMA1, mitochondrial OS=Homo sapiens OX=9606 GN=OMA1 PE=1 SV=1	FALSE	Human	8	5	6	5	17.07	1.195	91.1	108.9	7.89	11.75	242	222.7	206.8	266.2	280.3	222.5	0.126173	154.2	151.6	147.3	155.2	143.6	222.5	3	3	3	3	3	3
High	Q9H019	Mitochondrial fission regulator 1-like OS=Homo sapiens OX=9606 GN=MTFR1L PE=1 SV=2	FALSE	Human	32	8	11	8	35	1.244	89.1	110.9	9.83	12.11	721.7	594.4	685.6	924.3	852.9	725	0.126441	459.7	404.7	488.5	539.1	437.1	725	6	6	6	6	6	6
High	P42768	Actin nucleation-promoting factor WAS OS=Homo sapiens OX=9606 GN=WAS PE=1 SV=4	FALSE	Human	57	21	53	20	166.07	0.871	106.9	93.1	2.54	18.39	4788.1	4753.4	4566	4138.3	4338.5	3028.9	0.126459	3050.3	3236.5	3253	2413.7	2223.2	3028.9	19	19	19	19	19	19
High	Q9BTE6	Alanyl-tRNA editing protein Aarsd1 OS=Homo sapiens OX=9606 GN=AARSD1 PE=1 SV=2	FALSE	Human	39	15	27	15	101.06	0.77	113	87	11.07	7.85	2233.2	1910.5	2381.7	1948.5	1720.5	1692.8	0.12667	1422.6	1300.8	1696.9	1136.5	881.6	1692.8	12	12	12	12	12	12
High	O75251	NADH dehydrogenase [ubiquinone] iron-sulfur protein 7, mitochondrial OS=Homo sapiens OX=9606 GN=NDUFS7 PE=1 SV=3	FALSE	Human	21	5	7	5	20.88	0.773	112.8	87.2	13.46	7.05	345	272	279.3	215.8	242.8	215	0.126763	219.8	185.2	199	125.8	124.4	215	2	2	2	2	2	2
High	Q92598	Heat shock protein 105 kDa OS=Homo sapiens OX=9606 GN=HSPH1 PE=1 SV=1	FALSE	Human	75	60	246	8	864.64	0.868	107.1	92.9	12.68	21.53	24674.9	31335	26274.8	22795.6	25793.3	16617.4	0.12679	15719.1	21335.4	18719.5	13296.1	13217.3	16617.4	58	58	58	58	58	58
High	O95810	Caveolae-associated protein 2 OS=Homo sapiens OX=9606 GN=CAVIN2 PE=1 SV=3	FALSE	Human	37	14	32	14	101.43	1.181	91.7	108.3	19.64	31	1796.8	1491.4	2208.5	2121.5	1962	3368.2	0.12704	1144.7	1015.5	1573.4	1237.4	1005.4	3368.2	12	12	12	12	12	12
High	Q96AA3	Man(5)GlcNAc(2)-PP-dolichol translocation protein RFT1 OS=Homo sapiens OX=9606 GN=RFT1 PE=1 SV=1	FALSE	Human	11	7	8	7	21.32	0.832	109.2	90.8	4.11	18.6	416.6	440	406.3	394.3	346.7	270.1	0.127344	265.4	299.6	289.4	230	177.6	270.1	4	4	4	4	4	4
High	P37235	Hippocalcin-like protein 1 OS=Homo sapiens OX=9606 GN=HPCAL1 PE=1 SV=3	FALSE	Human	65	13	39	8	94.92	0.891	105.8	94.2	8.24	27.84	3159.8	2963.5	2679	2732	2639.3	1572.4	0.127528	2012.9	2017.8	1908.7	1593.5	1352.5	1572.4	12	12	12	12	12	12
High	Q9Y3A5	Ribosome maturation protein SBDS OS=Homo sapiens OX=9606 GN=SBDS PE=1 SV=4	FALSE	Human	51	15	29	15	99.68	0.921	104.1	95.9	2.08	5.67	3128.6	3003.4	3089.3	3014.8	2846.6	2691.6	0.127806	1993.1	2045	2201	1758.5	1458.7	2691.6	13	13	13	13	13	13
High	Q9Y4X5	E3 ubiquitin-protein ligase ARIH1 OS=Homo sapiens OX=9606 GN=ARIH1 PE=1 SV=2	FALSE	Human	26	14	27	14	78.65	0.908	104.8	95.2	0.96	12.25	1643.7	1655.4	1624.2	1492.7	1529.1	1213.2	0.12798	1047.1	1127.1	1157.1	870.7	783.6	1213.2	10	10	10	10	10	10
High	Q9BVJ7	Dual specificity protein phosphatase 23 OS=Homo sapiens OX=9606 GN=DUSP23 PE=1 SV=1	FALSE	Human	69	9	16	9	54.26	0.833	109.1	90.9	11.25	6.28	799.6	1001	933.3	777.4	865.1	777.5	0.128411	509.4	681.6	664.9	453.4	443.3	777.5	7	7	7	7	7	7
High	Q5BJF2	Sigma intracellular receptor 2 OS=Homo sapiens OX=9606 GN=TMEM97 PE=1 SV=1	FALSE	Human	13	3	7	3	25.63	0.819	110	90	9.66	27.89	847.9	926.7	763.3	799.9	694.3	448	0.128467	540.2	630.9	543.8	466.6	355.8	448	3	3	3	3	3	3
High	Q9BRQ3	Uridine diphosphate glucose pyrophosphatase NUDT22 OS=Homo sapiens OX=9606 GN=NUDT22 PE=1 SV=3	FALSE	Human	15	3	4	3	11.99	0.953	102.4	97.6	12.67	19.39	276.9	355.3	305.9	225.3	334.5	291.6	0.128591	176.4	241.9	218	131.4	171.4	291.6	3	3	3	3	3	3
High	Q5SRE5	Nucleoporin NUP188 OS=Homo sapiens OX=9606 GN=NUP188 PE=1 SV=1	FALSE	Human	16	26	33	26	89.36	0.883	106.2	93.8	11.05	5.21	1838.3	2097.2	2296.2	1722	1907.8	1851.3	0.128623	1171.1	1428	1636	1004.4	977.6	1851.3	16	16	16	16	16	16
High	Q96I24	Far upstream element-binding protein 3 OS=Homo sapiens OX=9606 GN=FUBP3 PE=1 SV=2	FALSE	Human	39	21	27	15	70.75	1.364	84.6	115.4	14.18	30.96	755.1	750.8	954.3	925.2	1030.1	1608.2	0.12874	481	511.2	679.9	539.7	527.9	1608.2	7	7	7	7	7	7
High	Q9Y4B6	DDB1- and CUL4-associated factor 1 OS=Homo sapiens OX=9606 GN=DCAF1 PE=1 SV=3	FALSE	Human	20	27	36	27	107	0.924	104	96	6.88	15.06	2278.8	2567.7	2579.1	1844.5	2467.8	2371.7	0.128935	1451.7	1748.3	1837.5	1075.8	1264.6	2371.7	18	18	18	18	18	18
High	Q9UBC2	Epidermal growth factor receptor substrate 15-like 1 OS=Homo sapiens OX=9606 GN=EPS15L1 PE=1 SV=1	FALSE	Human	44	30	44	30	146.67	0.934	103.4	96.6	5.23	13.72	2996.3	3304.3	3260.9	2409.3	3126.7	3044.2	0.128966	1908.8	2249.8	2323.3	1405.3	1602.2	3044.2	21	21	21	21	21	21
High	Q53EU6	Glycerol-3-phosphate acyltransferase 3 OS=Homo sapiens OX=9606 GN=GPAT3 PE=1 SV=2	FALSE	Human	6	3	5	2	11.6	1.41	83	117	22.46	35.57	54	61.6	82.7	62.7	86.9	127.8	0.129104	34.4	42	58.9	36.6	44.5	127.8	1	1	1	1	1	1
High	O15164	Transcription intermediary factor 1-alpha OS=Homo sapiens OX=9606 GN=TRIM24 PE=1 SV=3	FALSE	Human	9	8	11	6	35.69	1.103	95.1	104.9	16.28	6.21	98.8	72.5	96.3	116.2	106.2	103.4	0.129166	62.9	49.4	68.6	67.8	54.4	103.4	1	1	1	1	1	1
High	Q9NSG2	FIGNL1-interacting regulator of recombination and mitosis OS=Homo sapiens OX=9606 GN=FIRRM PE=1 SV=1	FALSE	Human	5	3	4	3	11.04	0.935	103.4	96.6	14.71	13.86	203.3	255.1	196.4	193.4	190	149.2	0.129175	129.5	173.7	139.9	112.8	97.3	149.2	3	3	3	3	3	3
High	P17301	Integrin alpha-2 OS=Homo sapiens OX=9606 GN=ITGA2 PE=1 SV=2	FALSE	Human	19	19	23	19	73.57	1.505	79.9	120.1	9.26	28.65	1119.7	1032	929.6	1935.2	1552.8	1067.2	0.12932	713.3	702.7	662.3	1128.8	795.7	1067.2	13	13	13	13	13	13
High	Q8NCN5	Pyruvate dehydrogenase phosphatase regulatory subunit, mitochondrial OS=Homo sapiens OX=9606 GN=PDPR PE=1 SV=2	FALSE	Human	19	16	18	16	51.48	1.104	95.1	104.9	11.3	5.32	1104	954.3	1197.3	1218.9	1110.7	1220.8	0.12934	703.3	649.8	853.1	710.9	569.2	1220.8	10	10	10	10	10	10
High	Q8N4L2	Type 2 phosphatidylinositol 4,5-bisphosphate 4-phosphatase OS=Homo sapiens OX=9606 GN=PIP4P2 PE=1 SV=1	FALSE	Human	28	4	6	3	25.12	1.36	84.8	115.2	6.58	12.42	84.1	88.5	95.8	133.6	120.3	104.1	0.129364	53.6	60.2	68.2	78	61.6	104.1	3	3	3	3	3	3
High	Q06210	Glutamine--fructose-6-phosphate aminotransferase [isomerizing] 1 OS=Homo sapiens OX=9606 GN=GFPT1 PE=1 SV=3	FALSE	Human	59	39	112	33	381.04	0.879	106.5	93.5	3.77	14.09	11533.1	11031.8	10703.2	11087.6	9693.9	8350.7	0.129392	7347.1	7511.3	7625.5	6467.1	4967.5	8350.7	38	38	38	38	38	38
High	Q86U90	Threonylcarbamoyl-AMP synthase OS=Homo sapiens OX=9606 GN=YRDC PE=1 SV=1	FALSE	Human	52	11	21	11	67.91	0.779	112.4	87.6	16.74	24.7	1049.1	1465.2	1226.5	955.8	1089.9	655.6	0.129644	668.3	997.6	873.8	557.5	558.5	655.6	7	7	7	7	7	7
High	Q9UJX5	Anaphase-promoting complex subunit 4 OS=Homo sapiens OX=9606 GN=ANAPC4 PE=1 SV=2	FALSE	Human	15	10	14	10	50.16	0.95	102.5	97.5	11.59	17.58	605.3	756	731.4	519.6	733.8	695.1	0.129888	385.6	514.7	521.1	303.1	376	695.1	7	7	7	7	7	7
High	Q7Z4H3	5'-deoxynucleotidase HDDC2 OS=Homo sapiens OX=9606 GN=HDDC2 PE=1 SV=1	FALSE	Human	52	8	12	8	43.18	0.877	106.6	93.4	7.32	24.06	987.5	907.6	854.3	893.4	795.7	545.8	0.129896	629.1	617.9	608.7	521.1	407.7	545.8	7	7	7	7	7	7
High	P23368	NAD-dependent malic enzyme, mitochondrial OS=Homo sapiens OX=9606 GN=ME2 PE=1 SV=1	FALSE	Human	45	26	80	25	261.46	0.767	113.2	86.8	4.37	21.57	6054	6089	5624.2	5784.6	4645	3750.5	0.130138	3856.7	4145.9	4006.9	3374	2380.2	3750.5	22	22	22	22	22	22
High	P30043	Flavin reductase (NADPH) OS=Homo sapiens OX=9606 GN=BLVRB PE=1 SV=3	FALSE	Human	67	9	50	9	147.06	1.431	82.3	117.7	5.57	23.65	2577.2	2720	2432.8	4750.3	3689.2	2963.3	0.130182	1641.8	1852	1733.2	2770.7	1890.5	2963.3	12	12	12	12	12	12
High	O95456	Proteasome assembly chaperone 1 OS=Homo sapiens OX=9606 GN=PSMG1 PE=1 SV=1	FALSE	Human	34	8	24	8	76.28	0.948	102.6	97.4	4.86	12.15	2275.5	2469.3	2269.4	2158.2	2242.4	1773.3	0.130552	1449.6	1681.3	1616.8	1258.8	1149.1	1773.3	8	8	8	8	8	8
High	Q7L8J4	SH3 domain-binding protein 5-like OS=Homo sapiens OX=9606 GN=SH3BP5L PE=1 SV=1	FALSE	Human	6	3	4	3	10.83	0.731	115.5	84.5	5.77	18.52	120.9	132.1	135	90.6	126.7	96.6	0.130664	77	89.9	96.2	52.8	64.9	96.6	2	2	2	2	2	2
High	Q9C0B0	RING finger protein unkempt homolog OS=Homo sapiens OX=9606 GN=UNK PE=1 SV=2	FALSE	Human	7	4	4	4	15.96	1.376	84.2	115.8	11.4	28.37	186.8	190.1	228.2	219.8	261.5	376.4	0.130775	119	129.4	162.6	128.2	134	376.4	2	2	2	2	2	2
High	C9JHU5	Tensin 3 OS=Homo sapiens OX=9606 GN=TNS3 PE=1 SV=2	FALSE	Human	22	27	35	25	115.14	1.272	88	112	13.39	14.69	2074.4	2054.6	2583.2	2177.7	2637.9	2929.9	0.130831	1321.5	1398.9	1840.4	1270.2	1351.7	2929.9	18	18	18	18	18	18
High	Q13043	Serine/threonine-protein kinase 4 OS=Homo sapiens OX=9606 GN=STK4 PE=1 SV=2	FALSE	Human	55	25	51	18	178.63	0.965	101.8	98.2	7.63	14.01	4182.8	3736.4	3628.9	3638.9	3607	2809.9	0.131149	2664.6	2544	2585.4	2122.5	1848.3	2809.9	24	24	24	24	24	24
High	O75431	Metaxin-2 OS=Homo sapiens OX=9606 GN=MTX2 PE=1 SV=1	FALSE	Human	21	5	8	5	25.19	0.792	111.6	88.4	9.28	5.48	639.5	531	595.9	471.8	508.1	457	0.131156	407.4	361.5	424.5	275.2	260.3	457	4	4	4	4	4	4
High	Q8WUM0	Nuclear pore complex protein Nup133 OS=Homo sapiens OX=9606 GN=NUP133 PE=1 SV=2	FALSE	Human	28	27	36	27	121.12	0.76	113.6	86.4	12.2	7.58	2775.1	3359.4	3521.7	2554.2	2903.9	2552.2	0.13116	1767.9	2287.4	2509	1489.8	1488.1	2552.2	19	19	19	19	19	19
High	O60674	Tyrosine-protein kinase JAK2 OS=Homo sapiens OX=9606 GN=JAK2 PE=1 SV=2	FALSE	Human	12	15	17	14	41.84	1.425	82.5	117.5	5.87	25.9	443.8	498	462.8	622.9	659.7	977.8	0.131222	282.7	339.1	329.7	363.3	338	977.8	6	6	6	6	6	6
High	Q8IUH4	Palmitoyltransferase ZDHHC13 OS=Homo sapiens OX=9606 GN=ZDHHC13 PE=1 SV=3	FALSE	Human	6	3	3	2	7.47	0.947	102.7	97.3	6.7	14.37	124.3	118.5	108.8	117.3	112.2	88.7	0.131251	79.2	80.7	77.5	68.4	57.5	88.7	1	1	1	1	1	1
High	P54577	Tyrosine--tRNA ligase, cytoplasmic OS=Homo sapiens OX=9606 GN=YARS1 PE=1 SV=4	FALSE	Human	71	47	171	47	476.07	0.789	111.8	88.2	6.04	24.86	21546.2	19756.8	19216.4	20397.8	15580.6	12433.5	0.131407	13725.9	13452	13690.7	11897.5	7984	12433.5	45	45	45	45	45	45
High	Q9NSY1	BMP-2-inducible protein kinase OS=Homo sapiens OX=9606 GN=BMP2K PE=1 SV=2	FALSE	Human	33	26	37	24	124.06	1.304	86.8	113.2	13.05	24.85	1953.5	2511.5	2421.2	2237.7	3157.3	3738.1	0.131698	1244.5	1710.1	1725	1305.2	1617.9	3738.1	21	21	21	21	21	21
High	P62330	ADP-ribosylation factor 6 OS=Homo sapiens OX=9606 GN=ARF6 PE=1 SV=2	FALSE	Human	54	8	21	6	71	0.795	111.4	88.6	5.37	20.62	2401.2	2494.6	2241.7	2301.9	1910	1514.6	0.131734	1529.7	1698.5	1597.1	1342.7	978.7	1514.6	7	7	7	7	7	7
High	P14735	Insulin-degrading enzyme OS=Homo sapiens OX=9606 GN=IDE PE=1 SV=4	FALSE	Human	32	34	62	34	200.71	0.848	108.2	91.8	11.08	17.42	5933	7362	6409.1	5606.2	5434.2	4013.5	0.131771	3779.6	5012.7	4566.1	3270	2784.7	4013.5	24	24	24	24	24	24
High	Q14999	Cullin-7 OS=Homo sapiens OX=9606 GN=CUL7 PE=1 SV=2	FALSE	Human	5	7	8	5	19.27	1.458	81.4	118.6	5.08	28.47	266.2	242.8	264.8	333.4	386.2	566.2	0.131784	169.6	165.3	188.7	194.5	197.9	566.2	3	3	3	3	3	3
High	Q99640	Membrane-associated tyrosine- and threonine-specific cdc2-inhibitory kinase OS=Homo sapiens OX=9606 GN=PKMYT1 PE=1 SV=1	FALSE	Human	13	6	7	6	18.27	0.884	106.1	93.9	3.19	6.71	692.3	687.8	728.6	612.3	656.5	574.2	0.131797	441	468.3	519.1	357.1	336.4	574.2	4	4	4	4	4	4
High	A0A669KAY5	DUS4L-BCAP29 readthrough OS=Homo sapiens OX=9606 GN=DUS4L-BCAP29 PE=1 SV=1	FALSE	Human	13	12	16	12	44.25	1.336	85.6	114.4	7.35	16.9	1038.3	1167.1	1023	1386.6	1499.2	1069.6	0.13189	661.4	794.6	728.9	808.8	768.3	1069.6	8	8	8	8	8	8
High	Q9UM00	Calcium load-activated calcium channel OS=Homo sapiens OX=9606 GN=TMCO1 PE=1 SV=2	FALSE	Human	22	7	14	7	44.79	0.895	105.6	94.4	7.85	23.92	1071.8	1200.5	1035.8	958.8	1058.3	650.4	0.131919	682.8	817.4	737.9	559.2	542.3	650.4	5	5	5	5	5	5
High	P11169	Solute carrier family 2, facilitated glucose transporter member 3 OS=Homo sapiens OX=9606 GN=SLC2A3 PE=1 SV=1	FALSE	Human	17	9	27	9	94.88	1.447	81.7	118.3	26.31	37.2	2007.5	1448.7	1210.1	2921.4	2095.9	1344.5	0.132101	1278.9	986.4	862.1	1704	1074	1344.5	9	9	9	9	9	9
High	Q9BWU0	Kanadaptin OS=Homo sapiens OX=9606 GN=SLC4A1AP PE=1 SV=2	FALSE	Human	38	27	35	27	111.34	0.93	103.6	96.4	6.14	14.81	2193.3	2479.6	2364.9	1754.8	2355.1	2198.5	0.132167	1397.2	1688.3	1684.9	1023.5	1206.8	2198.5	17	17	17	17	17	17
High	Q14974	Importin subunit beta-1 OS=Homo sapiens OX=9606 GN=KPNB1 PE=1 SV=2	FALSE	Human	44	37	230	37	815.03	0.831	109.2	90.8	4.66	20.09	20180.6	21737.4	19982.5	19065.4	16768.4	12654.8	0.132256	12856	14800.5	14236.6	11120.3	8592.7	12654.8	42	42	42	42	42	42
High	P00568	Adenylate kinase isoenzyme 1 OS=Homo sapiens OX=9606 GN=AK1 PE=1 SV=3	FALSE	Human	36	7	11	5	31.49	1.518	79.4	120.6	8.22	29.55	732.1	703.1	623.2	1352.3	1067.2	732.1	0.132279	466.4	478.7	444	788.8	546.9	732.1	5	5	5	5	5	5
High	Q9HD20	Endoplasmic reticulum transmembrane helix translocase OS=Homo sapiens OX=9606 GN=ATP13A1 PE=1 SV=2	FALSE	Human	19	21	32	21	89.89	0.852	108	92	5.53	16.09	2419.9	2602.9	2338	2332.5	2060.9	1683.4	0.132296	1541.6	1772.3	1665.7	1360.5	1056.1	1683.4	13	13	13	13	13	13
High	J3KMZ7	Integrator complex subunit 2 OS=Homo sapiens OX=9606 GN=INTS2 PE=1 SV=1	FALSE	Human	13	12	15	12	42.12	0.855	107.8	92.2	3.08	12.85	639.8	606.7	640.7	570.5	547.1	444.7	0.132634	407.6	413.1	456.5	332.8	280.3	444.7	7	7	7	7	7	7
High	P51809	Vesicle-associated membrane protein 7 OS=Homo sapiens OX=9606 GN=VAMP7 PE=1 SV=3	FALSE	Human	32	8	11	8	26.65	0.752	114.1	85.9	11.81	27.01	910.6	855.9	720.4	882.8	643.9	520.3	0.132721	580.1	582.8	513.3	514.9	329.9	520.3	4	4	4	4	4	4
High	A0A7I2ST14	Protein NDRG1 (Fragment) OS=Homo sapiens OX=9606 GN=NDRG1 PE=1 SV=1	FALSE	Human	8	2	2	2	8.66	0.821	109.8	90.2	11.4	33.59	205.6	184.2	163.6	189.9	151.2	93.3	0.132858	131	125.4	116.5	110.8	77.5	93.3	2	2	2	2	2	2
High	P16333	SH2/SH3 adapter protein NCK1 OS=Homo sapiens OX=9606 GN=NCK1 PE=1 SV=1	FALSE	Human	40	14	22	13	86.57	0.937	103.2	96.8	5.46	9.58	1719	1907.6	1766.6	1655.5	1725	1430.9	0.132905	1095.1	1298.9	1258.6	965.6	883.9	1430.9	11	11	11	11	11	11
High	A0A8I5KWQ1	Endoplasmic reticulum oxidoreductase 1 beta OS=Homo sapiens OX=9606 GN=ERO1B PE=1 SV=1	FALSE	Human	23	7	9	5	28.66	0.833	109.1	90.9	5.32	23.94	281.3	269	252.9	261.1	224	159.5	0.133085	179.2	183.1	180.2	152.3	114.8	159.5	3	3	3	3	3	3
High	O75844	CAAX prenyl protease 1 homolog OS=Homo sapiens OX=9606 GN=ZMPSTE24 PE=1 SV=2	FALSE	Human	25	11	24	11	71.47	0.778	112.5	87.5	10.54	24.88	3434.2	3816.8	3090.8	3283.6	2670.2	1970.4	0.133137	2187.8	2598.8	2202	1915.2	1368.3	1970.4	10	10	10	10	10	10
High	Q92556	Engulfment and cell motility protein 1 OS=Homo sapiens OX=9606 GN=ELMO1 PE=1 SV=2	FALSE	Human	33	25	50	21	138.27	0.862	107.4	92.6	4.93	6.38	2918.3	2644	2783	2358	2398.6	2648.6	0.133341	1859.1	1800.2	1982.8	1375.4	1229.1	2648.6	15	15	15	15	15	15
High	O15327	Inositol polyphosphate 4-phosphatase type II OS=Homo sapiens OX=9606 GN=INPP4B PE=1 SV=4	FALSE	Human	4	4	4	4	5.57	0.718	116.4	83.6	3.73	26.85	167.9	157	158	158.7	113.4	94.9	0.133762	106.9	106.9	112.6	92.6	58.1	94.9	1	1	1	1	1	1
High	P11216	Glycogen phosphorylase, brain form OS=Homo sapiens OX=9606 GN=PYGB PE=1 SV=5	FALSE	Human	46	36	56	30	171.12	0.921	104.1	95.9	2.55	9.38	3589.3	3442.4	3428.9	3474.8	3171	2879	0.133917	2286.6	2343.9	2442.9	2026.8	1624.9	2879	22	22	22	22	22	22
High	Q96DE0	U8 snoRNA-decapping enzyme OS=Homo sapiens OX=9606 GN=NUDT16 PE=1 SV=2	FALSE	Human	43	8	11	7	38.25	0.896	105.5	94.5	9.63	0.98	882.9	896.3	1046.2	813.5	802.7	798.2	0.134005	562.5	610.3	745.4	474.5	411.3	798.2	6	6	6	6	6	6
High	Q96NA2	Rab-interacting lysosomal protein OS=Homo sapiens OX=9606 GN=RILP PE=1 SV=1	FALSE	Human	24	9	11	9	34.06	1.225	89.9	110.1	8.56	12.66	430.4	456.2	508.6	515.1	657.8	558.8	0.134071	274.2	310.6	362.3	300.4	337.1	558.8	6	6	6	6	6	6
High	A0A2R8Y6Y7	Succinate--CoA ligase [ADP-forming] subunit beta, mitochondrial OS=Homo sapiens OX=9606 GN=SUCLA2 PE=1 SV=1	FALSE	Human	48	27	62	26	189.93	0.826	109.5	90.5	1.83	16.35	5215.9	5126.5	5028.6	4983.5	4235.3	3588.7	0.134105	3322.8	3490.5	3582.6	2906.8	2170.3	3588.7	21	21	21	21	21	21
High	A0A6Q8PGS2	Ganglioside induced differentiation associated protein 1 OS=Homo sapiens OX=9606 GN=GDAP1 PE=1 SV=1	FALSE	Human	12	6	7	6	19.29	1.139	93.5	106.5	7.96	4.75	651.1	556.7	624.2	704.8	767.5	710.9	0.134123	414.8	379.1	444.7	411.1	393.3	710.9	6	6	6	6	6	6
Medium	P0CG35	Thymosin beta-15B OS=Homo sapiens OX=9606 GN=TMSB15B PE=1 SV=1	FALSE	Human	16	2	2	2	4.47	0.769	113.1	86.9	6.21	23.26	48	52.7	54.2	40.5	42.1	26.7	0.134302	30.6	35.9	38.6	23.6	21.6	26.7	1	1	1	1	1	1
High	P50991	T-complex protein 1 subunit delta OS=Homo sapiens OX=9606 GN=CCT4 PE=1 SV=4	FALSE	Human	65	36	172	35	541.86	1.048	97.6	102.4	9.32	13.79	10346.5	12000.8	12373.9	11920.3	12579.8	15373	0.134349	6591.2	8171.1	8815.8	6952.8	6446.3	15373	34	34	34	34	34	34
High	O43156	TELO2-interacting protein 1 homolog OS=Homo sapiens OX=9606 GN=TTI1 PE=1 SV=3	FALSE	Human	24	24	33	24	107.31	0.865	107.3	92.7	8.18	14.91	1966.8	2171.4	1848.6	1908	1700.9	1411.3	0.134816	1253	1478.4	1317	1112.9	871.6	1411.3	14	14	14	14	14	14
High	Q9BSF4	Mitochondrial import inner membrane translocase subunit Tim29 OS=Homo sapiens OX=9606 GN=TIMM29 PE=1 SV=2	FALSE	Human	18	4	5	4	12.79	0.905	105	95	4.43	11.41	251.6	240	230.3	246.7	217.3	196.7	0.134915	160.2	163.4	164.1	143.9	111.4	196.7	3	3	3	3	3	3
High	Q0JRZ9	F-BAR domain only protein 2 OS=Homo sapiens OX=9606 GN=FCHO2 PE=1 SV=2	FALSE	Human	20	13	16	13	42.88	1.107	94.9	105.1	0.49	8.61	639.1	635.5	641.7	682.7	802	707.8	0.135088	407.2	432.7	457.2	398.2	411	707.8	8	8	8	8	8	8
High	P31040	Succinate dehydrogenase [ubiquinone] flavoprotein subunit, mitochondrial OS=Homo sapiens OX=9606 GN=SDHA PE=1 SV=2	FALSE	Human	53	27	82	27	251.61	0.888	105.9	94.1	8.35	21.62	8098.3	7429.9	6854	7625.6	6596.4	4897.3	0.135349	5159	5058.9	4883.1	4447.8	3380.2	4897.3	24	24	24	24	24	24
High	Q9GZQ8	Microtubule-associated proteins 1A/1B light chain 3B OS=Homo sapiens OX=9606 GN=MAP1LC3B PE=1 SV=3	FALSE	Human	17	2	3	2	9.75	1.193	91.2	108.8	23.36	31.35	147.7	226.7	163.2	194.7	307.9	177	0.135473	94.1	154.4	116.3	113.5	157.8	177	2	2	2	2	2	2
High	Q96B96	Lipid droplet assembly factor 1 OS=Homo sapiens OX=9606 GN=LDAF1 PE=1 SV=2	FALSE	Human	12	2	2	2	6.32	1.624	76.2	123.8	4.02	22.52	111.3	119.6	112	189.8	182	122	0.135496	70.9	81.4	79.8	110.7	93.3	122	2	2	2	2	2	2
High	H7C5T8	Membrane associated guanylate kinase, WW and PDZ domain containing 1 (Fragment) OS=Homo sapiens OX=9606 GN=MAGI1 PE=1 SV=1	FALSE	Human	11	9	10	9	32.72	1.316	86.4	113.6	5.63	21.54	439	490.1	475.9	511.6	626.3	786.7	0.135504	279.7	333.7	339.1	298.4	321	786.7	6	6	6	6	6	6
High	F5H0R1	Speckle targeted PIP5K1A-regulated poly(A) polymerase OS=Homo sapiens OX=9606 GN=TUT1 PE=1 SV=1	FALSE	Human	16	10	12	10	43.89	0.87	106.9	93.1	14.58	13.26	608	809.7	682.1	593.7	726.5	572	0.136096	387.3	551.3	486	346.3	372.3	572	5	5	5	5	5	5
High	Q96D15	Reticulocalbin-3 OS=Homo sapiens OX=9606 GN=RCN3 PE=1 SV=1	FALSE	Human	13	4	4	4	12.51	1.692	74.3	125.7	9.72	22.54	70.1	82.9	83.8	144.5	140.3	93.3	0.136246	44.7	56.5	59.7	84.3	71.9	93.3	2	2	2	2	2	2
High	J3KS05	Chromobox 1 (Fragment) OS=Homo sapiens OX=9606 GN=CBX1 PE=1 SV=8	FALSE	Human	51	9	21	8	64.77	1.575	77.7	122.3	3.27	21.66	726.2	693.9	682	1092.6	1101	731.2	0.136246	462.7	472.5	485.9	637.3	564.2	731.2	7	7	7	7	7	7
High	G3V4A5	Mediator of RNA polymerase II transcription subunit 6 OS=Homo sapiens OX=9606 GN=MED6 PE=1 SV=1	FALSE	Human	17	4	4	4	7.73	1.289	87.4	112.6	13.95	21.17	96.4	127.7	115.9	110	149.3	169.5	0.136416	61.4	87	82.5	64.2	76.5	169.5	2	2	2	2	2	2
High	J3QQV2	Solute carrier family 16 member 3 OS=Homo sapiens OX=9606 GN=SLC16A3 PE=1 SV=9	FALSE	Human	14	6	14	6	32.41	0.802	111	89	8.03	28.86	2063.2	2184.7	1861.1	1948.9	1655.7	1066.6	0.136485	1314.3	1487.5	1325.9	1136.7	848.4	1066.6	6	6	6	6	6	6
High	R4GMX3	Polycomb complex protein BMI-1 OS=Homo sapiens OX=9606 GN=COMMD3-BMI1 PE=1 SV=1	FALSE	Human	23	9	13	2	52.15	0.862	107.4	92.6	1.75	10.07	914.9	927.5	947.2	799.4	767.7	925.9	0.136527	582.8	631.5	674.9	466.3	393.4	925.9	5	5	5	5	5	5
High	Q9NP78	ABC-type oligopeptide transporter ABCB9 OS=Homo sapiens OX=9606 GN=ABCB9 PE=1 SV=1	FALSE	Human	8	6	8	4	26.05	1.206	90.7	109.3	6.82	22.05	178.3	155.6	165.6	278.5	199.7	188.6	0.136545	113.6	106	118	162.4	102.3	188.6	2	2	2	2	2	2
High	A0AAQ5BHB5	Succinate dehydrogenase cytochrome b560 subunit, mitochondrial OS=Homo sapiens OX=9606 GN=SDHC PE=1 SV=1	FALSE	Human	12	2	8	2	23.27	0.7	117.7	82.3	11.1	28.46	1362.2	1334.8	1105.9	1315.1	934.2	756.9	0.137631	867.8	908.8	787.9	767.1	478.7	756.9	2	2	2	2	2	2
High	Q9Y4C2	TRPM8 channel-associated factor 1 OS=Homo sapiens OX=9606 GN=TCAF1 PE=1 SV=3	FALSE	Human	8	7	9	7	23.56	0.816	110.1	89.9	13.55	17.01	310.4	406.9	377.7	282.8	389.2	308.1	0.137761	197.8	277.1	269.1	165	199.5	308.1	3	3	3	3	3	3
High	Q6F5E8	Capping protein, Arp2/3 and myosin-I linker protein 2 OS=Homo sapiens OX=9606 GN=CARMIL2 PE=1 SV=2	FALSE	Human	1	2	3	2	8.66	1.363	84.6	115.4	24.63	14.74	114.7	79.2	131.5	128.5	156.4	173	0.13782	73.1	53.9	93.7	75	80.1	173	1	1	1	1	1	1
High	Q00688	Peptidyl-prolyl cis-trans isomerase FKBP3 OS=Homo sapiens OX=9606 GN=FKBP3 PE=1 SV=1	FALSE	Human	56	13	23	13	69.28	1.53	79.1	120.9	3.4	25.96	1138	1206.6	1138.3	1410.2	1741.3	2348.7	0.137874	725	821.6	811	822.5	892.3	2348.7	10	10	10	10	10	10
High	Q9H0R6	Glutamyl-tRNA(Gln) amidotransferase subunit A, mitochondrial OS=Homo sapiens OX=9606 GN=QRSL1 PE=1 SV=2	FALSE	Human	29	13	15	13	51.16	0.844	108.5	91.5	13.02	15.35	878	1138.1	990.6	835.9	869.9	646.6	0.137973	559.3	774.9	705.7	487.6	445.8	646.6	9	9	9	9	9	9
High	Q15042	Rab3 GTPase-activating protein catalytic subunit OS=Homo sapiens OX=9606 GN=RAB3GAP1 PE=1 SV=3	FALSE	Human	35	30	45	30	147.77	0.906	104.9	95.1	7.44	2.15	4091.4	3871.9	4481.7	3602.5	3757.8	3707.6	0.138271	2606.4	2636.3	3193	2101.2	1925.6	3707.6	23	23	23	23	23	23
High	Q9Y2U8	Inner nuclear membrane protein Man1 OS=Homo sapiens OX=9606 GN=LEMD3 PE=1 SV=2	FALSE	Human	23	16	20	16	68.71	1.203	90.8	109.2	8.53	12.46	1247.1	1092.9	1288.9	1294	1499.8	1663.4	0.138333	794.5	744.1	918.3	754.7	768.6	1663.4	11	11	11	11	11	11
High	O75558	Syntaxin-11 OS=Homo sapiens OX=9606 GN=STX11 PE=1 SV=1	FALSE	Human	8	2	3	2	8.13	1.059	97.1	102.9	8	14.7	246.6	210.1	231.2	311.7	244.9	242.8	0.138497	157.1	143	164.7	181.8	125.5	242.8	2	2	2	2	2	2
High	O94898	Leucine-rich repeats and immunoglobulin-like domains protein 2 OS=Homo sapiens OX=9606 GN=LRIG2 PE=1 SV=3	FALSE	Human	2	2	2	2	5.7	0.775	112.7	87.3	10.79	26.15	136.2	155.8	126.2	130.3	105.5	76	0.138534	86.8	106.1	89.9	76	54.1	76	1	1	1	1	1	1
High	Q15651	High mobility group nucleosome-binding domain-containing protein 3 OS=Homo sapiens OX=9606 GN=HMGN3 PE=1 SV=2	FALSE	Human	13	3	5	3	11.52	1.159	92.6	107.4	16.81	27.77	112.4	155.5	149.6	154.5	256.3	173.5	0.138795	71.6	105.9	106.6	90.1	131.3	173.5	1	1	1	1	1	1
High	W0Z7M9	Mkl1 variant 1 Mkl1_S OS=Homo sapiens OX=9606 GN=MRTFA PE=1 SV=1	FALSE	Human	11	8	8	8	28.07	0.823	109.7	90.3	14.48	17.51	323.6	432.1	371.2	305.4	368.6	260	0.138932	206.1	294.2	264.5	178.1	188.9	260	2	2	2	2	2	2
High	P52306	Rap1 GTPase-GDP dissociation stimulator 1 OS=Homo sapiens OX=9606 GN=RAP1GDS1 PE=1 SV=3	FALSE	Human	47	27	54	23	185.83	0.903	105.1	94.9	6.39	17.42	4145	4588.9	4090.6	3969	3741.8	2814.9	0.138966	2640.6	3124.5	2914.3	2315	1917.4	2814.9	22	22	22	22	22	22
High	Q86U70	LIM domain-binding protein 1 OS=Homo sapiens OX=9606 GN=LDB1 PE=1 SV=2	FALSE	Human	26	9	15	9	41.22	1.222	90	110	8.3	7.48	693.4	684.4	792.6	794.1	921.4	847.4	0.139258	441.7	466	564.7	463.2	472.1	847.4	7	7	7	7	7	7
High	P30405	Peptidyl-prolyl cis-trans isomerase F, mitochondrial OS=Homo sapiens OX=9606 GN=PPIF PE=1 SV=1	FALSE	Human	63	16	45	13	116.41	1.334	85.7	114.3	11.65	20.3	4172.1	3619.5	3321.9	5188.2	4827.8	3460.1	0.139286	2657.8	2464.4	2366.7	3026.2	2473.9	3460.1	13	13	13	13	13	13
High	Q5VIR6	Vacuolar protein sorting-associated protein 53 homolog OS=Homo sapiens OX=9606 GN=VPS53 PE=1 SV=2	FALSE	Human	17	15	16	15	43.23	1.291	87.3	112.7	17.84	29.74	802.1	728.8	1020.5	881.9	1035.2	1536.6	0.139622	511	496.2	727.1	514.4	530.5	1536.6	9	9	9	9	9	9
High	Q86Y56	Dynein axonemal assembly factor 5 OS=Homo sapiens OX=9606 GN=DNAAF5 PE=1 SV=4	FALSE	Human	39	27	43	27	138.21	0.87	106.9	93.1	8.12	17.37	2928.9	3394.5	2993.5	2811.1	2605	1987.4	0.139841	1865.8	2311.2	2132.7	1639.7	1334.9	1987.4	19	19	19	19	19	19
High	Q8NF91	Nesprin-1 OS=Homo sapiens OX=9606 GN=SYNE1 PE=1 SV=4	FALSE	Human	1	7	8	7	22.96	0.825	109.6	90.4	5.64	12.28	177.1	193.9	196.9	160	170.9	133.9	0.139974	112.8	132	140.3	93.3	87.6	133.9	3	3	3	3	3	3
High	P61081	NEDD8-conjugating enzyme Ubc12 OS=Homo sapiens OX=9606 GN=UBE2M PE=1 SV=1	FALSE	Human	55	12	43	12	136.07	0.814	110.2	89.8	9.02	22.18	4148.5	4090.9	3510.2	4041	3330.8	2571.1	0.140023	2642.8	2785.4	2500.8	2357	1706.8	2571.1	11	11	11	11	11	11
High	P12318	Low affinity immunoglobulin gamma Fc region receptor II-a OS=Homo sapiens OX=9606 GN=FCGR2A PE=1 SV=4	FALSE	Human	22	5	11	5	34.92	1.382	84	116	19.4	35.59	294	268.8	198.9	505.4	371.4	240.3	0.140029	187.3	183	141.7	294.8	190.3	240.3	4	4	4	4	4	4
High	Q99828	Calcium and integrin-binding protein 1 OS=Homo sapiens OX=9606 GN=CIB1 PE=1 SV=4	FALSE	Human	38	7	10	7	28.64	0.991	100.5	99.5	7.85	8.41	342.8	304.7	296.5	321	301.9	271.3	0.140146	218.4	207.5	211.3	187.2	154.7	271.3	4	4	4	4	4	4
High	O00399	Dynactin subunit 6 OS=Homo sapiens OX=9606 GN=DCTN6 PE=1 SV=1	FALSE	Human	25	5	8	5	20.18	1.085	95.9	104.1	7.68	8.19	286.6	316.7	334	341.9	393.7	343.6	0.140201	182.6	215.6	238	199.4	201.8	343.6	3	3	3	3	3	3
High	Q13155	Aminoacyl tRNA synthase complex-interacting multifunctional protein 2 OS=Homo sapiens OX=9606 GN=AIMP2 PE=1 SV=2	FALSE	Human	49	15	44	15	140.64	0.859	107.6	92.4	5.54	11.2	3234.8	2895.8	3053.5	2622.8	2798.2	2239.1	0.140224	2060.7	1971.7	2175.5	1529.8	1433.9	2239.1	13	13	13	13	13	13
High	Q9P0I2	ER membrane protein complex subunit 3 OS=Homo sapiens OX=9606 GN=EMC3 PE=1 SV=3	FALSE	Human	24	6	6	6	21.42	1.432	82.2	117.8	11.39	20.69	242.6	264	303.2	257.7	378	380.1	0.140269	154.5	179.8	216	150.3	193.7	380.1	4	4	4	4	4	4
High	Q13617	Cullin-2 OS=Homo sapiens OX=9606 GN=CUL2 PE=1 SV=2	FALSE	Human	33	26	60	26	175.8	0.852	108	92	1.52	10.27	5607	5475.8	5634.8	5417.1	4778.3	4429.4	0.140349	3571.9	3728.4	4014.5	3159.6	2448.5	4429.4	21	21	21	21	21	21
High	Q53GQ0	Very-long-chain 3-oxoacyl-CoA reductase OS=Homo sapiens OX=9606 GN=HSD17B12 PE=1 SV=2	FALSE	Human	37	11	32	11	107.93	0.789	111.8	88.2	4.79	21.46	3396.7	3241.1	3085.9	3283.1	2558.7	2154.1	0.140438	2163.8	2206.8	2198.6	1914.9	1311.2	2154.1	9	9	9	9	9	9
High	Q9Y616	Interleukin-1 receptor-associated kinase 3 OS=Homo sapiens OX=9606 GN=IRAK3 PE=1 SV=2	FALSE	Human	20	10	11	10	33.23	1.117	94.5	105.5	11.69	7.25	411.6	390.5	486.1	437.7	460	504.3	0.140443	262.2	265.9	346.3	255.3	235.7	504.3	3	3	3	3	3	3
High	P13747	HLA class I histocompatibility antigen, alpha chain E OS=Homo sapiens OX=9606 GN=HLA-E PE=1 SV=4	FALSE	Human	27	8	11	6	40.43	1.121	94.3	105.7	8.96	15.55	241.9	241.6	206.1	291.1	270.8	213.6	0.14051	154.1	164.5	146.8	169.8	138.8	213.6	3	3	3	3	3	3
High	C9JVY5	PALM2 and AKAP2 fusion (Fragment) OS=Homo sapiens OX=9606 GN=PALM2AKAP2 PE=1 SV=1	FALSE	Human	13	8	9	8	25.44	0.885	106.1	93.9	5.71	20.99	528.8	491	473.1	434.4	463.9	305.5	0.140764	336.8	334.3	337.1	253.4	237.7	305.5	5	5	5	5	5	5
High	Q9Y5B0	RNA polymerase II subunit A C-terminal domain phosphatase OS=Homo sapiens OX=9606 GN=CTDP1 PE=1 SV=3	FALSE	Human	30	23	33	23	103.05	0.91	104.7	95.3	2.98	16.91	3135.3	3275.8	3095.9	2851.9	2952.8	2132.5	0.140832	1997.4	2230.4	2205.7	1663.4	1513.1	2132.5	18	18	18	18	18	18
High	H0YLX2	Regulatory factor X7 OS=Homo sapiens OX=9606 GN=RFX7 PE=1 SV=2	FALSE	Human	4	4	5	4	14.05	0.895	105.5	94.5	13.5	13.57	324.6	379.3	426.3	278.1	364.4	339.5	0.140859	206.8	258.2	303.7	162.2	186.7	339.5	3	3	3	3	3	3
High	P13797	Plastin-3 OS=Homo sapiens OX=9606 GN=PLS3 PE=1 SV=4	FALSE	Human	48	30	84	21	264.09	0.835	109	91	6.94	22.92	3748.2	4008.2	3488.1	3593.4	3128.6	2244.7	0.140979	2387.8	2729.1	2485.1	2095.9	1603.2	2244.7	18	18	18	18	18	18
High	Q9UHB6	LIM domain and actin-binding protein 1 OS=Homo sapiens OX=9606 GN=LIMA1 PE=1 SV=1	FALSE	Human	41	30	59	29	189.34	0.818	110	90	7.26	12.63	5403.1	5619.7	6208.7	4251.9	5420.8	4595.2	0.141062	3442	3826.3	4423.4	2480	2777.8	4595.2	25	25	25	25	25	25
High	P50402	Emerin OS=Homo sapiens OX=9606 GN=EMD PE=1 SV=1	FALSE	Human	39	9	11	9	37.75	1.067	96.8	103.2	13.07	19.51	553.9	486.3	631.9	580.7	590.8	808.6	0.141071	352.8	331.1	450.2	338.7	302.7	808.6	5	5	5	5	5	5
High	Q8NEN9	PDZ domain-containing protein 8 OS=Homo sapiens OX=9606 GN=PDZD8 PE=1 SV=1	FALSE	Human	31	30	41	30	131.88	1.29	87.3	112.7	1.43	14.7	3146.9	3070.4	3148.2	4427.5	4058.7	3295.6	0.141145	2004.8	2090.6	2242.9	2582.5	2079.8	3295.6	25	25	25	25	25	25
High	Q8N8Z6	Discoidin, CUB and LCCL domain-containing protein 1 OS=Homo sapiens OX=9606 GN=DCBLD1 PE=1 SV=2	FALSE	Human	5	3	3	3	8.15	1.068	96.7	103.3	10.64	8.46	68	84.2	76.6	81.8	92.3	78.7	0.141421	43.3	57.3	54.6	47.7	47.3	78.7	2	2	2	2	2	2
High	B7Z8H2	cDNA FLJ52038, highly similar to DNA (cytosine-5)-methyltransferase-like protein 2 OS=Homo sapiens OX=9606 GN=TRDMT1 PE=1 SV=1	FALSE	Human	23	5	6	5	20.75	0.868	107.1	92.9	14.36	14.47	288.9	381	316.8	277.4	275	212.4	0.141461	184	259.4	225.7	161.8	140.9	212.4	4	4	4	4	4	4
High	P16930	Fumarylacetoacetase OS=Homo sapiens OX=9606 GN=FAH PE=1 SV=2	FALSE	Human	34	12	24	12	75.7	0.928	103.8	96.2	6.02	20.77	2730.1	2475.5	2453.6	2316.4	2296.4	1565.7	0.1415	1739.2	1685.5	1748.1	1351.1	1176.8	1565.7	12	12	12	12	12	12
High	Q15286	Ras-related protein Rab-35 OS=Homo sapiens OX=9606 GN=RAB35 PE=1 SV=1	FALSE	Human	64	13	30	9	92.15	0.846	108.4	91.6	2.07	16.79	2524.1	2493.8	2424.1	2403.6	2109.2	1709.7	0.141626	1608	1698	1727.1	1402	1080.8	1709.7	8	8	8	8	8	8
High	O00429	Dynamin-1-like protein OS=Homo sapiens OX=9606 GN=DNM1L PE=1 SV=2	FALSE	Human	70	48	127	9	442.39	0.884	106.1	93.9	4.07	17.58	14256.5	14391	13344.4	13486.3	12605.5	9513.5	0.141721	9082	9798.5	9507.2	7866.2	6459.5	9513.5	45	45	45	45	45	45
High	Q32P41	tRNA (guanine(37)-N(1))-methyltransferase OS=Homo sapiens OX=9606 GN=TRMT5 PE=1 SV=3	FALSE	Human	31	15	22	15	62.58	0.786	112	88	7.03	21.25	2267.2	2273.7	2004.9	2207.6	1781.7	1440.1	0.142206	1444.3	1548.1	1428.4	1287.6	913	1440.1	11	11	11	11	11	11
High	A0A0C4DGB5	Calpastatin OS=Homo sapiens OX=9606 GN=CAST PE=1 SV=2	FALSE	Human	45	26	59	2	172.5	1.653	75.4	124.6	4.59	27.56	4424.8	4374.8	4062.1	7229.4	7710.7	4417.7	0.142285	2818.8	2978.7	2894	4216.7	3951.2	4417.7	21	21	21	21	21	21
High	Q9H6Y2	WD repeat-containing protein 55 OS=Homo sapiens OX=9606 GN=WDR55 PE=1 SV=2	FALSE	Human	20	6	7	6	24.88	0.95	102.5	97.5	5.64	5.56	404.3	416	450.2	366.6	409.2	395.4	0.142553	257.5	283.3	320.8	213.8	209.7	395.4	4	4	4	4	4	4
High	P46734	Dual specificity mitogen-activated protein kinase kinase 3 OS=Homo sapiens OX=9606 GN=MAP2K3 PE=1 SV=2	FALSE	Human	45	15	22	9	76.5	1.314	86.4	113.6	1.93	13.24	1596.1	1600.7	1652.4	2241.1	2102.7	1723.8	0.142605	1016.8	1089.9	1177.2	1307.2	1077.5	1723.8	13	13	13	13	13	13
High	Q13952	Nuclear transcription factor Y subunit gamma OS=Homo sapiens OX=9606 GN=NFYC PE=1 SV=3	FALSE	Human	11	5	5	5	13.89	0.946	102.8	97.2	12.46	9.45	127.9	104.7	102.9	99	100.8	84.5	0.142721	81.5	71.3	73.3	57.7	51.7	84.5	1	1	1	1	1	1
High	P45973	Chromobox protein homolog 5 OS=Homo sapiens OX=9606 GN=CBX5 PE=1 SV=1	FALSE	Human	41	8	13	7	43.85	1.169	92.2	107.8	6.83	10.7	1136.4	1013.1	1148.8	1307.9	1577.8	1328.4	0.1429	724	689.8	818.5	762.9	808.5	1328.4	7	7	7	7	7	7
High	O76071	Probable cytosolic iron-sulfur protein assembly protein CIAO1 OS=Homo sapiens OX=9606 GN=CIAO1 PE=1 SV=1	FALSE	Human	40	11	23	11	94.78	0.853	108	92	2.56	17.26	1807.9	1874.2	1784.3	1722.9	1541.5	1214.6	0.142983	1151.7	1276.1	1271.2	1004.9	789.9	1214.6	9	9	9	9	9	9
High	P50990	T-complex protein 1 subunit theta OS=Homo sapiens OX=9606 GN=CCT8 PE=1 SV=4	FALSE	Human	69	42	283	42	831.38	0.815	110.2	89.8	19.46	12.01	23188.2	34324.4	28395.4	22504.3	27888	23136.2	0.143	14772	23370.8	20230.3	13126.1	14290.7	23136.2	47	47	47	47	47	47
High	P50454	Serpin H1 OS=Homo sapiens OX=9606 GN=SERPINH1 PE=1 SV=2	FALSE	Human	46	18	38	18	108.55	0.68	119	81	21.23	21.09	3402.7	2510.6	3874.8	1805.6	2315	2774.7	0.143137	2167.7	1709.4	2760.6	1053.1	1186.3	2774.7	18	18	18	18	18	18
High	P42356	Phosphatidylinositol 4-kinase alpha OS=Homo sapiens OX=9606 GN=PI4KA PE=1 SV=4	FALSE	Human	8	15	18	12	46	1.098	95.3	104.7	12.26	20.14	690.4	586.6	750.5	732.1	758	1038.2	0.14323	439.8	399.4	534.7	427	388.4	1038.2	5	5	5	5	5	5
High	O43677	NADH dehydrogenase [ubiquinone] 1 subunit C1, mitochondrial OS=Homo sapiens OX=9606 GN=NDUFC1 PE=1 SV=1	FALSE	Human	28	2	2	2	5.71	0.895	105.5	94.5	12.97	14.36	262.6	224.7	203.7	201.1	216.9	162.8	0.143332	167.3	153	145.1	117.3	111.1	162.8	2	2	2	2	2	2
High	Q96T51	RUN and FYVE domain-containing protein 1 OS=Homo sapiens OX=9606 GN=RUFY1 PE=1 SV=2	FALSE	Human	31	23	31	22	98.89	1.665	75	125	44.96	47.46	1203.3	937.2	2163.3	1335.1	2003.3	3432	0.143346	766.5	638.1	1541.2	778.7	1026.6	3432	16	16	16	16	16	16
High	Q32NB8	CDP-diacylglycerol--glycerol-3-phosphate 3-phosphatidyltransferase, mitochondrial OS=Homo sapiens OX=9606 GN=PGS1 PE=1 SV=1	FALSE	Human	7	3	4	3	12.9	0.91	104.7	95.3	8.56	7.88	197.3	183	216.9	169.4	179.6	197.7	0.143431	125.7	124.6	154.6	98.8	92	197.7	1	1	1	1	1	1
High	P04183	Thymidine kinase, cytosolic OS=Homo sapiens OX=9606 GN=TK1 PE=1 SV=2	FALSE	Human	60	17	39	17	127.93	0.937	103.2	96.8	17.88	18.81	2858.2	3897.5	2940.5	2755.4	2880.3	1996.2	0.14365	1820.8	2653.7	2095	1607.2	1475.9	1996.2	15	15	15	15	15	15
High	Q9BW27	Nuclear pore complex protein Nup85 OS=Homo sapiens OX=9606 GN=NUP85 PE=1 SV=1	FALSE	Human	18	10	12	10	39.58	0.949	102.6	97.4	11.96	4.94	927.7	931.1	1136.2	817.7	884	897.9	0.143899	591	634	809.5	477	453	897.9	7	7	7	7	7	7
High	Q96FN4	Copine-2 OS=Homo sapiens OX=9606 GN=CPNE2 PE=1 SV=3	FALSE	Human	6	3	4	2	13.04	0.878	106.5	93.5	6.32	19.95	248.9	273.2	242.8	218.5	257.8	171.7	0.143988	158.5	186	173	127.4	132.1	171.7	2	2	2	2	2	2
High	O60784	Target of Myb1 membrane trafficking protein OS=Homo sapiens OX=9606 GN=TOM1 PE=1 SV=2	FALSE	Human	17	6	10	6	35.53	0.859	107.6	92.4	2.74	13.37	357.7	357.5	340.9	307	348.4	266.2	0.1442	227.9	243.4	242.9	179.1	178.5	266.2	3	3	3	3	3	3
High	Q9UBK8	Methionine synthase reductase OS=Homo sapiens OX=9606 GN=MTRR PE=1 SV=4	FALSE	Human	16	8	8	8	26.88	0.865	107.3	92.7	6.22	17.17	532.4	581.5	601.6	400.2	567	502.7	0.144437	339.2	396	428.6	233.4	290.5	502.7	7	7	7	7	7	7
High	H3BV55	Phosphomannomutase OS=Homo sapiens OX=9606 GN=PMM2 PE=1 SV=1	FALSE	Human	40	10	14	9	39.04	0.847	108.3	91.7	13.01	25.97	1115.9	1097.9	875.4	1087.7	930.3	635.2	0.144511	710.9	747.5	623.7	634.4	476.7	635.2	4	4	4	4	4	4
High	O95989	Diphosphoinositol polyphosphate phosphohydrolase 1 OS=Homo sapiens OX=9606 GN=NUDT3 PE=1 SV=1	FALSE	Human	45	7	20	6	59.74	0.821	109.8	90.2	3.39	24.62	1081.5	1079.2	1018.1	1001.4	886.3	603.9	0.14471	688.9	734.8	725.3	584.1	454.2	603.9	6	6	6	6	6	6
High	H0YKB5	Milk fat globule EGF and factor V/VIII domain containing OS=Homo sapiens OX=9606 GN=MFGE8 PE=1 SV=2	FALSE	Human	16	5	5	5	15.81	1.464	81.2	118.8	8.94	19.51	276.9	231.4	255.6	396.7	374.1	269.9	0.144797	176.4	157.6	182.1	231.4	191.7	269.9	3	3	3	3	3	3
High	Q9Y266	Nuclear migration protein nudC OS=Homo sapiens OX=9606 GN=NUDC PE=1 SV=1	FALSE	Human	63	27	191	27	562.33	0.91	104.7	95.3	5.67	21.53	16385.3	16630.5	14951.2	14911.9	15068.4	10019	0.144853	10438.2	11323.4	10652	8697.7	7721.5	10019	29	29	29	29	29	29
High	P63010	AP-2 complex subunit beta OS=Homo sapiens OX=9606 GN=AP2B1 PE=1 SV=1	FALSE	Human	39	36	77	17	252.02	0.935	103.4	96.6	16.67	13.12	2623.2	3640.7	3441.7	2545.5	3217.3	3236.8	0.145022	1671.1	2478.9	2452.1	1484.7	1648.6	3236.8	14	14	14	14	14	14
High	Q96RD7	Pannexin-1 OS=Homo sapiens OX=9606 GN=PANX1 PE=1 SV=4	FALSE	Human	13	5	6	5	19.61	0.836	108.9	91.1	8.08	19.74	387.4	442.9	385.1	374.2	324	250.1	0.145075	246.8	301.5	274.4	218.3	166	250.1	3	3	3	3	3	3
High	A8MWY0	Endosome/lysosome-associated apoptosis and autophagy regulator family member 2 OS=Homo sapiens OX=9606 GN=ELAPOR2 PE=1 SV=2	FALSE	Human	23	19	23	19	73.24	1.481	80.6	119.4	5.17	26.4	1103.2	1062.5	995.2	1891	1574	1094.1	0.145296	702.8	723.4	709	1103	806.6	1094.1	14	14	14	14	14	14
High	Q9NWY4	Histone PARylation factor 1 OS=Homo sapiens OX=9606 GN=HPF1 PE=1 SV=2	FALSE	Human	40	13	21	13	68.69	0.793	111.6	88.4	5.02	16.57	1708.7	1879.1	1747.5	1654.5	1385.2	1189.1	0.145313	1088.5	1279.4	1245	965	709.8	1189.1	9	9	9	9	9	9
High	P18054	Polyunsaturated fatty acid lipoxygenase ALOX12 OS=Homo sapiens OX=9606 GN=ALOX12 PE=1 SV=4	FALSE	Human	15	9	11	9	27.36	0.787	111.9	88.1	12.94	26.31	540.5	695.1	591.1	465.4	643.8	387.8	0.145315	344.3	473.3	421.2	271.5	329.9	387.8	4	4	4	4	4	4
High	Q99570	Phosphoinositide 3-kinase regulatory subunit 4 OS=Homo sapiens OX=9606 GN=PIK3R4 PE=1 SV=3	FALSE	Human	20	23	28	23	88.12	1.401	83.3	116.7	25.11	36.15	1401.2	1265.5	1999.4	1533.9	1963.1	3067.1	0.145419	892.6	861.7	1424.5	894.7	1005.9	3067.1	17	17	17	17	17	17
High	O95273	Cyclin-D1-binding protein 1 OS=Homo sapiens OX=9606 GN=CCNDBP1 PE=1 SV=2	FALSE	Human	8	4	7	4	14.45	0.85	108.1	91.9	18.03	17.73	343.8	488.1	391.7	333	408.6	288.2	0.145579	219	332.4	279.1	194.2	209.4	288.2	4	4	4	4	4	4
High	Q6EEV4	DNA-directed RNA polymerase II subunit GRINL1A, isoforms 4/5 OS=Homo sapiens OX=9606 GN=POLR2M PE=1 SV=1	FALSE	Human	43	3	9	3	44.62	0.88	106.4	93.6	4.56	23.96	317	324.4	296.8	278.8	292.2	182	0.145966	201.9	220.9	211.5	162.6	149.7	182	3	3	3	3	3	3
High	A0A6I8PU73	DnaJ heat shock protein family (Hsp40) member C7 OS=Homo sapiens OX=9606 GN=DNAJC7 PE=1 SV=1	FALSE	Human	61	35	79	35	226.97	0.954	102.4	97.6	14.06	15.95	5781.7	6277.5	7563.3	4526.1	6119.4	5987	0.146019	3683.2	4274.2	5388.5	2639.9	3135.8	5987	28	28	28	28	28	28
High	A0A8I5KTT1	[histone H3]-trimethyl-L-lysine(4) demethylase OS=Homo sapiens OX=9606 GN=KDM5C PE=1 SV=1	FALSE	Human	20	23	24	14	78.97	0.896	105.5	94.5	11.95	9.18	1182.4	1178.4	1442.8	940.2	1129.6	1060	0.146154	753.3	802.3	1027.9	548.4	578.9	1060	14	14	14	14	14	14
High	Q96CN9	GRIP and coiled-coil domain-containing protein 1 OS=Homo sapiens OX=9606 GN=GCC1 PE=1 SV=1	FALSE	Human	3	2	2	2	5.36	1.247	89	111	19.75	35.54	146.6	173.1	216.6	190.3	215.9	358.4	0.146483	93.4	117.9	154.3	111	110.6	358.4	2	2	2	2	2	2
High	Q8TCG1	Protein CIP2A OS=Homo sapiens OX=9606 GN=CIP2A PE=1 SV=2	FALSE	Human	37	35	51	35	140.39	0.866	107.2	92.8	11.26	8.35	3910.6	3786.8	4643.8	3075.5	3636.8	3385.7	0.146531	2491.2	2578.3	3308.5	1793.9	1863.6	3385.7	24	24	24	24	24	24
High	A0A0A6YYC0	non-specific serine/threonine protein kinase (Fragment) OS=Homo sapiens OX=9606 GN=RPS6KA4 PE=1 SV=5	FALSE	Human	10	4	4	3	9.76	1.463	81.2	118.8	25.65	41.52	20.9	29.3	35.4	42.9	35.3	75.2	0.146621	13.3	20	25.2	25	18.1	75.2	1	1	1	1	1	1
High	Q8WUX1	Sodium-coupled neutral amino acid transporter 5 OS=Homo sapiens OX=9606 GN=SLC38A5 PE=1 SV=1	FALSE	Human	12	5	9	5	22.64	0.824	109.6	90.4	10.21	6.49	401.8	454.7	372.1	356.4	313.2	331.2	0.146695	256	309.6	265.1	207.9	160.5	331.2	3	3	3	3	3	3
High	Q9H0Q0	CYFIP-related Rac1 interactor A OS=Homo sapiens OX=9606 GN=CYRIA PE=1 SV=1	FALSE	Human	33	8	23	5	67.67	0.798	111.2	88.8	1.47	23.46	210.1	207.4	213.6	188.7	167.8	116.7	0.146763	133.8	141.2	152.1	110	86	116.7	3	3	3	3	3	3
High	O00231	26S proteasome non-ATPase regulatory subunit 11 OS=Homo sapiens OX=9606 GN=PSMD11 PE=1 SV=3	FALSE	Human	73	31	84	30	284.14	0.855	107.8	92.2	6.52	18.9	9129.1	9938.7	8756.7	8856.7	7809.6	6028.6	0.146835	5815.7	6767	6238.7	5165.9	4001.9	6028.6	31	31	31	31	31	31
High	Q15047	Histone-lysine N-methyltransferase SETDB1 OS=Homo sapiens OX=9606 GN=SETDB1 PE=1 SV=1	FALSE	Human	21	25	33	25	98.1	0.911	104.7	95.3	1.11	11.5	1579.3	1582.6	1551	1438.8	1504.4	1202.3	0.146879	1006.1	1077.5	1105	839.2	770.9	1202.3	14	14	14	14	14	14
High	P07225	Vitamin K-dependent protein S OS=Homo sapiens OX=9606 GN=PROS1 PE=1 SV=1	FALSE	Human	22	13	18	12	61.19	1.316	86.3	113.7	6.14	21.16	916.9	843.9	814.5	1331.9	1110.7	865.5	0.146998	584.1	574.6	580.3	776.9	569.2	865.5	6	6	6	6	6	6
High	O94855	Protein transport protein Sec24D OS=Homo sapiens OX=9606 GN=SEC24D PE=1 SV=2	FALSE	Human	24	19	27	19	84.02	0.939	103.2	96.8	4.46	9.2	2589.8	2777.5	2560.2	2547.3	2430.9	2125.5	0.146999	1649.8	1891.2	1824	1485.8	1245.7	2125.5	14	14	14	14	14	14
High	Q8NCE2	Phosphatidylinositol-3,5-bisphosphate 3-phosphatase MTMR14 OS=Homo sapiens OX=9606 GN=MTMR14 PE=1 SV=2	FALSE	Human	17	10	16	10	53.42	0.835	109	91	12.48	3.74	1140.2	1029.8	1317.5	912.3	983.1	951.6	0.147141	726.4	701.2	938.6	532.1	503.8	951.6	5	5	5	5	5	5
High	Q32P28	Prolyl 3-hydroxylase 1 OS=Homo sapiens OX=9606 GN=P3H1 PE=1 SV=2	FALSE	Human	19	14	19	13	55.43	0.874	106.7	93.3	2.78	10.79	1352.3	1421.1	1418	1239.4	1319	1064.2	0.147367	861.5	967.6	1010.2	722.9	675.9	1064.2	9	9	9	9	9	9
High	A0AAG2SUK6	Large ribosomal subunit protein uL23m OS=Homo sapiens OX=9606 PE=1 SV=1	FALSE	Human	31	4	5	4	16.8	0.804	110.9	89.1	5.99	17.53	231.5	206.8	212.2	227.7	169.8	170.6	0.147475	147.5	140.8	151.2	132.8	87	170.6	3	3	3	3	3	3
High	O43747	AP-1 complex subunit gamma-1 OS=Homo sapiens OX=9606 GN=AP1G1 PE=1 SV=5	FALSE	Human	25	21	35	21	109.93	0.841	108.7	91.3	9.74	15.43	2857.9	3433.2	3360.7	2418.5	2824.8	3296.3	0.147511	1820.6	2337.6	2394.3	1410.6	1447.5	3296.3	15	15	15	15	15	15
High	Q6UW02	Cytochrome P450 20A1 OS=Homo sapiens OX=9606 GN=CYP20A1 PE=1 SV=1	FALSE	Human	16	7	9	7	21.13	0.852	108	92	8.62	19.76	940.9	998.1	840.4	920.2	801.7	614.9	0.147513	599.4	679.6	598.8	536.7	410.8	614.9	3	3	3	3	3	3
High	A0A2R8YDT1	Glutamine synthetase OS=Homo sapiens OX=9606 GN=GLUL PE=1 SV=1	FALSE	Human	18	10	12	10	37.21	1.206	90.6	109.4	22.82	30	768.7	580.1	925.7	821	927.4	1414.3	0.147791	489.7	395	659.5	478.9	475.2	1414.3	7	7	7	7	7	7
High	Q9Y5R8	Trafficking protein particle complex subunit 1 OS=Homo sapiens OX=9606 GN=TRAPPC1 PE=1 SV=1	FALSE	Human	48	7	9	7	28.32	1.022	98.9	101.1	10.63	12.89	413.3	477.2	511.2	435.2	487.6	562.1	0.147987	263.3	324.9	364.2	253.8	249.9	562.1	4	4	4	4	4	4
High	Q9C0C2	182 kDa tankyrase-1-binding protein OS=Homo sapiens OX=9606 GN=TNKS1BP1 PE=1 SV=4	FALSE	Human	13	16	16	16	48.64	1.895	69.1	130.9	18.09	41.82	383.9	315.4	454.6	460.3	727.3	1093.8	0.148232	244.5	214.8	323.9	268.5	372.7	1093.8	7	7	7	7	7	7
High	P17174	Aspartate aminotransferase, cytoplasmic OS=Homo sapiens OX=9606 GN=GOT1 PE=1 SV=3	FALSE	Human	52	19	57	19	187.2	0.887	106	94	11.3	28.16	5940.7	5243.8	4746.2	5506	4652.3	3061.1	0.148349	3784.5	3570.4	3381.5	3211.5	2384	3061.1	18	18	18	18	18	18
High	Q9UHD9	Ubiquilin-2 OS=Homo sapiens OX=9606 GN=UBQLN2 PE=1 SV=2	FALSE	Human	27	10	28	6	129.02	0.944	102.9	97.1	11.5	24.95	1145.8	1252.5	993.7	1082	1123.6	687.6	0.148499	729.9	852.8	708	631.1	575.8	687.6	7	7	7	7	7	7
High	Q86X83	COMM domain-containing protein 2 OS=Homo sapiens OX=9606 GN=COMMD2 PE=1 SV=2	FALSE	Human	22	4	5	4	13.34	1.199	90.9	109.1	13.84	17.37	30.9	39.8	32.5	31.5	44.9	38.9	0.148626	19.7	27.1	23.1	18.4	23	38.9	1	1	1	1	1	1
High	O75874	Isocitrate dehydrogenase [NADP] cytoplasmic OS=Homo sapiens OX=9606 GN=IDH1 PE=1 SV=2	FALSE	Human	61	28	73	27	234.63	0.755	114	86	10.03	30.68	7967.2	7438.6	6519.1	7743.7	5616.4	4178.2	0.148683	5075.5	5064.8	4644.6	4516.7	2878	4178.2	25	25	25	25	25	25
High	Q9H8W4	Pleckstrin homology domain-containing family F member 2 OS=Homo sapiens OX=9606 GN=PLEKHF2 PE=1 SV=1	FALSE	Human	57	10	11	9	40.12	0.879	106.4	93.6	4.13	7.69	809.6	870.5	870.1	764.8	806.9	692.2	0.14869	515.7	592.7	619.9	446.1	413.5	692.2	7	7	7	7	7	7
High	A0A024RCM4	Large proline-rich protein BAG6 OS=Homo sapiens OX=9606 GN=BAG6 PE=1 SV=1	FALSE	Human	24	25	45	24	151.94	0.915	104.4	95.6	16.39	22.01	2684.5	3609.4	2825.8	2585.6	2901.8	1852.1	0.148971	1710.2	2457.6	2013.2	1508.1	1487	1852.1	21	21	21	21	21	21
High	Q5ST30	Valine--tRNA ligase, mitochondrial OS=Homo sapiens OX=9606 GN=VARS2 PE=1 SV=2	FALSE	Human	15	14	15	14	43.48	0.833	109.1	90.9	8.8	2.06	960.5	844.1	1003.3	800	823.6	791.6	0.149099	611.9	574.7	714.8	466.6	422	791.6	8	8	8	8	8	8
High	Q16706	Alpha-mannosidase 2 OS=Homo sapiens OX=9606 GN=MAN2A1 PE=1 SV=2	FALSE	Human	22	25	36	24	102.35	0.865	107.2	92.8	8.42	5.34	1765.7	2082.8	1996.7	1727.9	1749	1583.6	0.149128	1124.8	1418.1	1422.5	1007.9	896.3	1583.6	17	17	17	17	17	17
High	Q13547	Histone deacetylase 1 OS=Homo sapiens OX=9606 GN=HDAC1 PE=1 SV=1	FALSE	Human	43	23	52	17	129.16	1.182	91.6	108.4	5.34	19.13	1711.1	1888.6	1869.6	1975.4	2210.8	2842.1	0.149277	1090.1	1285.9	1332	1152.2	1132.9	2842.1	10	10	10	10	10	10
High	Q9NQ48	Leucine zipper transcription factor-like protein 1 OS=Homo sapiens OX=9606 GN=LZTFL1 PE=1 SV=1	FALSE	Human	33	9	12	9	38.3	1.382	83.9	116.1	10.56	19.92	1324.3	1142.2	1084.8	1665.6	1579.2	1125.5	0.149516	843.7	777.7	772.9	971.5	809.2	1125.5	8	8	8	8	8	8
High	A0AA34QVS9	Zinc finger protein 384 OS=Homo sapiens OX=9606 GN=ZNF384 PE=1 SV=1	FALSE	Human	6	3	4	3	19.95	1.304	86.8	113.2	3.91	21.68	265.8	249.2	267.8	292	346.7	446.7	0.149522	169.3	169.7	190.8	170.3	177.6	446.7	2	2	2	2	2	2
High	Q9HBR0	Solute carrier family 38 member 10 OS=Homo sapiens OX=9606 GN=SLC38A10 PE=1 SV=2	FALSE	Human	10	9	9	9	24.87	1.309	86.6	113.4	9	22.3	459.6	456.3	390.2	597.5	632.7	406.6	0.149551	292.8	310.7	278	348.5	324.2	406.6	4	4	4	4	4	4
High	A0A1W2PS56	Major histocompatibility complex, class I, C OS=Homo sapiens OX=9606 GN=HLA-C PE=1 SV=1	FALSE	Human	50	9	26	2	81	0.952	102.5	97.5	8.27	21.05	976.9	1106.7	950.4	929.7	931.1	627.9	0.149637	622.3	753.6	677.1	542.2	477.1	627.9	3	3	3	3	3	3
High	Q9H8H0	Nucleolar protein 11 OS=Homo sapiens OX=9606 GN=NOL11 PE=1 SV=1	FALSE	Human	16	11	15	11	45.4	0.957	102.2	97.8	21.65	16.83	1068.2	1599.7	1190.2	928.4	1306.2	1138.9	0.149895	680.5	1089.2	848	541.5	669.3	1138.9	6	6	6	6	6	6
High	Q5UE93	Phosphoinositide 3-kinase regulatory subunit 6 OS=Homo sapiens OX=9606 GN=PIK3R6 PE=1 SV=1	FALSE	Human	8	5	5	5	17.46	1.457	81.4	118.6	17.23	28.18	162.9	144.1	201.4	171.8	237.4	306.1	0.149923	103.8	98.1	143.5	100.2	121.6	306.1	4	4	4	4	4	4
High	Q9NQX3	Gephyrin OS=Homo sapiens OX=9606 GN=GPHN PE=1 SV=1	FALSE	Human	23	16	21	16	59.05	1.721	73.5	126.5	21.8	30.21	1193.7	1293.5	1772.7	1294.1	2226.4	2405.7	0.150026	760.5	880.7	1262.9	754.8	1140.9	2405.7	12	12	12	12	12	12
High	Q96RE7	Nucleus accumbens-associated protein 1 OS=Homo sapiens OX=9606 GN=NACC1 PE=1 SV=1	FALSE	Human	21	10	12	10	39.89	1.177	91.9	108.1	7.58	5.3	550.4	543.9	622.1	604.7	671.8	647.9	0.15026	350.7	370.4	443.2	352.7	344.2	647.9	7	7	7	7	7	7
High	Q5QPM7	Proteasome inhibitor PI31 subunit OS=Homo sapiens OX=9606 GN=PSMF1 PE=1 SV=2	FALSE	Human	24	7	12	7	34.8	0.932	103.5	96.5	5.13	19.01	904.8	948.8	856.1	843.4	852.3	596.4	0.150368	576.4	646	609.9	492	436.8	596.4	4	4	4	4	4	4
High	A0A1W2PQ77	Golgi SNAP receptor complex member 2 OS=Homo sapiens OX=9606 GN=GOSR2 PE=1 SV=1	FALSE	Human	23	4	5	4	11.31	0.83	109.3	90.7	1.73	11.26	189.9	183.5	187	155.3	179.8	144.7	0.150421	121	124.9	133.2	90.6	92.1	144.7	3	3	3	3	3	3
High	Q9H944	Mediator of RNA polymerase II transcription subunit 20 OS=Homo sapiens OX=9606 GN=MED20 PE=1 SV=1	FALSE	Human	43	8	12	8	36.94	0.961	102	98	8.5	6.1	563.3	659.6	581.6	558.7	608.9	542.2	0.150665	358.8	449.1	414.4	325.9	312	542.2	7	7	7	7	7	7
High	P41240	Tyrosine-protein kinase CSK OS=Homo sapiens OX=9606 GN=CSK PE=1 SV=1	FALSE	Human	55	22	63	22	204.67	0.915	104.4	95.6	4.21	14.12	6997.3	7472.2	6917.5	6771.6	6403.9	5129.4	0.150667	4457.6	5087.7	4928.4	3949.7	3281.6	5129.4	20	20	20	20	20	20
High	Q13614	Phosphatidylinositol-3,5-bisphosphate 3-phosphatase MTMR2 OS=Homo sapiens OX=9606 GN=MTMR2 PE=1 SV=4	FALSE	Human	17	11	12	9	29.21	0.851	108.1	91.9	5.92	22.33	546.6	536.7	598.5	348.1	464.9	550.3	0.150719	348.2	365.4	426.4	203	238.2	550.3	5	5	5	5	5	5
High	P53384	Cytosolic Fe-S cluster assembly factor NUBP1 OS=Homo sapiens OX=9606 GN=NUBP1 PE=1 SV=2	FALSE	Human	13	6	8	6	27.41	0.895	105.6	94.4	9.81	23.93	1473.4	1556.6	1281.6	1421.9	1318	878.3	0.150783	938.6	1059.9	913.1	829.4	675.4	878.3	4	4	4	4	4	4
High	Q8TAA5	GrpE protein homolog 2, mitochondrial OS=Homo sapiens OX=9606 GN=GRPEL2 PE=1 SV=1	FALSE	Human	13	3	6	3	17.08	0.851	108	92	2.18	10.88	414	408.7	426.4	398.5	352.5	321.2	0.150825	263.8	278.3	303.8	232.4	180.6	321.2	3	3	3	3	3	3
High	A0A0A0MSB8	Exocyst complex component 7 OS=Homo sapiens OX=9606 GN=EXOC7 PE=1 SV=1	FALSE	Human	31	18	23	18	74.28	1.293	87.2	112.8	13.16	31.52	974.9	872.9	1132.4	1130.3	1260.8	1983.5	0.150917	621.1	594.3	806.8	659.3	646.1	1983.5	11	11	11	11	11	11
High	Q9BTE7	DCN1-like protein 5 OS=Homo sapiens OX=9606 GN=DCUN1D5 PE=1 SV=1	FALSE	Human	32	9	20	8	57.57	0.89	105.8	94.2	5.44	16.7	2557.1	2703	2424.3	2486.3	2276.9	1777.8	0.150963	1629	1840.4	1727.2	1450.2	1166.8	1777.8	8	8	8	8	8	8
High	Q9P0J1	[Pyruvate dehydrogenase [acetyl-transferring]]-phosphatase 1, mitochondrial OS=Homo sapiens OX=9606 GN=PDP1 PE=1 SV=3	FALSE	Human	9	4	4	4	10.32	1.163	92.5	107.5	8.13	6.15	103.8	98.4	115.2	109.4	120.7	123	0.151075	66.1	67	82.1	63.8	61.8	123	1	1	1	1	1	1
High	A0A494C105	Lysosomal dipeptide transporter MFSD1 OS=Homo sapiens OX=9606 GN=MFSD1 PE=1 SV=1	FALSE	Human	6	3	4	3	9.55	0.758	113.8	86.2	2.93	35.94	79.5	78.8	75.3	71.8	59.7	33.2	0.151226	50.6	53.7	53.6	41.9	30.6	33.2	1	1	1	1	1	1
High	A0A8V8TP09	Erbb2 interacting protein OS=Homo sapiens OX=9606 GN=ERBIN PE=1 SV=1	FALSE	Human	12	16	18	14	54.18	1.265	88.3	111.7	7.58	16	786.7	700	685	965.4	885.3	700.1	0.151231	501.1	476.6	488	563.1	453.7	700.1	9	9	9	9	9	9
High	A0A8V8TQB4	Baculoviral IAP repeat containing 6 OS=Homo sapiens OX=9606 GN=BIRC6 PE=1 SV=1	FALSE	Human	12	52	74	52	223.15	1.095	95.5	104.5	5.52	2.33	4975.6	4702.7	5252.2	5288.6	5538.1	5445.8	0.15125	3169.7	3202	3741.9	3084.7	2837.9	5445.8	31	31	31	31	31	31
High	D6RH30	Nuclear factor NF-kappa-B p105 subunit OS=Homo sapiens OX=9606 GN=NFKB1 PE=1 SV=2	FALSE	Human	37	32	45	32	143.75	0.899	105.3	94.7	2.77	10.28	4235.9	4077.9	4305	3809.4	3817	3172.2	0.151292	2698.4	2776.5	3067.1	2221.9	1955.9	3172.2	25	25	25	25	25	25
High	Q9NYZ3	G2 and S phase-expressed protein 1 OS=Homo sapiens OX=9606 GN=GTSE1 PE=1 SV=4	FALSE	Human	10	6	7	6	23.63	1.402	83.3	116.7	8.72	26.59	119.5	139.2	139.9	127.8	195.1	221.3	0.151694	76.1	94.8	99.7	74.5	100	221.3	3	3	3	3	3	3
High	P26639	Threonine--tRNA ligase 1, cytoplasmic OS=Homo sapiens OX=9606 GN=TARS1 PE=1 SV=3	FALSE	Human	61	40	160	37	489.81	0.796	111.3	88.7	5.81	24.35	19355.3	19551.3	17568	18691.3	15409.6	11331.8	0.151762	12330.2	13312.1	12516.4	10902.1	7896.4	11331.8	38	38	38	38	38	38
High	Q5TAW7	Calcium binding protein 39 like (Fragment) OS=Homo sapiens OX=9606 GN=CAB39L PE=1 SV=1	FALSE	Human	34	9	15	6	36.55	0.863	107.4	92.6	6.63	16.44	642.8	630.4	567	632.8	543.7	454.1	0.151979	409.5	429.2	404	369.1	278.6	454.1	4	4	4	4	4	4
High	P15170	Eukaryotic peptide chain release factor GTP-binding subunit ERF3A OS=Homo sapiens OX=9606 GN=GSPT1 PE=1 SV=1	FALSE	Human	57	33	122	12	351.93	0.932	103.5	96.5	6.87	17.46	11171	12430.2	10967.9	10791.7	10409.8	7705.2	0.152249	7116.5	8463.4	7814.1	6294.5	5334.3	7705.2	25	25	25	25	25	25
High	Q9UHQ1	Nuclear prelamin A recognition factor OS=Homo sapiens OX=9606 GN=NARF PE=1 SV=1	FALSE	Human	15	7	8	5	23.87	0.853	107.9	92.1	5.75	4.89	369.5	334.7	371.2	297.9	328.5	315.4	0.152253	235.4	227.9	264.4	173.8	168.3	315.4	5	5	5	5	5	5
High	Q6PD74	Alpha- and gamma-adaptin-binding protein p34 OS=Homo sapiens OX=9606 GN=AAGAB PE=1 SV=1	FALSE	Human	23	6	13	3	40.92	0.898	105.4	94.6	16.79	12.71	1404.2	1925.6	1530.5	1373.9	1543.3	1195	0.152343	894.5	1311.1	1090.4	801.3	790.8	1195	5	5	5	5	5	5
High	P32019	Type II inositol 1,4,5-trisphosphate 5-phosphatase OS=Homo sapiens OX=9606 GN=INPP5B PE=1 SV=4	FALSE	Human	22	21	32	21	91	0.881	106.3	93.7	1.98	13.21	2456.3	2475	2383.8	2380.3	2164.3	1824	0.152427	1564.8	1685.2	1698.3	1388.3	1109.1	1824	14	14	14	14	14	14
High	Q8WU79	Stromal membrane-associated protein 2 OS=Homo sapiens OX=9606 GN=SMAP2 PE=1 SV=1	FALSE	Human	38	16	29	15	97.33	0.941	103	97	10.87	23.91	4042.3	3850.2	3265.7	3712.4	3623.6	2335	0.152472	2575.1	2621.5	2326.7	2165.4	1856.9	2335	14	14	14	14	14	14
High	P24941	Cyclin-dependent kinase 2 OS=Homo sapiens OX=9606 GN=CDK2 PE=1 SV=2	FALSE	Human	56	14	30	10	97.69	0.882	106.3	93.7	6.19	9.4	2396.7	2407	2153.5	2364.4	2112.8	1965.2	0.152713	1526.8	1638.9	1534.3	1379.1	1082.7	1965.2	11	11	11	11	11	11
High	P10398	Serine/threonine-protein kinase A-Raf OS=Homo sapiens OX=9606 GN=ARAF PE=1 SV=2	FALSE	Human	22	13	18	8	48.46	0.896	105.5	94.5	6.68	2.07	687	652.7	744.6	612.8	636.4	615.7	0.153392	437.7	444.4	530.5	357.4	326.1	615.7	7	7	7	7	7	7
High	O75928	E3 SUMO-protein ligase PIAS2 OS=Homo sapiens OX=9606 GN=PIAS2 PE=1 SV=3	FALSE	Human	17	8	10	6	33.18	1.088	95.8	104.2	4.61	3.33	520.9	500.3	548.3	537.1	566.6	571.5	0.153427	331.8	340.6	390.7	313.3	290.4	571.5	5	5	5	5	5	5
High	A0A3B3ITT1	RAB12, member RAS oncogene family OS=Homo sapiens OX=9606 GN=RAB12 PE=1 SV=1	FALSE	Human	26	9	11	8	31.23	1.594	77.1	122.9	8.96	22.73	399.3	473.7	418.7	721.3	667.5	456.7	0.153551	254.4	322.5	298.3	420.7	342.1	456.7	4	4	4	4	4	4
High	Q96F44	E3 ubiquitin-protein ligase TRIM11 OS=Homo sapiens OX=9606 GN=TRIM11 PE=1 SV=2	FALSE	Human	10	4	7	4	19.42	0.871	106.9	93.1	11.24	8.37	231.5	289.4	272	216.5	236.8	256.1	0.153655	147.5	197	193.8	126.3	121.3	256.1	2	2	2	2	2	2
High	P46821	Microtubule-associated protein 1B OS=Homo sapiens OX=9606 GN=MAP1B PE=1 SV=2	FALSE	Human	15	33	42	31	127	0.846	108.4	91.6	12.02	3.14	2778.8	2370.6	2206.3	1978.9	2099.8	2004.6	0.153905	1770.2	1614.1	1571.9	1154.2	1076	2004.6	19	19	19	19	19	19
High	Q96DG6	Carboxymethylenebutenolidase homolog OS=Homo sapiens OX=9606 GN=CMBL PE=1 SV=1	FALSE	Human	39	13	39	13	115.35	0.84	108.7	91.3	5.96	20.15	4248.2	4552.7	4045.9	4137.2	3566.6	2741.6	0.154024	2706.3	3099.9	2882.5	2413.1	1827.6	2741.6	12	12	12	12	12	12
High	J3KT75	Mannose-P-dolichol utilization defect 1 (Fragment) OS=Homo sapiens OX=9606 GN=MPDU1 PE=1 SV=1	FALSE	Human	16	2	8	2	27.46	0.722	116.1	83.9	11.61	27.41	1552.7	1744.3	1382.3	1504.2	1121	870.1	0.154202	989.2	1187.6	984.8	877.3	574.4	870.1	2	2	2	2	2	2
High	Q5MNZ9	WD repeat domain phosphoinositide-interacting protein 1 OS=Homo sapiens OX=9606 GN=WIPI1 PE=1 SV=3	FALSE	Human	7	4	4	4	10.73	1.16	92.6	107.4	12.9	23.55	446.8	389.4	345.5	593.1	451.7	373.4	0.154225	284.7	265.1	246.2	345.9	231.4	373.4	4	4	4	4	4	4
High	A0A7P0T928	A-kinase anchoring protein 9 OS=Homo sapiens OX=9606 GN=AKAP9 PE=1 SV=1	FALSE	Human	6	22	25	22	61.46	1.411	82.9	117.1	12.18	33.84	352.3	347.4	429.2	421.6	497.2	786	0.154227	224.4	236.6	305.8	245.9	254.8	786	6	6	6	6	6	6
High	Q6ZVK8	8-oxo-dGDP phosphatase NUDT18 OS=Homo sapiens OX=9606 GN=NUDT18 PE=1 SV=3	FALSE	Human	18	4	5	4	15.3	1.028	98.6	101.4	5.01	7.08	282.5	267.5	255.7	296.8	275.1	257.7	0.154346	180	182.1	182.2	173.1	141	257.7	4	4	4	4	4	4
High	Q99489	D-aspartate oxidase OS=Homo sapiens OX=9606 GN=DDO PE=1 SV=1	FALSE	Human	13	4	4	4	11.56	1.188	91.4	108.6	4.28	14.24	234.6	228.6	215.6	293.5	271.5	220.8	0.154354	149.4	155.7	153.6	171.2	139.1	220.8	3	3	3	3	3	3
High	X6RLT1	Negative elongation factor complex member C/D (Fragment) OS=Homo sapiens OX=9606 GN=NELFCD PE=1 SV=1	FALSE	Human	23	12	20	12	65.94	0.969	101.6	98.4	6.94	9.35	1069.6	1130.1	1226.7	1015.2	1095.2	1221	0.154664	681.4	769.5	874	592.1	561.2	1221	7	7	7	7	7	7
High	Q9BPW8	Protein NipSnap homolog 1 OS=Homo sapiens OX=9606 GN=NIPSNAP1 PE=1 SV=1	FALSE	Human	32	8	11	6	26.44	1.303	86.9	113.1	16.7	34.12	553.3	398	521.2	679	669.7	1170.5	0.154797	352.5	271	371.3	396	343.2	1170.5	4	4	4	4	4	4
High	Q9H488	GDP-fucose protein O-fucosyltransferase 1 OS=Homo sapiens OX=9606 GN=POFUT1 PE=1 SV=1	FALSE	Human	36	11	27	11	82.2	0.778	112.5	87.5	4.98	21.77	2417.3	2664	2498.1	2328.9	1942.4	1493	0.155195	1539.9	1813.9	1779.7	1358.4	995.3	1493	10	10	10	10	10	10
High	P27361	Mitogen-activated protein kinase 3 OS=Homo sapiens OX=9606 GN=MAPK3 PE=1 SV=4	FALSE	Human	32	12	17	8	51.39	0.947	102.7	97.3	10.26	15.68	808.3	699	666.3	793.2	662.1	582.3	0.155538	514.9	476	474.7	462.7	339.3	582.3	4	4	4	4	4	4
High	P62136	Serine/threonine-protein phosphatase PP1-alpha catalytic subunit OS=Homo sapiens OX=9606 GN=PPP1CA PE=1 SV=1	FALSE	Human	47	15	55	3	191.7	0.833	109.1	90.9	8.57	6.77	487.2	555.8	575.2	462.9	481.7	421.4	0.155606	310.4	378.4	409.8	270	246.8	421.4	3	3	3	3	3	3
High	Q8IVD9	NudC domain-containing protein 3 OS=Homo sapiens OX=9606 GN=NUDCD3 PE=1 SV=3	FALSE	Human	48	15	21	15	60.75	0.932	103.5	96.5	3.85	14.86	1282	1366.3	1276.4	1227.5	1195.3	925.5	0.155657	816.7	930.3	909.4	716	612.5	925.5	9	9	9	9	9	9
High	E1P5H9	Solute carrier organic anion transporter family member OS=Homo sapiens OX=9606 GN=SLCO4A1 PE=1 SV=1	FALSE	Human	7	3	4	3	16.38	0.971	101.5	98.5	12.69	14.53	234.9	292.3	237.7	230.8	235	178.9	0.155792	149.6	199	169.4	134.6	120.4	178.9	2	2	2	2	2	2
High	Q14257	Reticulocalbin-2 OS=Homo sapiens OX=9606 GN=RCN2 PE=1 SV=1	FALSE	Human	33	9	14	8	49.55	1.199	91	109	13.64	26.7	1366.3	1373	1720.9	1522	1645.9	2442	0.156115	870.4	934.9	1226.1	887.8	843.4	2442	8	8	8	8	8	8
High	Q9P016	Thymocyte nuclear protein 1 OS=Homo sapiens OX=9606 GN=THYN1 PE=1 SV=1	FALSE	Human	56	15	28	15	82.51	1.242	89.2	110.8	8	10.39	2792.3	2499.1	2397.6	3104.4	2787.2	3433.1	0.156228	1778.8	1701.6	1708.2	1810.7	1428.3	3433.1	14	14	14	14	14	14
High	Q16584	Mitogen-activated protein kinase kinase kinase 11 OS=Homo sapiens OX=9606 GN=MAP3K11 PE=1 SV=1	FALSE	Human	4	2	2	2	5.83	1.39	83.7	116.3	31.19	45.93	18.3	20.4	32	22.4	28.4	52.2	0.15656	11.7	13.9	22.8	13	14.6	52.2	1	1	1	1	1	1
High	P31946	14-3-3 protein beta/alpha OS=Homo sapiens OX=9606 GN=YWHAB PE=1 SV=3	FALSE	Human	64	18	206	7	535.63	0.823	109.7	90.3	3.91	22.17	4089.3	4159.3	3857.7	3929.6	3367	2493.5	0.156649	2605.1	2832	2748.4	2292	1725.3	2493.5	7	7	7	7	7	7
High	Q9UHY1	Nuclear receptor-binding protein OS=Homo sapiens OX=9606 GN=NRBP1 PE=1 SV=1	FALSE	Human	28	12	21	12	76.62	0.894	105.6	94.4	6.75	22.01	1735.9	1942.9	1728.7	1662	1551.9	1070.8	0.156891	1105.8	1322.9	1231.6	969.4	795.2	1070.8	9	9	9	9	9	9
High	Q8NBJ7	Inactive C-alpha-formylglycine-generating enzyme 2 OS=Homo sapiens OX=9606 GN=SUMF2 PE=1 SV=2	FALSE	Human	28	9	16	9	47.99	0.847	108.3	91.7	3.96	17.67	964.9	947.9	893.9	939.4	803.3	656.9	0.156955	614.7	645.4	636.9	547.9	411.7	656.9	5	5	5	5	5	5
High	Q96CB8	Integrator complex subunit 12 OS=Homo sapiens OX=9606 GN=INTS12 PE=1 SV=1	FALSE	Human	37	13	13	13	44.28	0.847	108.3	91.7	7.58	6.71	1422.4	1296.7	1509.1	1115.4	1276.1	1204.3	0.156972	906.1	882.9	1075.2	650.6	653.9	1204.3	11	11	11	11	11	11
High	Q9NY15	Stabilin-1 OS=Homo sapiens OX=9606 GN=STAB1 PE=1 SV=3	FALSE	Human	8	15	16	15	55.77	1.37	84.4	115.6	6.48	20.88	434.2	389	388.7	616.2	532.9	402.1	0.157086	276.6	264.8	277	359.4	273.1	402.1	8	8	8	8	8	8
High	P35612	Beta-adducin OS=Homo sapiens OX=9606 GN=ADD2 PE=1 SV=3	FALSE	Human	17	12	14	11	36.74	0.831	109.2	90.8	7.97	7.47	1465.3	1646.9	1712.9	1368.6	1498.1	1293.3	0.157135	933.5	1121.3	1220.4	798.3	767.7	1293.3	8	8	8	8	8	8
High	P12429	Annexin A3 OS=Homo sapiens OX=9606 GN=ANXA3 PE=1 SV=3	FALSE	Human	71	27	53	27	150.26	0.836	109	91	7.78	24.31	5775.7	5276.1	4952.1	5591.7	4408.5	3419.7	0.157394	3679.4	3592.4	3528.1	3261.5	2259	3419.7	20	20	20	20	20	20
High	Q8TCB0	Interferon-induced protein 44 OS=Homo sapiens OX=9606 GN=IFI44 PE=1 SV=2	FALSE	Human	5	2	2	2	6.56	0.799	111.2	88.8	25.61	38.06	104.1	155.5	176.5	78.6	124.2	174.3	0.157516	66.3	105.9	125.7	45.8	63.6	174.3	1	1	1	1	1	1
High	Q00013	55 kDa erythrocyte membrane protein OS=Homo sapiens OX=9606 GN=MPP1 PE=1 SV=2	FALSE	Human	44	19	50	18	150.23	1.272	88	112	5.4	19.87	4331.9	3987.4	3922	6155.6	5072.7	4123.1	0.157665	2759.6	2714.9	2794.3	3590.4	2599.4	4123.1	18	18	18	18	18	18
High	Q9P287	BRCA2 and CDKN1A-interacting protein OS=Homo sapiens OX=9606 GN=BCCIP PE=1 SV=1	FALSE	Human	52	14	54	14	162.47	0.951	102.5	97.5	4.34	13.05	3821.9	4032.9	3702.5	3705.4	3633.4	2900.5	0.157811	2434.7	2745.9	2637.9	2161.3	1861.9	2900.5	14	14	14	14	14	14
High	E9PLK3	Aminopeptidase OS=Homo sapiens OX=9606 GN=NPEPPS PE=1 SV=1	FALSE	Human	52	49	165	49	465.54	1.433	82.2	117.8	7.11	26.97	12446.6	12871.7	11205.2	21668.6	17841.3	12384.4	0.158188	7929.1	8764.1	7983.2	12638.7	9142.5	12384.4	47	47	47	47	47	47
High	Q9NYP7	Very long chain fatty acid elongase 5 OS=Homo sapiens OX=9606 GN=ELOVL5 PE=1 SV=1	FALSE	Human	8	3	15	3	26.44	0.9	105.3	94.7	3.57	19.47	73.3	77.9	73.3	66	70.7	48	0.158256	46.7	53.1	52.2	38.5	36.2	48	1	1	1	1	1	1
High	A0A0A0MTI1	24-dehydrocholesterol reductase OS=Homo sapiens OX=9606 GN=DHCR24 PE=1 SV=1	FALSE	Human	24	12	27	11	81.07	1.052	97.5	102.5	16.76	17.97	1128.5	1212.1	1538.5	1132.5	1275.3	1601.1	0.158402	718.9	825.3	1096.1	660.6	653.5	1601.1	11	11	11	11	11	11
High	Q92621	Nuclear pore complex protein Nup205 OS=Homo sapiens OX=9606 GN=NUP205 PE=1 SV=3	FALSE	Human	17	31	34	31	97.35	0.916	104.4	95.6	8.1	3.09	1641.2	1642.8	1883.6	1572.6	1482.3	1505	0.158414	1045.5	1118.5	1342	917.3	759.6	1505	19	19	19	19	19	19
High	Q9H871	E3 ubiquitin-protein transferase RMND5A OS=Homo sapiens OX=9606 GN=RMND5A PE=1 SV=1	FALSE	Human	32	11	15	11	43.78	0.932	103.5	96.5	6.53	4.96	615.8	593	672.5	532.9	586.5	573.8	0.158531	392.3	403.7	479.1	310.8	300.5	573.8	7	7	7	7	7	7
High	Q9NRP2	COX assembly mitochondrial protein 2 homolog OS=Homo sapiens OX=9606 GN=CMC2 PE=1 SV=1	FALSE	Human	34	4	6	4	15.9	1.28	87.7	112.3	10.37	18.68	443.6	411.1	503.6	453.5	567.7	662.9	0.158772	282.6	279.9	358.8	264.5	290.9	662.9	2	2	2	2	2	2
High	P26641	Elongation factor 1-gamma OS=Homo sapiens OX=9606 GN=EEF1G PE=1 SV=3	FALSE	Human	52	27	161	27	431.04	0.936	103.3	96.7	6.73	17.9	14546.8	15361.2	13424.3	14065.1	13610.5	9967	0.158808	9267	10459.2	9564.2	8203.8	6974.5	9967	23	23	23	23	23	23
High	Q16698	2,4-dienoyl-CoA reductase [(3E)-enoyl-CoA-producing], mitochondrial OS=Homo sapiens OX=9606 GN=DECR1 PE=1 SV=1	FALSE	Human	53	15	50	15	160.83	1.617	76.4	123.6	5.53	28.25	3258	2981.1	2950.7	3769.1	4821.5	6599.3	0.158842	2075.5	2029.8	2102.2	2198.4	2470.7	6599.3	13	13	13	13	13	13
High	Q5T1C6	Acyl-coenzyme A thioesterase THEM4 OS=Homo sapiens OX=9606 GN=THEM4 PE=1 SV=1	FALSE	Human	41	10	26	10	82.81	0.825	109.6	90.4	8.92	26.53	2210	2306.5	1936.7	2152.1	1822.8	1241.2	0.158866	1407.9	1570.5	1379.8	1255.2	934	1241.2	9	9	9	9	9	9
High	P49441	Inositol polyphosphate 1-phosphatase OS=Homo sapiens OX=9606 GN=INPP1 PE=1 SV=1	FALSE	Human	30	11	17	11	59.38	1.286	87.5	112.5	5.74	20.46	1274.7	1196.8	1137	1800.2	1538.9	1185.5	0.159012	812	814.9	810.1	1050	788.6	1185.5	8	8	8	8	8	8
High	A0A994J5B1	Erythrocyte membrane protein band 4.1 like 2 OS=Homo sapiens OX=9606 GN=EPB41L2 PE=1 SV=1	FALSE	Human	49	51	113	49	362.03	0.859	107.6	92.4	1.64	18.89	10612.4	10290.1	10351.2	9879.5	8893.9	6738.1	0.159035	6760.6	7006.3	7374.7	5762.4	4557.5	6738.1	43	43	43	43	43	43
High	P47974	mRNA decay activator protein ZFP36L2 OS=Homo sapiens OX=9606 GN=ZFP36L2 PE=1 SV=3	FALSE	Human	23	9	12	9	34.5	1.046	97.8	102.2	17.2	23.64	391	553.8	474.9	472.9	713.7	496.7	0.159044	249.1	377.1	338.3	275.9	365.7	496.7	5	5	5	5	5	5
High	O00159	Unconventional myosin-Ic OS=Homo sapiens OX=9606 GN=MYO1C PE=1 SV=4	FALSE	Human	20	18	23	18	65.25	1.244	89.1	110.9	14.52	16.79	1324.3	1225.3	1613	1358.9	1647.6	1908.7	0.15905	843.6	834.3	1149.2	792.6	844.3	1908.7	12	12	12	12	12	12
Medium	Q8N9V7	Protein TOPAZ1 OS=Homo sapiens OX=9606 GN=TOPAZ1 PE=1 SV=3	FALSE	Human	1	2	3	2	6.78	0.806	110.8	89.2	9.03	26.34	583.1	627.2	523.3	570.3	469.9	330.6	0.159052	371.5	427.1	372.8	332.6	240.8	330.6	1	1	1	1	1	1
High	Q8IZ83	Aldehyde dehydrogenase family 16 member A1 OS=Homo sapiens OX=9606 GN=ALDH16A1 PE=1 SV=2	FALSE	Human	20	14	24	14	71.37	0.882	106.3	93.7	6.89	10.38	2105.2	1833.7	1983	1749	1791.7	1472.2	0.159154	1341.1	1248.6	1412.8	1020.1	918.1	1472.2	10	10	10	10	10	10
High	Q9BUE0	Mediator of RNA polymerase II transcription subunit 18 OS=Homo sapiens OX=9606 GN=MED18 PE=1 SV=1	FALSE	Human	19	4	5	4	13.94	0.879	106.4	93.6	11.54	2.73	380	473.6	405.3	364.2	356.5	345	0.15916	242.1	322.5	288.8	212.5	182.7	345	2	2	2	2	2	2
High	P52292	Importin subunit alpha-1 OS=Homo sapiens OX=9606 GN=KPNA2 PE=1 SV=1	FALSE	Human	50	22	66	22	216.45	0.909	104.8	95.2	22.72	22.8	3392.3	5403.9	4746.5	2903.8	4313.8	4565.7	0.159222	2161.1	3679.4	3381.6	1693.7	2210.5	4565.7	18	18	18	18	18	18
High	Q93063	Exostosin-2 OS=Homo sapiens OX=9606 GN=EXT2 PE=1 SV=1	FALSE	Human	7	5	5	5	13.92	1.098	95.3	104.7	9.76	4.68	223.3	270.9	242.4	266.2	281.4	256.5	0.159423	142.2	184.4	172.7	155.2	144.2	256.5	3	3	3	3	3	3
High	E9PGC8	Microtubule associated protein 1A OS=Homo sapiens OX=9606 GN=MAP1A PE=1 SV=1	FALSE	Human	13	38	47	37	122.86	1.146	93.2	106.8	2.81	11.68	2450.5	2331.8	2338.6	2636.9	3234.1	2680.5	0.15954	1561.1	1587.7	1666.2	1538	1657.3	2680.5	21	21	21	21	21	21
High	Q53FT3	Protein Hikeshi OS=Homo sapiens OX=9606 GN=HIKESHI PE=1 SV=2	FALSE	Human	19	4	9	4	25.98	0.774	112.7	87.3	7.19	25.3	969.7	967.2	852.7	949.8	748.6	567.7	0.159811	617.7	658.5	607.5	554	383.6	567.7	3	3	3	3	3	3
High	P68104	Elongation factor 1-alpha 1 OS=Homo sapiens OX=9606 GN=EEF1A1 PE=1 SV=1	FALSE	Human	70	36	450	36	1233.94	0.9	105.2	94.8	3.1	9.42	44754.5	47454.3	46970.7	42292.3	43970.3	36606	0.159816	28510.7	32310.7	33464.3	24668	22531.8	36606	31	31	31	31	31	31
High	O15144	Actin-related protein 2/3 complex subunit 2 OS=Homo sapiens OX=9606 GN=ARPC2 PE=1 SV=1	FALSE	Human	47	18	57	18	150.32	0.854	107.9	92.1	7.31	10.4	5248.5	4832.7	5595.4	3859.2	4742	4479.8	0.160032	3343.5	3290.5	3986.4	2251	2429.9	4479.8	15	15	15	15	15	15
High	Q86VP6	Cullin-associated NEDD8-dissociated protein 1 OS=Homo sapiens OX=9606 GN=CAND1 PE=1 SV=2	FALSE	Human	48	57	189	50	561.23	0.829	109.3	90.7	5.53	21.52	18302.4	19294.5	17270.5	17856.4	15177.8	11494.2	0.160112	11659.5	13137.2	12304.3	10415.2	7777.6	11494.2	47	47	47	47	47	47
High	P07099	Epoxide hydrolase 1 OS=Homo sapiens OX=9606 GN=EPHX1 PE=1 SV=1	FALSE	Human	36	12	18	12	47.12	0.835	109	91	12.51	24.89	1619.2	1990.6	1608.2	1581	1352.2	945.6	0.160398	1031.5	1355.3	1145.7	922.2	692.9	945.6	8	8	8	8	8	8
High	Q15382	GTP-binding protein Rheb OS=Homo sapiens OX=9606 GN=RHEB PE=1 SV=1	FALSE	Human	41	9	22	9	57.54	0.885	106.1	93.9	6.43	20.06	1797.3	1912.4	1681.3	1747.9	1591	1165.7	0.160459	1145	1302.1	1197.9	1019.5	815.3	1165.7	8	8	8	8	8	8
High	Q96FW1	Ubiquitin thioesterase OTUB1 OS=Homo sapiens OX=9606 GN=OTUB1 PE=1 SV=2	FALSE	Human	54	13	65	13	250.14	0.837	108.9	91.1	5.35	24.15	5582.9	5407	5024.4	5333.2	4525.4	3242	0.160619	3556.5	3681.5	3579.7	3110.7	2319	3242	13	13	13	13	13	13
High	Q9Y2D4	Exocyst complex component 6B OS=Homo sapiens OX=9606 GN=EXOC6B PE=1 SV=3	FALSE	Human	9	8	9	6	20.18	1.435	82.1	117.9	16.11	40.81	212	193.8	263.1	268.9	304.2	549.2	0.160711	135	131.9	187.4	156.9	155.9	549.2	3	3	3	3	3	3
Medium	Q6ZN28	Metastasis-associated in colon cancer protein 1 OS=Homo sapiens OX=9606 GN=MACC1 PE=1 SV=2	FALSE	Human	2	2	11	2	20.38	0.871	106.9	93.1	5.32	7.63	974.3	1032.5	928.6	912.4	783	848.7	0.160767	620.7	703	661.6	532.2	401.2	848.7	1	1	1	1	1	1
High	Q96QU8	Exportin-6 OS=Homo sapiens OX=9606 GN=XPO6 PE=1 SV=1	FALSE	Human	13	17	22	17	56.85	0.863	107.3	92.7	5.78	17.72	1421.8	1544.5	1384.2	1394.4	1227.1	972.8	0.160932	905.8	1051.6	986.2	813.3	628.8	972.8	11	11	11	11	11	11
High	P49841	Glycogen synthase kinase-3 beta OS=Homo sapiens OX=9606 GN=GSK3B PE=1 SV=2	FALSE	Human	48	17	32	10	94.16	1.078	96.3	103.7	10.34	11.28	1169.1	1363.5	1432.6	1243.9	1554.3	1469.6	0.161081	744.8	928.4	1020.7	725.6	796.5	1469.6	7	7	7	7	7	7
High	A0A2R8Y7R4	Small integral membrane protein 1 OS=Homo sapiens OX=9606 GN=SMIM1 PE=1 SV=1	FALSE	Human	30	2	5	2	14.54	1.696	74.2	125.8	2.61	33.78	53	52.5	50.4	116.2	89	57.2	0.161136	33.8	35.7	35.9	67.8	45.6	57.2	1	1	1	1	1	1
High	J3QQX6	Intercellular adhesion molecule 2 (Fragment) OS=Homo sapiens OX=9606 GN=ICAM2 PE=1 SV=1	FALSE	Human	26	7	11	7	29.74	0.971	101.5	98.5	12.4	24.45	1379.7	1621.8	1277.3	1339.3	1354.3	847.1	0.161456	878.9	1104.2	910	781.2	694	847.1	5	5	5	5	5	5
High	O95163	Elongator complex protein 1 OS=Homo sapiens OX=9606 GN=ELP1 PE=1 SV=3	FALSE	Human	28	32	49	32	161.66	0.868	107	93	8.39	4.4	4083	3588	4220.6	3483.1	3545.3	3783.4	0.161544	2601.1	2443	3007	2031.6	1816.7	3783.4	22	22	22	22	22	22
Medium	Q5U649	Uncharacterized protein C12orf60 OS=Homo sapiens OX=9606 GN=C12orf60 PE=1 SV=2	FALSE	Human	5	2	2	2	4.05	0.858	107.6	92.4	4.64	10.74	102.2	103.8	95.1	101.2	87.7	82.3	0.161695	65.1	70.7	67.7	59	44.9	82.3	1	1	1	1	1	1
High	Q14165	Malectin OS=Homo sapiens OX=9606 GN=MLEC PE=1 SV=1	FALSE	Human	44	12	38	12	124.75	0.854	107.9	92.1	7.67	23.4	3116	3423.7	2945.2	3038.9	2659.5	1879.4	0.161876	1985	2331.1	2098.3	1772.5	1362.8	1879.4	9	9	9	9	9	9
High	Q9NPF0	CD320 antigen OS=Homo sapiens OX=9606 GN=CD320 PE=1 SV=1	FALSE	Human	21	6	8	6	25.14	0.725	116	84	32.68	30.63	112.8	215.9	150.2	108.9	145.2	77.5	0.161998	71.9	147	107	63.5	74.4	77.5	2	2	2	2	2	2
High	Q15274	Nicotinate-nucleotide pyrophosphorylase [carboxylating] OS=Homo sapiens OX=9606 GN=QPRT PE=1 SV=3	FALSE	Human	38	9	23	9	79.09	1.442	81.9	118.1	8.13	29.65	1372.1	1270.2	1165.6	2343.6	1831.5	1267.9	0.162094	874.1	864.9	830.4	1366.9	938.5	1267.9	9	9	9	9	9	9
High	O75143	Autophagy-related protein 13 OS=Homo sapiens OX=9606 GN=ATG13 PE=1 SV=1	FALSE	Human	9	5	5	5	13.26	0.946	102.8	97.2	13.36	19.16	666.7	727	862.9	494.2	717.7	687.8	0.162281	424.7	495	614.8	288.3	367.8	687.8	3	3	3	3	3	3
High	O95155	Ubiquitin conjugation factor E4 B OS=Homo sapiens OX=9606 GN=UBE4B PE=1 SV=1	FALSE	Human	32	33	56	33	203.64	0.962	101.9	98.1	9.81	20.48	4290.4	4974.2	4155.6	4127	4337.7	2900.7	0.162513	2733.2	3386.8	2960.7	2407.2	2222.8	2900.7	29	29	29	29	29	29
High	P21953	2-oxoisovalerate dehydrogenase subunit beta, mitochondrial OS=Homo sapiens OX=9606 GN=BCKDHB PE=1 SV=2	FALSE	Human	19	7	8	7	24.93	0.852	108	92	13.4	22.22	602.1	581.2	739.2	501.9	513.1	731.4	0.162524	383.5	395.7	526.7	292.8	262.9	731.4	6	6	6	6	6	6
High	Q9HC21	Mitochondrial thiamine pyrophosphate carrier OS=Homo sapiens OX=9606 GN=SLC25A19 PE=1 SV=1	FALSE	Human	40	14	23	14	66.31	0.821	109.8	90.2	13.16	11.17	2105.9	1631.3	2018.2	1942.2	1575.2	1656.8	0.162561	1341.6	1110.7	1437.9	1132.8	807.2	1656.8	11	11	11	11	11	11
High	Q92576	PHD finger protein 3 OS=Homo sapiens OX=9606 GN=PHF3 PE=1 SV=3	FALSE	Human	3	7	7	7	17.17	1.475	80.8	119.2	5.68	27.87	150.4	134.3	141.7	170.9	209.1	293.1	0.162702	95.8	91.4	100.9	99.7	107.1	293.1	3	3	3	3	3	3
High	Q9Y5V0	Zinc finger protein 706 OS=Homo sapiens OX=9606 GN=ZNF706 PE=1 SV=1	FALSE	Human	63	6	12	6	26.01	1.136	93.6	106.4	18.98	27.03	432.1	363.3	530.2	448.7	491.1	727.6	0.162912	275.3	247.4	377.8	261.7	251.6	727.6	5	5	5	5	5	5
High	Q53T59	HCLS1-binding protein 3 OS=Homo sapiens OX=9606 GN=HS1BP3 PE=1 SV=1	FALSE	Human	28	9	11	9	38.45	0.91	104.7	95.3	7.74	23.75	752.3	863.5	762.8	716.4	694.5	450.8	0.163217	479.3	587.9	543.4	417.8	355.9	450.8	6	6	6	6	6	6
High	P57764	Gasdermin-D OS=Homo sapiens OX=9606 GN=GSDMD PE=1 SV=1	FALSE	Human	20	8	16	8	54.43	0.969	101.6	98.4	9.53	16.17	1314	1128.9	1109.8	1198.6	1093.8	865.7	0.163265	837.1	768.6	790.7	699.1	560.5	865.7	6	6	6	6	6	6
High	Q9NV35	Nucleotide triphosphate diphosphatase NUDT15 OS=Homo sapiens OX=9606 GN=NUDT15 PE=1 SV=1	FALSE	Human	30	4	5	4	11.67	0.82	109.9	90.1	8.23	10.91	285.4	306.3	336	251.1	277.2	222.6	0.163283	181.8	208.6	239.4	146.5	142.1	222.6	3	3	3	3	3	3
High	Q92791	Endoplasmic reticulum protein SC65 OS=Homo sapiens OX=9606 GN=P3H4 PE=1 SV=1	FALSE	Human	9	4	4	4	11.51	0.781	112.3	87.7	17.63	11.78	52.4	74.9	67.5	51.5	63.5	52.7	0.163449	33.4	51	48.1	30	32.5	52.7	1	1	1	1	1	1
High	A0A9L9PXM5	Protein O-glucosyltransferase 2 OS=Homo sapiens OX=9606 GN=POGLUT2 PE=1 SV=1	FALSE	Human	11	5	5	4	15.06	0.888	106	94	8.4	6.3	127.7	126.1	146.3	108.5	122.8	113.4	0.163465	81.3	85.9	104.2	63.3	62.9	113.4	2	2	2	2	2	2
High	O15145	Actin-related protein 2/3 complex subunit 3 OS=Homo sapiens OX=9606 GN=ARPC3 PE=1 SV=3	FALSE	Human	46	10	38	10	86.05	0.819	109.9	90.1	7.37	11.02	4179	3948.3	4565.1	3131.1	3891.6	3423	0.163697	2662.2	2688.3	3252.4	1826.3	1994.2	3423	8	8	8	8	8	8
High	Q6VEQ5	WAS protein family homolog 2 OS=Homo sapiens OX=9606 GN=WASH2P PE=2 SV=2	FALSE	Human	17	7	11	2	34.76	0.961	102	98	18.47	31.06	985.8	988.2	1340.4	566.3	949.6	1085.8	0.164056	628	672.8	955	330.3	486.6	1085.8	5	5	5	5	5	5
High	Q6GMV2	Protein-lysine N-trimethyltransferase SMYD5 OS=Homo sapiens OX=9606 GN=SMYD5 PE=1 SV=2	FALSE	Human	22	7	13	7	44.33	0.843	108.5	91.5	9.38	27.57	1440.9	1738.3	1579.3	1330.7	1364.9	793.3	0.164321	917.9	1183.6	1125.2	776.2	699.4	793.3	6	6	6	6	6	6
High	Q08495	Dematin OS=Homo sapiens OX=9606 GN=DMTN PE=1 SV=3	FALSE	Human	38	14	23	14	66.88	1.213	90.4	109.6	3.96	14.01	1707	1581	1675.6	2032.7	2403.3	1825.9	0.164479	1087.4	1076.5	1193.8	1185.6	1231.5	1825.9	10	10	10	10	10	10
High	O75882	Attractin OS=Homo sapiens OX=9606 GN=ATRN PE=1 SV=2	FALSE	Human	3	5	7	4	19.05	0.809	110.6	89.4	9.9	10.47	75.2	68.1	61.6	48.4	59.7	55.1	0.164855	47.9	46.3	43.9	28.2	30.6	55.1	1	1	1	1	1	1
High	Q9UNS1	Protein timeless homolog OS=Homo sapiens OX=9606 GN=TIMELESS PE=1 SV=2	FALSE	Human	18	20	24	20	69.83	0.802	111	89	14.24	16.9	1073.7	908.8	1211.6	849.5	861.4	1132.7	0.165033	684	618.8	863.2	495.5	441.4	1132.7	8	8	8	8	8	8
High	P56381	ATP synthase subunit epsilon, mitochondrial OS=Homo sapiens OX=9606 GN=ATP5F1E PE=1 SV=2	FALSE	Human	55	4	12	4	24.57	0.915	104.5	95.5	7.54	21.79	326.3	338.7	292.2	313.3	298.5	204.1	0.165059	207.9	230.6	208.2	182.8	152.9	204.1	3	3	3	3	3	3
High	P49407	Beta-arrestin-1 OS=Homo sapiens OX=9606 GN=ARRB1 PE=1 SV=2	FALSE	Human	48	18	48	16	149.26	0.975	101.3	98.7	3.43	6.82	3803.4	3569.2	3608.6	3516.6	3522.4	3119.4	0.165125	2423	2430.2	2571	2051.2	1805	3119.4	18	18	18	18	18	18
High	Q9Y276	Mitochondrial chaperone BCS1 OS=Homo sapiens OX=9606 GN=BCS1L PE=1 SV=1	FALSE	Human	24	10	14	10	48.18	0.847	108.3	91.7	15.1	9.75	1156.9	972.6	1319.7	979.8	964.5	1145.6	0.165146	737	662.2	940.2	571.5	494.2	1145.6	9	9	9	9	9	9
High	P05161	Ubiquitin-like protein ISG15 OS=Homo sapiens OX=9606 GN=ISG15 PE=1 SV=5	FALSE	Human	50	8	12	8	37.35	0.862	107.4	92.6	1.77	10.37	1250.5	1234	1207.4	1242.4	1063.4	1027.3	0.165396	796.6	840.2	860.2	724.6	544.9	1027.3	7	7	7	7	7	7
High	Q9H467	CUE domain-containing protein 2 OS=Homo sapiens OX=9606 GN=CUEDC2 PE=1 SV=1	FALSE	Human	37	9	15	9	39.01	0.933	103.4	96.6	6.71	15.14	754.7	829.1	729.5	704.4	800.2	589.1	0.165401	480.8	564.5	519.7	410.8	410	589.1	5	5	5	5	5	5
High	P63167	Dynein light chain 1, cytoplasmic OS=Homo sapiens OX=9606 GN=DYNLL1 PE=1 SV=1	FALSE	Human	45	3	26	2	116.33	1.079	96.2	103.8	8.23	15.95	1957.1	2219.9	2295.5	2106.1	2395.3	2882.8	0.165529	1246.8	1511.5	1635.4	1228.4	1227.4	2882.8	5	5	5	5	5	5
High	Q9H2P0	Activity-dependent neuroprotector homeobox protein OS=Homo sapiens OX=9606 GN=ADNP PE=1 SV=1	FALSE	Human	5	6	6	6	13.6	1.489	80.4	119.6	17.67	38.36	59.5	70.4	84.7	66.4	104.7	147.9	0.165601	37.9	47.9	60.3	38.7	53.7	147.9	1	1	1	1	1	1
High	E7ETN8	Guanylate binding protein 5 (Fragment) OS=Homo sapiens OX=9606 GN=GBP5 PE=1 SV=1	FALSE	Human	5	3	3	2	7	1.369	84.4	115.6	12.19	29.75	67.8	58.5	53.5	105.1	80.1	57.1	0.165734	43.2	39.8	38.1	61.3	41	57.1	1	1	1	1	1	1
High	P49662	Caspase-4 OS=Homo sapiens OX=9606 GN=CASP4 PE=1 SV=1	FALSE	Human	47	18	28	18	78.49	0.928	103.7	96.3	6.59	16.73	1733.7	1837.3	1610.1	1697.5	1609.1	1222.6	0.165755	1104.4	1251	1147.1	990.1	824.6	1222.6	15	15	15	15	15	15
High	Q9BZE2	tRNA pseudouridine(38/39) synthase OS=Homo sapiens OX=9606 GN=PUS3 PE=1 SV=3	FALSE	Human	31	13	19	13	53.28	0.911	104.6	95.4	6.99	8.2	1780.7	2048.5	1921.9	1751.6	1795.1	1535.6	0.165861	1134.4	1394.8	1369.3	1021.6	919.9	1535.6	9	9	9	9	9	9
High	Q6IPR1	Electron transfer flavoprotein regulatory factor 1 OS=Homo sapiens OX=9606 GN=ETFRF1 PE=1 SV=2	FALSE	Human	22	3	3	3	6.6	0.883	106.2	93.8	8.45	20.99	164.1	146.2	139.6	159.5	129.2	104.6	0.165975	104.5	99.6	99.4	93	66.2	104.6	2	2	2	2	2	2
High	Q9UH92	Max-like protein X OS=Homo sapiens OX=9606 GN=MLX PE=1 SV=2	FALSE	Human	21	5	5	5	10.81	0.871	106.9	93.1	6.3	7.49	125.1	110.8	122	106.3	108.9	94.4	0.166303	79.7	75.5	87	62	55.8	94.4	2	2	2	2	2	2
High	Q9P000	COMM domain-containing protein 9 OS=Homo sapiens OX=9606 GN=COMMD9 PE=1 SV=2	FALSE	Human	35	5	6	5	15.53	0.942	103	97	17.79	17.39	202.1	268.5	287.8	198.7	253	282.6	0.166758	128.7	182.8	205	115.9	129.7	282.6	2	2	2	2	2	2
High	Q96CW5	Gamma-tubulin complex component 3 OS=Homo sapiens OX=9606 GN=TUBGCP3 PE=1 SV=2	FALSE	Human	26	23	31	23	90.77	1.038	98.2	101.8	13.67	11.12	1271.1	1114.2	1464.4	1318.8	1173.7	1467.3	0.167052	809.8	758.7	1043.3	769.2	601.4	1467.3	13	13	13	13	13	13
High	Q9NR45	Sialic acid synthase OS=Homo sapiens OX=9606 GN=NANS PE=1 SV=2	FALSE	Human	50	15	49	15	159.14	0.879	106.5	93.5	9.44	21.01	3894.7	3708	3233.6	3832	3258.4	2494.3	0.167062	2481.1	2524.7	2303.7	2235.1	1669.7	2494.3	16	16	16	16	16	16
High	A0A804HK59	SPG11 vesicle trafficking associated, spatacsin OS=Homo sapiens OX=9606 GN=SPG11 PE=1 SV=1	FALSE	Human	7	17	18	17	48.71	0.945	102.8	97.2	1.75	5.57	921.3	900.1	931.7	871.8	870.5	789.7	0.167119	586.9	612.9	663.8	508.5	446.1	789.7	10	10	10	10	10	10
High	Q8TAE8	Large ribosomal subunit protein mL64 OS=Homo sapiens OX=9606 GN=GADD45GIP1 PE=1 SV=1	FALSE	Human	57	10	21	10	72.46	0.851	108	92	12.78	0.47	1700.7	1316.4	1497.5	1282.5	1270.6	1274.9	0.167142	1083.4	896.3	1066.9	748	651.1	1274.9	8	8	8	8	8	8
High	Q01167	Forkhead box protein K2 OS=Homo sapiens OX=9606 GN=FOXK2 PE=1 SV=3	FALSE	Human	20	11	15	10	45.8	0.902	105.2	94.8	19.53	11.03	1617.6	1088.8	1355.6	1256	1018.5	1222.7	0.167318	1030.5	741.4	965.8	732.6	521.9	1222.7	7	7	7	7	7	7
High	P60510	Serine/threonine-protein phosphatase 4 catalytic subunit OS=Homo sapiens OX=9606 GN=PPP4C PE=1 SV=1	FALSE	Human	50	13	30	12	117.99	0.893	105.6	94.4	5.26	16.75	2479.4	2699.7	2457.6	2429.6	2214.9	1733.9	0.167356	1579.5	1838.2	1750.9	1417.1	1135	1733.9	12	12	12	12	12	12
High	Q7LBC6	Lysine-specific demethylase 3B OS=Homo sapiens OX=9606 GN=KDM3B PE=1 SV=2	FALSE	Human	32	44	74	42	243.78	0.913	104.5	95.5	6.06	13.22	8388.8	7434	7862.2	7292	7178	5698.3	0.167698	5344.1	5061.6	5601.4	4253.2	3678.2	5698.3	35	35	35	35	35	35
High	Q7Z624	Calmodulin-lysine N-methyltransferase OS=Homo sapiens OX=9606 GN=CAMKMT PE=1 SV=2	FALSE	Human	8	3	3	3	7.56	1.23	89.7	110.3	7.04	18.18	29.4	33.6	32.9	30.1	40.4	43.1	0.167747	18.7	22.9	23.4	17.5	20.7	43.1	1	1	1	1	1	1
High	B7WPL9	Inositol hexakisphosphate and diphosphoinositol-pentakisphosphate kinase OS=Homo sapiens OX=9606 GN=PPIP5K1 PE=1 SV=1	FALSE	Human	6	9	9	5	25.55	1.277	87.8	112.2	15.43	17.9	252.9	196.5	194.6	286.4	250.9	199	0.167857	161.1	133.8	138.7	167.1	128.6	199	3	3	3	3	3	3
High	Q9UBX3	Mitochondrial dicarboxylate carrier OS=Homo sapiens OX=9606 GN=SLC25A10 PE=1 SV=2	FALSE	Human	41	11	14	11	40.44	1.021	99	101	9.45	13.68	729.9	604.7	688.1	866.4	677.9	702.6	0.167928	465	411.7	490.2	505.4	347.4	702.6	5	5	5	5	5	5
High	Q9NRR1	Cytokine-like protein 1 OS=Homo sapiens OX=9606 GN=CYTL1 PE=1 SV=1	FALSE	Human	29	3	4	3	17.08	0.867	107.1	92.9	13.41	26.32	624.3	807.3	677	604.8	586.9	360.5	0.168148	397.7	549.7	482.3	352.8	300.7	360.5	3	3	3	3	3	3
High	P49589	Cysteine--tRNA ligase, cytoplasmic OS=Homo sapiens OX=9606 GN=CARS1 PE=1 SV=3	FALSE	Human	50	40	72	37	225.4	0.843	108.5	91.5	21.39	39.41	8237.4	6029.9	5597.3	8006.4	5080.3	3689	0.168199	5247.6	4105.6	3987.8	4669.9	2603.3	3689	26	26	26	26	26	26
High	O75489	NADH dehydrogenase [ubiquinone] iron-sulfur protein 3, mitochondrial OS=Homo sapiens OX=9606 GN=NDUFS3 PE=1 SV=1	FALSE	Human	52	14	29	14	92.96	0.731	115.5	84.5	14.76	11.68	2642.4	1983.2	2201.6	1610	1908.1	1536.6	0.168229	1683.3	1350.3	1568.5	939.1	977.8	1536.6	11	11	11	11	11	11
High	A0PJW6	Transmembrane protein 223 OS=Homo sapiens OX=9606 GN=TMEM223 PE=1 SV=1	FALSE	Human	13	3	3	3	9.1	0.984	100.8	99.2	9.85	15.7	126.7	149.3	126.2	124.7	127.9	94.9	0.168242	80.7	101.7	89.9	72.7	65.6	94.9	2	2	2	2	2	2
High	Q9NR28	Diablo IAP-binding mitochondrial protein OS=Homo sapiens OX=9606 GN=DIABLO PE=1 SV=1	FALSE	Human	31	8	25	7	71.73	0.883	106.2	93.8	6.38	19.29	2210.9	2099.3	1946.1	2151.2	1853.3	1451.9	0.168277	1408.4	1429.4	1386.5	1254.7	949.7	1451.9	7	7	7	7	7	7
High	Q00653	Nuclear factor NF-kappa-B p100 subunit OS=Homo sapiens OX=9606 GN=NFKB2 PE=1 SV=4	FALSE	Human	22	17	24	17	65.04	1.162	92.5	107.5	13.25	3.1	1090.5	837.9	1018.7	1149.8	1223.2	1183.6	0.168644	694.7	570.5	725.8	670.6	626.8	1183.6	10	10	10	10	10	10
High	Q8N668	COMM domain-containing protein 1 OS=Homo sapiens OX=9606 GN=COMMD1 PE=1 SV=1	FALSE	Human	12	3	7	3	16.01	0.945	102.8	97.2	7.07	9.63	401.7	459.9	417.3	394.3	425	350.3	0.168654	255.9	313.1	297.3	230	217.8	350.3	3	3	3	3	3	3
High	Q8NBU5	Outer mitochondrial transmembrane helix translocase OS=Homo sapiens OX=9606 GN=ATAD1 PE=1 SV=1	FALSE	Human	20	6	8	6	24.4	0.943	102.9	97.1	6.49	5.83	420	378.1	427.1	413.2	367.9	396.1	0.168679	267.6	257.4	304.3	241	188.5	396.1	4	4	4	4	4	4
Medium	Q15124	Phosphoglucomutase-like protein 5 OS=Homo sapiens OX=9606 GN=PGM5 PE=1 SV=2	FALSE	Human	4	2	2	2	2.02	0.945	102.8	97.2	12.08	10.21	112.7	134.2	107.3	110.4	106.4	90.6	0.168918	71.8	91.4	76.4	64.4	54.5	90.6	1	1	1	1	1	1
High	P56589	Peroxisomal biogenesis factor 3 OS=Homo sapiens OX=9606 GN=PEX3 PE=1 SV=1	FALSE	Human	24	8	11	8	34.53	0.806	110.7	89.3	10.41	12.91	368	447.1	439.1	354.2	354.4	280.6	0.169103	234.5	304.4	312.9	206.6	181.6	280.6	4	4	4	4	4	4
High	Q15056	Eukaryotic translation initiation factor 4H OS=Homo sapiens OX=9606 GN=EIF4H PE=1 SV=5	FALSE	Human	42	9	16	9	42.8	0.864	107.3	92.7	7.78	16.57	859.2	997.6	897.4	775	971.9	711.4	0.16981	547.3	679.2	639.3	452.1	498	711.4	6	6	6	6	6	6
High	P50995	Annexin A11 OS=Homo sapiens OX=9606 GN=ANXA11 PE=1 SV=1	FALSE	Human	37	21	57	20	189.33	0.85	108.1	91.9	5.01	19.44	4618	4967.1	4518.7	4537.6	3924.1	3052.4	0.16991	2941.9	3382	3219.4	2646.6	2010.8	3052.4	15	15	15	15	15	15
High	Q9NTK5	Obg-like ATPase 1 OS=Homo sapiens OX=9606 GN=OLA1 PE=1 SV=2	FALSE	Human	63	25	105	19	310.81	0.855	107.8	92.2	6.33	18.29	10227.3	10778.1	9495.3	10123.6	8748.3	6980	0.170026	6515.3	7338.6	6764.9	5904.8	4482.9	6980	28	28	28	28	28	28
High	S4R3I5	NADH dehydrogenase [ubiquinone] 1 alpha subcomplex subunit 3 OS=Homo sapiens OX=9606 GN=NDUFA3 PE=1 SV=1	FALSE	Human	85	2	3	2	12.19	0.805	110.8	89.2	10.08	32.02	156.9	167.8	137.2	126.3	163	83.5	0.170194	99.9	114.3	97.8	73.7	83.5	83.5	1	1	1	1	1	1
High	Q5VU79	Ubiquitin associated protein 2 like OS=Homo sapiens OX=9606 GN=UBAP2L PE=1 SV=2	FALSE	Human	32	26	59	2	235.93	1.271	88.1	111.9	5.53	19.35	5053.4	5344.4	5644.4	5496.7	8131	6792.3	0.17027	3219.3	3638.9	4021.4	3206.1	4166.6	6792.3	24	24	24	24	24	24
High	Q9H0K6	Pseudouridylate synthase PUS7L OS=Homo sapiens OX=9606 GN=PUS7L PE=1 SV=1	FALSE	Human	24	16	19	16	54.64	0.855	107.8	92.2	5.75	11.03	1427.3	1276.8	1322.2	1130.5	1057.8	1307.6	0.170433	909.2	869.3	942	659.4	542	1307.6	9	9	9	9	9	9
High	P43034	Platelet-activating factor acetylhydrolase IB subunit beta OS=Homo sapiens OX=9606 GN=PAFAH1B1 PE=1 SV=2	FALSE	Human	50	18	44	6	150.56	0.809	110.5	89.5	6.72	6.39	4001.3	3605.4	4101.3	3238.7	3569.3	3172.5	0.170448	2549	2454.9	2922	1889.1	1829	3172.5	17	17	17	17	17	17
High	Q9Y5J6	Mitochondrial import inner membrane translocase subunit Tim10 B OS=Homo sapiens OX=9606 GN=TIMM10B PE=1 SV=1	FALSE	Human	40	2	3	2	8.68	1.025	98.8	101.2	7.06	8.31	137.4	121.8	138.6	144.6	123.4	140.9	0.170509	87.6	82.9	98.7	84.4	63.2	140.9	1	1	1	1	1	1
High	P06703	Protein S100-A6 OS=Homo sapiens OX=9606 GN=S100A6 PE=1 SV=1	FALSE	Human	34	4	23	4	32.49	1.583	77.4	122.6	10.15	30.56	784.2	747.2	642.4	1202.7	1182.9	656.3	0.170605	499.6	508.8	457.6	701.5	606.1	656.3	4	4	4	4	4	4
High	Q9UNH7	Sorting nexin-6 OS=Homo sapiens OX=9606 GN=SNX6 PE=1 SV=1	FALSE	Human	48	22	51	20	141.09	0.895	105.5	94.5	4.82	10.1	3674.9	3533.3	3887.4	3290.3	3297.7	2749.5	0.170737	2341.1	2405.8	2769.6	1919.2	1689.9	2749.5	14	14	14	14	14	14
High	A6NEM2	Host cell factor C1 OS=Homo sapiens OX=9606 GN=HCFC1 PE=1 SV=2	FALSE	Human	28	43	82	3	263.17	0.928	103.7	96.3	2.71	14.43	7835.2	7828.2	7470.2	7418	7267.5	5653.6	0.171083	4991.4	5330.1	5322.1	4326.7	3724.1	5653.6	30	30	30	30	30	30
High	O60337	E3 ubiquitin-protein ligase MARCHF6 OS=Homo sapiens OX=9606 GN=MARCHF6 PE=1 SV=2	FALSE	Human	2	2	2	2	4.63	0.984	100.8	99.2	16.06	17.82	164.4	215.7	165.7	163.1	177.5	124.2	0.171116	104.8	146.9	118.1	95.2	91	124.2	1	1	1	1	1	1
High	Q14914	Prostaglandin reductase 1 OS=Homo sapiens OX=9606 GN=PTGR1 PE=1 SV=2	FALSE	Human	35	10	12	10	32.43	1.384	83.9	116.1	10.74	29.32	772.4	659.4	633.2	1219.7	912.5	672.8	0.171159	492	449	451.1	711.4	467.6	672.8	8	8	8	8	8	8
High	Q7LBR1	Charged multivesicular body protein 1b OS=Homo sapiens OX=9606 GN=CHMP1B PE=1 SV=1	FALSE	Human	23	6	9	6	20.83	1.091	95.6	104.4	9.02	8.17	486.6	410.5	476.4	490	519.8	575.1	0.171453	310	279.5	339.4	285.8	266.3	575.1	3	3	3	3	3	3
High	Q96CX6	Leucine-rich repeat-containing protein 58 OS=Homo sapiens OX=9606 GN=LRRC58 PE=1 SV=2	FALSE	Human	29	9	11	9	35.45	0.633	122.5	77.5	62.27	50.34	179.6	868	643.4	155.6	500.7	407.1	0.171603	114.4	591	458.4	90.8	256.6	407.1	6	6	6	6	6	6
High	P16671	Platelet glycoprotein 4 OS=Homo sapiens OX=9606 GN=CD36 PE=1 SV=2	FALSE	Human	16	7	10	7	38.52	1.393	83.6	116.4	11.48	17.44	677	836.4	827.7	1245.3	1152.8	878.9	0.17183	431.3	569.5	589.7	726.4	590.8	878.9	5	5	5	5	5	5
High	P31323	cAMP-dependent protein kinase type II-beta regulatory subunit OS=Homo sapiens OX=9606 GN=PRKAR2B PE=1 SV=3	FALSE	Human	42	15	29	12	104.64	1.148	93.1	106.9	4.37	16.5	1303.7	1263.5	1195.3	1749.2	1449.9	1262.7	0.17199	830.5	860.3	851.6	1020.3	743	1262.7	10	10	10	10	10	10
High	B4DR12	E3 ubiquitin-protein ligase OS=Homo sapiens OX=9606 GN=MGRN1 PE=1 SV=1	FALSE	Human	8	2	2	2	4.77	0.926	103.9	96.1	7.02	22.87	98.6	110.1	97	91.3	98.7	62.3	0.172269	62.8	75	69.1	53.3	50.6	62.3	2	2	2	2	2	2
High	A0A8I5KXR3	Histone-lysine N-methyltransferase OS=Homo sapiens OX=9606 GN=KMT2A PE=1 SV=1	FALSE	Human	1	4	4	4	10.66	1.246	89.1	110.9	1.34	12.2	73.7	75.4	73.6	74.2	93.1	91.8	0.172372	46.9	51.3	52.5	43.3	47.7	91.8	1	1	1	1	1	1
High	P02008	Hemoglobin subunit zeta OS=Homo sapiens OX=9606 GN=HBZ PE=1 SV=2	FALSE	Human	74	9	15	8	47.75	1.224	89.9	110.1	30.4	4.34	1202	2156	2197.1	2638.1	2674.6	2464.2	0.172444	765.8	1468	1565.3	1538.7	1370.6	2464.2	9	9	9	9	9	9
High	Q9NXU5	ADP-ribosylation factor-like protein 15 OS=Homo sapiens OX=9606 GN=ARL15 PE=1 SV=1	FALSE	Human	34	5	6	5	19.14	1.117	94.5	105.5	14.05	20.02	357.2	360.6	278.2	416.6	399.1	281.9	0.172448	227.5	245.5	198.2	243	204.5	281.9	3	3	3	3	3	3
High	O75582	Ribosomal protein S6 kinase alpha-5 OS=Homo sapiens OX=9606 GN=RPS6KA5 PE=1 SV=1	FALSE	Human	10	7	7	6	18.48	1.143	93.3	106.7	16.61	14.92	422.8	302	378.5	432.6	394	524.8	0.1725	269.3	205.7	269.6	252.3	201.9	524.8	3	3	3	3	3	3
High	Q9H8P0	Polyprenal reductase OS=Homo sapiens OX=9606 GN=SRD5A3 PE=1 SV=1	FALSE	Human	10	3	3	3	8.56	0.826	109.5	90.5	3.04	14.21	146.7	141.7	150.5	141.2	121.1	106.4	0.172585	93.4	96.5	107.2	82.3	62.1	106.4	2	2	2	2	2	2
High	A0A8V8TLX9	HCLS1-associated protein X-1 OS=Homo sapiens OX=9606 GN=HAX1 PE=1 SV=1	FALSE	Human	26	6	7	6	16.84	1.018	99.1	100.9	5.06	6.92	267.5	247.2	272.1	272.2	251.3	288.7	0.173029	170.4	168.3	193.9	158.8	128.8	288.7	4	4	4	4	4	4
High	Q9NUP9	Protein lin-7 homolog C OS=Homo sapiens OX=9606 GN=LIN7C PE=1 SV=1	FALSE	Human	23	5	7	5	21.31	1.222	90	110	2.54	11.15	168.7	176.8	175.9	215	217.8	177.2	0.17305	107.5	120.4	125.3	125.4	111.6	177.2	2	2	2	2	2	2
High	O60547	GDP-mannose 4,6 dehydratase OS=Homo sapiens OX=9606 GN=GMDS PE=1 SV=1	FALSE	Human	48	17	26	17	68.82	0.847	108.3	91.7	3.26	17.67	1847.2	1945.2	1832.6	1816.7	1563.9	1269.5	0.173161	1176.8	1324.4	1305.6	1059.6	801.4	1269.5	12	12	12	12	12	12
High	Q9NPF4	tRNA N6-adenosine threonylcarbamoyltransferase OS=Homo sapiens OX=9606 GN=OSGEP PE=1 SV=1	FALSE	Human	34	10	17	10	58.29	0.801	111.1	88.9	3.32	20.23	1672.3	1685	1584.7	1649.5	1338.8	1099.7	0.173169	1065.3	1147.3	1129	962.1	686	1099.7	5	5	5	5	5	5
High	O00483	Cytochrome c oxidase subunit NDUFA4 OS=Homo sapiens OX=9606 GN=NDUFA4 PE=1 SV=1	FALSE	Human	56	5	11	5	29.17	0.846	108.3	91.7	12.17	8.28	900.7	707.8	847.6	814.5	700.3	717.2	0.17324	573.8	481.9	603.9	475.1	358.9	717.2	4	4	4	4	4	4
High	A0A804HHS7	Tripartite motif containing 5 OS=Homo sapiens OX=9606 GN=TRIM5 PE=1 SV=1	FALSE	Human	9	3	3	3	7.1	1.403	83.2	116.8	17.28	32.5	77.6	72.1	99.2	80.7	108.9	154.5	0.173449	49.4	49.1	70.7	47	55.8	154.5	1	1	1	1	1	1
High	O60701	UDP-glucose 6-dehydrogenase OS=Homo sapiens OX=9606 GN=UGDH PE=1 SV=1	FALSE	Human	48	20	32	20	111.18	0.824	109.6	90.4	9.17	22.24	3999.3	4092.7	3440.6	3973.8	3297.4	2523	0.173635	2547.7	2786.6	2451.3	2317.8	1689.7	2523	18	18	18	18	18	18
High	Q96AB3	Isochorismatase domain-containing protein 2 OS=Homo sapiens OX=9606 GN=ISOC2 PE=1 SV=1	FALSE	Human	35	4	13	4	58.68	0.719	116.3	83.7	2.66	27.74	1077	1053.2	1021.2	1060.1	757.5	619.5	0.173687	686.1	717.1	727.5	618.4	388.2	619.5	5	5	5	5	5	5
High	O43823	A-kinase anchor protein 8 OS=Homo sapiens OX=9606 GN=AKAP8 PE=1 SV=1	FALSE	Human	5	4	4	4	11.32	1.123	94.2	105.8	16.54	29.85	138.7	131.1	177.1	155.8	153.1	250.9	0.173698	88.4	89.3	126.2	90.9	78.4	250.9	2	2	2	2	2	2
High	Q9ULH1	Arf-GAP with SH3 domain, ANK repeat and PH domain-containing protein 1 OS=Homo sapiens OX=9606 GN=ASAP1 PE=1 SV=4	FALSE	Human	18	18	20	11	61.45	1.373	84.3	115.7	12.46	39.68	662.5	561	720.5	811.9	909.4	1621.8	0.173869	422	381.9	513.3	473.6	466	1621.8	11	11	11	11	11	11
High	G5E9Z2	Lipid scramblase CLPTM1L OS=Homo sapiens OX=9606 GN=CLPTM1L PE=1 SV=1	FALSE	Human	29	8	12	8	39.64	0.916	104.4	95.6	2.45	14.89	876.1	920	896.1	820.5	835.1	631.6	0.174635	558.1	626.4	638.4	478.6	427.9	631.6	7	7	7	7	7	7
High	A0A0B4J1S8	Phosphatidylinositol 4-kinase beta OS=Homo sapiens OX=9606 GN=PI4KB PE=1 SV=1	FALSE	Human	15	12	12	12	31.52	0.997	100.1	99.9	7.04	7.19	596.6	602.5	675.5	529.4	600.8	601.8	0.17465	380.1	410.2	481.3	308.8	307.9	601.8	8	8	8	8	8	8
High	Q13153	Serine/threonine-protein kinase PAK 1 OS=Homo sapiens OX=9606 GN=PAK1 PE=1 SV=2	FALSE	Human	42	20	38	13	130.87	1.265	88.3	111.7	6.41	17.7	1800.2	1854.5	1637.2	2276.5	2290.1	1648.1	0.174683	1146.8	1262.7	1166.4	1327.8	1173.5	1648.1	10	10	10	10	10	10
High	A0A087X295	tRNA (34-2'-O)-methyltransferase regulator WDR6 OS=Homo sapiens OX=9606 GN=WDR6 PE=1 SV=1	FALSE	Human	17	17	20	17	55.82	0.624	123.2	76.8	15.74	40.43	1148.6	1545.7	1514.7	672.1	944.7	1495.5	0.174705	731.7	1052.4	1079.1	392	484.1	1495.5	7	7	7	7	7	7
High	Q86U44	N(6)-adenosine-methyltransferase catalytic subunit METTL3 OS=Homo sapiens OX=9606 GN=METTL3 PE=1 SV=2	FALSE	Human	25	13	14	13	47.46	1.154	92.8	107.2	19.73	22.32	1112.4	905.6	1348.1	1120.4	1284.3	1713.8	0.17495	708.7	616.6	960.5	653.5	658.1	1713.8	10	10	10	10	10	10
High	Q9UGV2	Protein NDRG3 OS=Homo sapiens OX=9606 GN=NDRG3 PE=1 SV=2	FALSE	Human	38	11	25	10	82.57	0.902	105.1	94.9	11.11	17.36	3218.5	3962.7	3380.9	3187.9	3049.9	2274.2	0.175114	2050.3	2698.1	2408.7	1859.4	1562.8	2274.2	12	12	12	12	12	12
High	Q15172	Serine/threonine-protein phosphatase 2A 56 kDa regulatory subunit alpha isoform OS=Homo sapiens OX=9606 GN=PPP2R5A PE=1 SV=1	FALSE	Human	17	7	10	7	35.75	0.805	110.8	89.2	6.32	21.97	741.8	831.7	752.8	733	606.1	468.4	0.175123	472.5	566.3	536.3	427.6	310.6	468.4	4	4	4	4	4	4
High	P48506	Glutamate--cysteine ligase catalytic subunit OS=Homo sapiens OX=9606 GN=GCLC PE=1 SV=2	FALSE	Human	40	23	50	22	165.9	0.883	106.2	93.8	3.07	20.2	5023.7	4942.2	4731.8	4750.3	4365.4	3164.7	0.175216	3200.3	3365	3371.2	2770.7	2237	3164.7	18	18	18	18	18	18
High	Q9BV40	Vesicle-associated membrane protein 8 OS=Homo sapiens OX=9606 GN=VAMP8 PE=1 SV=1	FALSE	Human	41	6	22	6	57.27	0.94	103.1	96.9	3.95	17.45	1793.5	1740.3	1658	1636.5	1648.8	1191.7	0.175373	1142.5	1184.9	1181.2	954.5	844.9	1191.7	6	6	6	6	6	6
High	P04083	Annexin A1 OS=Homo sapiens OX=9606 GN=ANXA1 PE=1 SV=2	FALSE	Human	65	24	95	13	314.92	1.487	80.4	119.6	8.43	31.08	7568.9	7010.7	6390.8	12845.4	10425.3	6685.9	0.175419	4821.8	4773.4	4553.1	7492.4	5342.3	6685.9	23	23	23	23	23	23
High	Q7L591	Docking protein 3 OS=Homo sapiens OX=9606 GN=DOK3 PE=1 SV=2	FALSE	Human	17	6	11	6	34.44	1.164	92.4	107.6	8.8	8.03	416.4	370.1	441	460.8	538.4	484.5	0.175543	265.3	252	314.2	268.8	275.9	484.5	4	4	4	4	4	4
High	Q8NEZ5	F-box only protein 22 OS=Homo sapiens OX=9606 GN=FBXO22 PE=1 SV=1	FALSE	Human	24	9	14	9	49.45	0.889	105.9	94.1	8.83	18.47	1204.7	1075	1014.9	1195.3	955.3	834.2	0.17557	767.4	732	723.1	697.2	489.5	834.2	7	7	7	7	7	7
High	O60664	Perilipin-3 OS=Homo sapiens OX=9606 GN=PLIN3 PE=1 SV=3	FALSE	Human	65	26	124	26	413.15	1.422	82.6	117.4	6.27	25.57	12250.9	11770.9	10819.1	18593.4	16737.1	11016.1	0.175611	7804.4	8014.5	7708.1	10845	8576.6	11016.1	27	27	27	27	27	27
High	O60869	Endothelial differentiation-related factor 1 OS=Homo sapiens OX=9606 GN=EDF1 PE=1 SV=1	FALSE	Human	54	11	25	11	58.1	1.108	94.9	105.1	10.7	23.52	1562.7	1926.4	1688.3	1771.2	2674.2	1870.5	0.175697	995.5	1311.6	1202.9	1033.1	1370.3	1870.5	10	10	10	10	10	10
High	Q06546	GA-binding protein alpha chain OS=Homo sapiens OX=9606 GN=GABPA PE=1 SV=1	FALSE	Human	39	15	29	15	105.14	0.897	105.4	94.6	4.83	21	2924.9	3095.4	2813	2823.2	2625.1	1855.6	0.175932	1863.3	2107.6	2004.1	1646.7	1345.2	1855.6	14	14	14	14	14	14
High	Q9Y2Y1	DNA-directed RNA polymerase III subunit RPC10 OS=Homo sapiens OX=9606 GN=POLR3K PE=1 SV=3	FALSE	Human	19	2	2	2	5.83	1.147	93.2	106.8	12.51	16.04	143.8	121.5	156.1	144.6	164.9	198.4	0.176021	91.6	82.7	111.2	84.4	84.5	198.4	1	1	1	1	1	1
High	P42858	Huntingtin OS=Homo sapiens OX=9606 GN=HTT PE=1 SV=2	FALSE	Human	21	59	82	59	247.11	0.854	107.9	92.1	1.42	16.59	6557.2	6408.4	6390	6379.2	5475.3	4562.9	0.176233	4177.3	4363.4	4552.6	3720.8	2805.7	4562.9	47	47	47	47	47	47
High	Q96DB5	Regulator of microtubule dynamics protein 1 OS=Homo sapiens OX=9606 GN=RMDN1 PE=1 SV=1	FALSE	Human	50	15	28	15	93.12	0.771	113	87	3.9	14.47	3310.5	3557.8	3527.9	3282.4	2718.7	2486.4	0.176243	2108.9	2422.4	2513.5	1914.5	1393.1	2486.4	12	12	12	12	12	12
High	E7EW84	Exocyst complex component OS=Homo sapiens OX=9606 GN=EXOC6 PE=1 SV=1	FALSE	Human	22	14	16	7	43.87	1.27	88.1	111.9	16.13	27.75	601.9	570.2	764.2	617.4	764.1	1060.8	0.176367	383.4	388.2	544.5	360.1	391.5	1060.8	8	8	8	8	8	8
High	P22234	Bifunctional phosphoribosylaminoimidazole carboxylase/phosphoribosylaminoimidazole succinocarboxamide synthetase OS=Homo sapiens OX=9606 GN=PAICS PE=1 SV=3	FALSE	Human	54	30	122	11	376.17	0.904	105	95	7.34	23.9	12143.3	13354.6	11580.2	11801.9	10977.7	7301.5	0.176655	7735.8	9092.9	8250.3	6883.7	5625.3	7301.5	29	29	29	29	29	29
High	A0A8I5KW95	Heparan sulfate 2-O-sulfotransferase 1 OS=Homo sapiens OX=9606 GN=HS2ST1 PE=1 SV=1	FALSE	Human	21	7	8	7	20.37	1.24	89.3	110.7	9.53	20.38	339	319.3	383.9	343.2	420.4	516.8	0.176679	215.9	217.4	273.5	200.2	215.4	516.8	4	4	4	4	4	4
High	P25942	Tumor necrosis factor receptor superfamily member 5 OS=Homo sapiens OX=9606 GN=CD40 PE=1 SV=1	FALSE	Human	10	3	3	3	8	0.942	103	97	1.56	5.67	181.2	181.5	176.5	180.6	170.7	161.2	0.1773	115.4	123.6	125.7	105.3	87.5	161.2	2	2	2	2	2	2
High	Q9P2M7	Cingulin OS=Homo sapiens OX=9606 GN=CGN PE=1 SV=3	FALSE	Human	2	4	4	2	9.9	1.849	70.2	129.8	30.95	60.09	26.3	33	47.9	42.5	61	131.8	0.177509	16.8	22.5	34.2	24.8	31.3	131.8	1	1	1	1	1	1
High	P62873	Guanine nucleotide-binding protein G(I)/G(S)/G(T) subunit beta-1 OS=Homo sapiens OX=9606 GN=GNB1 PE=1 SV=3	FALSE	Human	30	10	28	5	95.29	0.939	103.2	96.8	3.12	16.1	3073	2901.1	2927.5	2747.6	2754.5	2049.2	0.17768	1957.7	1975.3	2085.7	1602.6	1411.5	2049.2	8	8	8	8	8	8
High	Q9Y679	Lipid droplet-regulating VLDL assembly factor AUP1 OS=Homo sapiens OX=9606 GN=AUP1 PE=1 SV=2	FALSE	Human	38	13	25	13	88.63	0.877	106.6	93.4	5.86	7.29	1874	1976.1	2106.1	1733.1	1858.1	1605.5	0.17772	1193.8	1345.5	1500.5	1010.9	952.2	1605.5	10	10	10	10	10	10
High	Q9Y2C4	Nuclease EXOG, mitochondrial OS=Homo sapiens OX=9606 GN=EXOG PE=1 SV=2	FALSE	Human	14	4	4	4	8.15	1.067	96.8	103.2	4.49	5.27	157	149.9	143.5	159.8	164.7	148.5	0.17785	100	102	102.3	93.2	84.4	148.5	2	2	2	2	2	2
High	Q9Y619	Mitochondrial ornithine transporter 1 OS=Homo sapiens OX=9606 GN=SLC25A15 PE=1 SV=1	FALSE	Human	33	12	16	12	45.49	0.915	104.5	95.5	11.69	17.74	749.2	658.2	593.9	748.1	602	529.8	0.177877	477.3	448.2	423.1	436.3	308.5	529.8	6	6	6	6	6	6
High	P43246	DNA mismatch repair protein Msh2 OS=Homo sapiens OX=9606 GN=MSH2 PE=1 SV=1	FALSE	Human	41	34	72	34	197.94	0.789	111.8	88.2	14.13	9.03	6127.5	4855.2	6380.9	4836	4776.3	5597.3	0.177879	3903.5	3305.8	4546.1	2820.7	2447.5	5597.3	30	30	30	30	30	30
High	Q8WY22	BRI3-binding protein OS=Homo sapiens OX=9606 GN=BRI3BP PE=1 SV=1	FALSE	Human	20	4	9	3	32.46	0.819	110	90	9.46	9.21	1426.9	1182.9	1351.3	996.5	1106.5	1199	0.17794	909	805.4	962.7	581.2	567	1199	4	4	4	4	4	4
High	Q9NVV0	Trimeric intracellular cation channel type B OS=Homo sapiens OX=9606 GN=TMEM38B PE=1 SV=1	FALSE	Human	8	2	2	2	6.68	0.823	109.7	90.3	11.43	24.44	127.7	150.2	121.2	127.1	105.1	76.8	0.178092	81.3	102.2	86.3	74.1	53.9	76.8	1	1	1	1	1	1
High	F8WD64	Stum, mechanosensory transduction mediator homolog OS=Homo sapiens OX=9606 GN=STUM PE=1 SV=2	FALSE	Human	22	2	5	2	20.24	1.106	95	105	6.98	3.22	260.8	235.1	269.2	288.4	293.5	275.6	0.178134	166.1	160	191.8	168.2	150.4	275.6	2	2	2	2	2	2
Medium	Q6UY18	Leucine-rich repeat and immunoglobulin-like domain-containing nogo receptor-interacting protein 4 OS=Homo sapiens OX=9606 GN=LINGO4 PE=2 SV=1	FALSE	Human	4	2	3	2	4.91	0.975	101.3	98.7	6.55	7.46	206	205.7	230.1	178.2	205.3	200.7	0.178155	131.2	140.1	164	103.9	105.2	200.7	2	2	2	2	2	2
High	Q8WVT3	Trafficking protein particle complex subunit 12 OS=Homo sapiens OX=9606 GN=TRAPPC12 PE=1 SV=3	FALSE	Human	19	12	14	12	43.48	1.36	84.7	115.3	21.11	29.3	914.9	903.6	1287.6	920.5	1244.6	1667	0.178372	582.8	615.3	917.4	536.9	637.8	1667	8	8	8	8	8	8
High	Q96A65	Exocyst complex component 4 OS=Homo sapiens OX=9606 GN=EXOC4 PE=1 SV=1	FALSE	Human	21	20	26	20	78.24	1.228	89.7	110.3	12.34	32.77	1148.6	1088.4	1370.1	1326.7	1411	2323.6	0.178675	731.7	741.1	976.1	773.9	723	2323.6	13	13	13	13	13	13
High	Q9Y6J0	Calcineurin-binding protein cabin-1 OS=Homo sapiens OX=9606 GN=CABIN1 PE=1 SV=1	FALSE	Human	5	9	12	9	36.77	1.245	89.1	110.9	6.26	12.35	631.6	565.7	570	709.4	774.3	603.9	0.178848	402.4	385.2	406.1	413.8	396.8	603.9	6	6	6	6	6	6
High	Q16718	NADH dehydrogenase [ubiquinone] 1 alpha subcomplex subunit 5 OS=Homo sapiens OX=9606 GN=NDUFA5 PE=1 SV=3	FALSE	Human	35	5	22	5	58.92	0.684	118.8	81.2	12.83	16.59	2832.8	2203.9	2425.1	1658	2157.6	1618.7	0.178937	1804.6	1500.6	1727.7	967.1	1105.6	1618.7	4	4	4	4	4	4
High	P49257	Protein ERGIC-53 OS=Homo sapiens OX=9606 GN=LMAN1 PE=1 SV=2	FALSE	Human	44	27	85	26	230.03	0.859	107.6	92.4	8.2	23.01	4665.8	4809.6	4107.2	4607.2	4006.9	2872.4	0.178945	2972.3	3274.8	2926.2	2687.3	2053.3	2872.4	20	20	20	20	20	20
High	Q5QNY5	Peroxisomal biogenesis factor 19 (Fragment) OS=Homo sapiens OX=9606 GN=PEX19 PE=1 SV=1	FALSE	Human	63	12	25	12	96.19	0.898	105.4	94.6	10.46	17.92	1904.6	2331.8	2036.1	1829.1	2074.8	1441.4	0.179261	1213.3	1587.7	1450.6	1066.9	1063.2	1441.4	12	12	12	12	12	12
High	Q9UKR5	Ergosterol biosynthetic protein 28 homolog OS=Homo sapiens OX=9606 GN=ERG28 PE=1 SV=1	FALSE	Human	19	3	5	3	13.62	0.781	112.3	87.7	1.93	19.4	177.6	172.2	171.4	176.5	134.6	123.2	0.179408	113.1	117.3	122.1	103	69	123.2	2	2	2	2	2	2
High	P0DPB6	DNA-directed RNA polymerases I and III subunit RPAC2 OS=Homo sapiens OX=9606 GN=POLR1D PE=1 SV=1	FALSE	Human	58	6	7	6	30.51	1.201	90.9	109.1	7.47	13.6	246.7	285.9	262.1	259.8	314.8	341.1	0.17942	157.1	194.7	186.7	151.5	161.3	341.1	4	4	4	4	4	4
High	M0R0N4	AP complex subunit sigma OS=Homo sapiens OX=9606 GN=AP2S1 PE=1 SV=1	FALSE	Human	47	7	12	7	29.46	0.963	101.9	98.1	16.76	16.36	571.5	733.1	800.3	567.2	705.7	789.9	0.179421	364.1	499.1	570.2	330.8	361.6	789.9	8	8	8	8	8	8
High	Q9Y314	Nitric oxide synthase-interacting protein OS=Homo sapiens OX=9606 GN=NOSIP PE=1 SV=1	FALSE	Human	49	11	12	11	37.79	1.365	84.6	115.4	22.12	33.74	820.4	890.2	1225.2	833.5	1215.5	1668.6	0.179452	522.6	606.1	872.9	486.2	622.8	1668.6	8	8	8	8	8	8
High	P09104	Gamma-enolase OS=Homo sapiens OX=9606 GN=ENO2 PE=1 SV=3	FALSE	Human	56	18	69	12	246.83	1.091	95.7	104.3	22.73	31.07	2416	2040.9	1515.2	3161.5	2225.8	1711.3	0.179558	1539.1	1389.6	1079.5	1844	1140.6	1711.3	9	9	9	9	9	9
High	Q9HB07	MYG1 exonuclease OS=Homo sapiens OX=9606 GN=MYG1 PE=1 SV=4	FALSE	Human	37	13	30	13	109.87	0.859	107.6	92.4	6.16	24.78	2586.6	2702.1	2390.2	2520.6	2221.4	1514.1	0.179767	1647.8	1839.8	1702.9	1470.2	1138.3	1514.1	13	13	13	13	13	13
High	Q63ZY3	KN motif and ankyrin repeat domain-containing protein 2 OS=Homo sapiens OX=9606 GN=KANK2 PE=1 SV=1	FALSE	Human	9	7	9	7	27.1	1.252	88.8	111.2	3.18	16.84	174.8	186	182.7	178	228.8	249.6	0.179924	111.4	126.7	130.2	103.8	117.2	249.6	2	2	2	2	2	2
High	Q8TDH9	Biogenesis of lysosome-related organelles complex 1 subunit 5 OS=Homo sapiens OX=9606 GN=BLOC1S5 PE=1 SV=1	FALSE	Human	15	3	4	3	10.92	1.36	84.7	115.3	21.86	43.91	100	82.3	127	116.2	136	253.1	0.180067	63.7	56	90.5	67.8	69.7	253.1	2	2	2	2	2	2
High	Q7LG56	Ribonucleoside-diphosphate reductase subunit M2 B OS=Homo sapiens OX=9606 GN=RRM2B PE=1 SV=1	FALSE	Human	28	10	16	6	50.52	0.731	115.5	84.5	11.9	13.52	896.4	1033.2	1139.2	866	755.7	660.5	0.18047	571.1	703.5	811.6	505.1	387.2	660.5	4	4	4	4	4	4
High	Q99871	HAUS augmin-like complex subunit 7 OS=Homo sapiens OX=9606 GN=HAUS7 PE=1 SV=4	FALSE	Human	27	7	8	7	30.67	1.15	93	107	10.06	25.63	277.2	307.4	339.1	315.7	353.6	505.4	0.180531	176.6	209.3	241.6	184.1	181.2	505.4	5	5	5	5	5	5
High	Q9H3M7	Thioredoxin-interacting protein OS=Homo sapiens OX=9606 GN=TXNIP PE=1 SV=1	FALSE	Human	25	8	12	8	38.77	1.293	87.2	112.8	32.25	26.72	891.1	597.2	1168.1	1152.6	707	1202.2	0.180639	567.7	406.6	832.2	672.3	362.3	1202.2	6	6	6	6	6	6
High	Q70IA8	MOB kinase activator 3C OS=Homo sapiens OX=9606 GN=MOB3C PE=1 SV=1	FALSE	Human	11	3	4	2	9.92	1.157	92.7	107.3	4.57	8.95	133.5	122.7	132.1	152.9	162.6	136	0.180721	85.1	83.5	94.1	89.2	83.3	136	1	1	1	1	1	1
High	O94889	Kelch-like protein 18 OS=Homo sapiens OX=9606 GN=KLHL18 PE=1 SV=3	FALSE	Human	10	6	7	5	19.74	0.906	104.9	95.1	5.45	6.23	300.6	270.2	280.7	232.1	254.2	262	0.181412	191.5	183.9	200	135.4	130.3	262	2	2	2	2	2	2
High	P78536	Disintegrin and metalloproteinase domain-containing protein 17 OS=Homo sapiens OX=9606 GN=ADAM17 PE=1 SV=1	FALSE	Human	17	13	14	13	40.09	0.912	104.6	95.4	7.57	18.84	905	1019.4	889.5	825.6	984.6	672.7	0.181537	576.5	694.1	633.7	481.6	504.5	672.7	10	10	10	10	10	10
High	Q16537	Serine/threonine-protein phosphatase 2A 56 kDa regulatory subunit epsilon isoform OS=Homo sapiens OX=9606 GN=PPP2R5E PE=1 SV=1	FALSE	Human	27	12	19	11	59.33	0.851	108	92	5.88	13.79	1374.1	1544.9	1478.8	1353.6	1259.1	1028.4	0.181593	875.4	1051.9	1053.5	789.5	645.2	1028.4	8	8	8	8	8	8
High	A0A499FIX8	Extended synaptotagmin 2 OS=Homo sapiens OX=9606 GN=ESYT2 PE=1 SV=1	FALSE	Human	19	14	20	13	63.02	1.084	95.9	104.1	15.27	17.59	789.2	589.4	765.2	796.5	829.8	1087.2	0.181611	502.7	401.3	545.1	464.6	425.2	1087.2	9	9	9	9	9	9
High	Q14353	Guanidinoacetate N-methyltransferase OS=Homo sapiens OX=9606 GN=GAMT PE=1 SV=1	FALSE	Human	40	6	14	6	56.35	0.864	107.3	92.7	9.06	22.84	1614.4	1886.3	1622.6	1604.2	1401.2	1004.2	0.181972	1028.4	1284.4	1156	935.7	718	1004.2	7	7	7	7	7	7
High	E9PMR6	Rho guanine nucleotide exchange factor 12 OS=Homo sapiens OX=9606 GN=ARHGEF12 PE=1 SV=1	FALSE	Human	25	31	36	31	108.96	1.214	90.3	109.7	21.4	29.05	1307.2	1132.7	1710	1317	1586.9	2291.4	0.181997	832.8	771.2	1218.3	768.2	813.2	2291.4	20	20	20	20	20	20
High	O15182	Centrin-3 OS=Homo sapiens OX=9606 GN=CETN3 PE=1 SV=2	FALSE	Human	25	4	6	4	12.78	1.277	87.8	112.2	7.17	21.67	128.1	143.6	126.2	130.7	202.4	163.6	0.182014	81.6	97.7	89.9	76.2	103.7	163.6	2	2	2	2	2	2
High	Q8NE86	Calcium uniporter protein, mitochondrial OS=Homo sapiens OX=9606 GN=MCU PE=1 SV=1	FALSE	Human	11	3	4	3	15.89	1.163	92.5	107.5	8.72	7.99	448.9	385.3	451.1	522.1	551.5	470.3	0.182431	286	262.4	321.4	304.5	282.6	470.3	3	3	3	3	3	3
High	Q5TA50	Ceramide-1-phosphate transfer protein OS=Homo sapiens OX=9606 GN=CPTP PE=1 SV=1	FALSE	Human	16	3	3	3	11.36	0.915	104.5	95.5	2.98	14.98	238	251.9	241.5	220.9	235.6	175.1	0.182439	151.6	171.5	172.1	128.8	120.7	175.1	2	2	2	2	2	2
High	P47755	F-actin-capping protein subunit alpha-2 OS=Homo sapiens OX=9606 GN=CAPZA2 PE=1 SV=3	FALSE	Human	67	15	53	10	208.83	0.848	108.2	91.8	2.76	20.8	4184.6	4349.9	4124.7	4084.7	3549.8	2669.8	0.182633	2665.8	2961.8	2938.6	2382.5	1819	2669.8	10	10	10	10	10	10
High	Q9Y2I7	1-phosphatidylinositol 3-phosphate 5-kinase OS=Homo sapiens OX=9606 GN=PIKFYVE PE=1 SV=3	FALSE	Human	10	20	21	20	46.61	1.392	83.6	116.4	17.2	31.65	531.3	484.4	670.3	539.8	739.5	1023.2	0.182752	338.4	329.8	477.6	314.8	378.9	1023.2	7	7	7	7	7	7
High	Q9BTY2	Plasma alpha-L-fucosidase OS=Homo sapiens OX=9606 GN=FUCA2 PE=1 SV=2	FALSE	Human	20	10	12	9	32.46	1.114	94.6	105.4	7.64	17.25	547.3	497.9	471.2	683.9	554.8	488.6	0.182778	348.6	339	335.7	398.9	284.3	488.6	6	6	6	6	6	6
High	Q969K3	E3 ubiquitin-protein ligase RNF34 OS=Homo sapiens OX=9606 GN=RNF34 PE=1 SV=1	FALSE	Human	9	4	4	3	6.46	0.837	108.9	91.1	19.13	7.83	117.3	173	153.7	116	135.6	128.7	0.182819	74.7	117.8	109.5	67.7	69.5	128.7	1	1	1	1	1	1
High	A0A7I2V311	DNA (cytosine-5)-methyltransferase 1 OS=Homo sapiens OX=9606 GN=DNMT1 PE=1 SV=1	FALSE	Human	35	37	69	4	208.95	1.165	92.4	107.6	13.84	27.77	28.7	36.3	37.4	32.6	42.3	56.9	0.182822	18.3	24.7	26.6	19	21.7	56.9	1	1	1	1	1	1
High	P51397	Death-associated protein 1 OS=Homo sapiens OX=9606 GN=DAP PE=1 SV=3	FALSE	Human	32	2	4	2	9.11	1.618	76.4	123.6	24.06	28.28	77.9	48.3	60.1	111	97.3	61.7	0.183075	49.6	32.9	42.8	64.7	49.8	61.7	1	1	1	1	1	1
High	Q03111	Protein ENL OS=Homo sapiens OX=9606 GN=MLLT1 PE=1 SV=2	FALSE	Human	9	4	4	4	12.95	1.056	97.3	102.7	5.7	9.66	92	92.9	101.8	98.1	93.5	112.3	0.183227	58.6	63.2	72.5	57.2	47.9	112.3	1	1	1	1	1	1
High	Q9Y673	Dolichyl-phosphate beta-glucosyltransferase OS=Homo sapiens OX=9606 GN=ALG5 PE=1 SV=1	FALSE	Human	43	14	25	14	80.36	0.841	108.7	91.3	9.99	28.66	2380.7	2491.5	2048.8	2351.6	2001.5	1292.7	0.183286	1516.6	1696.4	1459.7	1371.6	1025.6	1292.7	10	10	10	10	10	10
High	Q2VPK5	Cytoplasmic tRNA 2-thiolation protein 2 OS=Homo sapiens OX=9606 GN=CTU2 PE=1 SV=1	FALSE	Human	18	8	11	8	28.66	0.911	104.7	95.3	4.95	12.24	222.9	246	236.7	215.6	219	174.4	0.183311	142	167.5	168.6	125.7	112.2	174.4	3	3	3	3	3	3
High	D6RBM2	Elongation of very long chain fatty acids protein (Fragment) OS=Homo sapiens OX=9606 GN=ELOVL7 PE=1 SV=1	FALSE	Human	11	2	2	2	5.58	1.287	87.5	112.5	4.23	18.13	38.8	36.7	35.7	51.5	47.3	35.8	0.183324	24.7	25	25.5	30	24.2	35.8	1	1	1	1	1	1
High	Q9UG22	GTPase IMAP family member 2 OS=Homo sapiens OX=9606 GN=GIMAP2 PE=1 SV=2	FALSE	Human	11	4	4	4	11.57	0.859	107.6	92.4	3.18	13.05	206.3	193.8	198.4	170.5	192.6	148.2	0.183632	131.4	131.9	141.4	99.4	98.7	148.2	2	2	2	2	2	2
High	Q16254	Transcription factor E2F4 OS=Homo sapiens OX=9606 GN=E2F4 PE=1 SV=2	FALSE	Human	14	5	5	4	11.78	0.853	107.9	92.1	11.37	6.36	209.1	248.8	261.3	202.4	229.3	212.2	0.183634	133.2	169.4	186.2	118	117.5	212.2	2	2	2	2	2	2
High	Q8NEZ2	Vacuolar protein sorting-associated protein 37A OS=Homo sapiens OX=9606 GN=VPS37A PE=1 SV=1	FALSE	Human	12	4	4	4	13.39	0.813	110.3	89.7	7.03	28.25	231.1	222.5	201.3	226.2	180.8	126	0.183678	147.2	151.5	143.4	131.9	92.7	126	2	2	2	2	2	2
High	A0A7I2V5Q5	peptidylprolyl isomerase OS=Homo sapiens OX=9606 GN=PPIG PE=1 SV=1	FALSE	Human	6	6	6	6	14.33	1.306	86.7	113.3	19.75	38	74.2	52.9	77.9	80.5	96.9	161.7	0.183809	47.3	36	55.5	46.9	49.6	161.7	1	1	1	1	1	1
High	Q9UNN8	Endothelial protein C receptor OS=Homo sapiens OX=9606 GN=PROCR PE=1 SV=1	FALSE	Human	9	2	4	2	12.79	0.794	111.5	88.5	26.1	27.3	169	276.4	196.1	168.3	155.7	96.6	0.184686	107.7	188.2	139.7	98.2	79.8	96.6	1	1	1	1	1	1
High	Q5JPH6	Nondiscriminating glutamyl-tRNA synthetase EARS2, mitochondrial OS=Homo sapiens OX=9606 GN=EARS2 PE=1 SV=2	FALSE	Human	23	11	15	11	41.17	0.927	103.8	96.2	16.12	8.27	514.5	440	607.5	476.8	418.3	490	0.184847	327.8	299.6	432.8	278.1	214.3	490	7	7	7	7	7	7
High	A0A7P0T8D4	Sorting nexin OS=Homo sapiens OX=9606 GN=SNX9 PE=1 SV=1	FALSE	Human	24	13	15	13	46.88	1.45	81.6	118.4	19.91	47.23	679.3	675.6	941.3	896.8	985.4	1995.7	0.184856	432.8	460	670.7	523.1	504.9	1995.7	9	9	9	9	9	9
High	Q9H1P3	Oxysterol-binding protein-related protein 2 OS=Homo sapiens OX=9606 GN=OSBPL2 PE=1 SV=1	FALSE	Human	29	12	15	5	46.84	0.914	104.5	95.5	3.36	7.33	808.9	856.9	808.9	784	676.9	739.3	0.185544	515.3	583.4	576.3	457.3	346.9	739.3	8	8	8	8	8	8
High	P11277	Spectrin beta chain, erythrocytic OS=Homo sapiens OX=9606 GN=SPTB PE=1 SV=5	FALSE	Human	19	41	51	32	145.5	1.579	77.5	122.5	21.35	43.13	1337.9	1468.6	1982.6	1428.3	2318.9	3506.8	0.185712	852.3	999.9	1412.5	833.1	1188.3	3506.8	20	20	20	20	20	20
[truncated: 4,900 more rows]

## Sheet: OCI-AML2
Protein FDR Confidence: Combined	Accession	Description	Contaminant	Marked as	Coverage [%]	# Peptides	# PSMs	# Unique Peptides	Score Sequest HT: Sequest HT	Abundance Ratio: (OCI-AML2 TOE1 shRNA) / (OCI-AML2 NT-control shRNA)	Abundances (Grouped): OCI-AML2 cont	Abundances (Grouped): OCI-AML2 TOE1 shRNA	Abundances (Grouped) CV [%]: OCI-AML2 cont	Abundances (Grouped) CV [%]: OCI-AML2 TOE1 shRNA	Abundances (Normalized): F6: 126, Sample, OCI-AML2 cont 1, OCI-AML2 cont	Abundances (Normalized): F6: 127, Sample, OCI-AML2 cont 2, OCI-AML2 cont	Abundances (Normalized): F6: 128, Sample, OCI-AML2 cont 3, OCI-AML2 cont	Abundances (Normalized): F6: 129, Sample, OCI-AML2 TOE1 shRNA 1, OCI-AML2 TOE1 shRNA	Abundances (Normalized): F6: 130, Sample, OCI-AML2 TOE1 shRNA 2, OCI-AML2 TOE1 shRNA	Abundances (Normalized): F6: 131, Sample, OCI-AML2 TOE1 shRNA 3, OCI-AML2 TOE1 shRNA	P value ttest TOE1 shRNA abundance versus NT-control shRNA abundance	Abundance: F6: 126, Sample, OCI-AML2 cont 1, OCI-AML2 cont	Abundance: F6: 127, Sample, OCI-AML2 cont 2, OCI-AML2 cont	Abundance: F6: 128, Sample, OCI-AML2 cont 3, OCI-AML2 cont	Abundance: F6: 129, Sample, OCI-AML2 TOE1 shRNA 1, OCI-AML2 TOE1 shRNA	Abundance: F6: 130, Sample, OCI-AML2 TOE1 shRNA 2, OCI-AML2 TOE1 shRNA	Abundance: F6: 131, Sample, OCI-AML2 TOE1 shRNA 3, OCI-AML2 TOE1 shRNA	Abundances Count: F6: 126, Sample, OCI-AML2 cont 1, OCI-AML2 cont	Abundances Count: F6: 127, Sample, OCI-AML2 cont 2, OCI-AML2 cont	Abundances Count: F6: 128, Sample, OCI-AML2 cont 3, OCI-AML2 cont	Abundances Count: F6: 129, Sample, OCI-AML2 TOE1 shRNA 1, OCI-AML2 TOE1 shRNA	Abundances Count: F6: 130, Sample, OCI-AML2 TOE1 shRNA 2, OCI-AML2 TOE1 shRNA	Abundances Count: F6: 131, Sample, OCI-AML2 TOE1 shRNA 3, OCI-AML2 TOE1 shRNA
[truncated: 6,575 more rows]
